# Supplementary material for: Weaning Age and Its Effect on the Development of the Swine Gut Microbiome and Resistome
Source: mSystems. 2021 Nov 23;6(6):e00682-21. doi: 10.1128/mSystems.00682-21 (PMC8609972; doi:10.1128/mSystems.00682-21)
Supplement: TABLE S1 [file msystems.00682-21-s0003.xlsx]

## Sheet: Table S1
Table S1. Percent relative abundance of genera identified in the mock communities (ATCC MSA-1002) via 16S rRNA gene sequencing. Note: Schaalia spp. are classified as Actinomyces spp. within the SILVA SSU database.
Taxonomy	Mock 1	Mock 2	Mock 3	Mock 4	Mock 5	Mock 6	Mock 7	Mock 8	Mock 9	Average		Expected
k__Bacteria;p__Firmicutes;c__Clostridia;o__Clostridiales;f__Clostridiaceae;g__Clostridium_sensu_stricto	12.4282	14.7391	11.7315	12.5598	12.494	12.6702	12.4519	12.0071	12.6589	12.6379		10% Stapylococcus
k__Bacteria;p__Firmicutes;c__Bacilli;o__Staphylococcales;f__Staphylococcaceae;g__Staphylococcus	9.71363	10.177	9.24356	9.08096	9.65696	11.1026	9.3915	9.60808	10.3833	9.81751		10% Streptococcus
k__Bacteria;p__Firmicutes;c__Bacilli;o__Lactobacillales;f__Streptococcaceae;g__Streptococcus	9.0247	9.11657	9.25847	9.14816	10.7668	10.2061	10.0671	9.7981	8.92882	9.59054		5% Acinetobacter
k__Bacteria;p__Deinococcota;c__Deinococci;o__Deinococcales;f__Deinococcaceae;g__Deinococcus	10.0341	5.30973	8.61924	11.9646	9.07322	9.81304	9.74049	8.77672	6.94881	8.92		5% Bacillus
k__Bacteria;p__Proteobacteria;c__Gammaproteobacteria;o__Enterobacterales;f__Enterobacteriaceae;g__Escherichia/Shigella	7.73937	6.92707	8.05457	7.86761	7.60786	8.3557	8.34452	6.92993	8.36579	7.79916		5% Bacteroides
k__Bacteria;p__Bacteroidota;c__Bacteroidia;o__Bacteroidales;f__Bacteroidaceae;g__Bacteroides	8.00672	8.08666	8.69938	6.99599	7.27635	7.18121	7.31991	7.86223	7.80744	7.69288		5% Bifidobacterium
k__Bacteria;p__Firmicutes;c__Bacilli;o__Bacillales;f__Bacillaceae;g__Bacillus	8.17638	6.4617	7.20476	7.27629	7.82646	6.94151	8.43848	7.71971	8.0092	7.56161		5% Clostridium
k__Bacteria;p__Proteobacteria;c__Gammaproteobacteria;o__Burkholderiales;f__Neisseriaceae;g__Neisseria	5.96219	6.88129	5.71386	6.33363	5.50111	5.65197	5.82998	5.5285	5.60691	5.88994		5% Cutibacterium
k__Bacteria;p__Actinobacteriota;c__Actinobacteria;o__Bifidobacteriales;f__Bifidobacteriaceae;g__Bifidobacterium	4.47122	3.99756	5.43991	4.63647	5.4987	4.27133	4.29978	5.69477	5.30662	4.84626		5% Deinococcus
k__Bacteria;p__Proteobacteria;c__Gammaproteobacteria;o__Pseudomonadales;f__Moraxellaceae;g__Acinetobacter	4.09762	7.29326	4.22483	4.15075	4.42491	4.05081	4.21924	4.85154	4.326	4.62655		5% Enterococcus
k__Bacteria;p__Bacteroidota;c__Bacteroidia;o__Bacteroidales;f__Porphyromonadaceae;g__Porphyromonas	4.49521	4.06622	4.59755	3.83205	3.30307	4.52541	4.54139	3.9905	4.6779	4.22548		5% Escherichia
k__Bacteria;p__Actinobacteriota;c__Actinobacteria;o__Actinomycetales;f__Actinomycetaceae;g__Actinomyces	3.87654	2.81507	4.10369	4.2621	3.6682	3.02972	3.53915	4.20428	3.89434	3.71034		5% Helicobacter
k__Bacteria;p__Firmicutes;c__Bacilli;o__Lactobacillales;f__Enterococcaceae;g__Enterococcus	3.62633	2.4794	2.78798	3.49031	3.29826	2.97699	3.57942	3.12945	2.94187	3.14556		5% Lactobacillus
k__Bacteria;p__Campilobacterota;c__Campylobacteria;o__Campylobacterales;f__Helicobacteraceae;g__Helicobacter	2.9871	3.64663	3.50547	2.82604	2.74815	2.33461	2.67562	2.98694	3.23746	2.99422		5% Neisseria
k__Bacteria;p__Firmicutes;c__Bacilli;o__Lactobacillales;f__Lactobacillaceae;g__Lactobacillus	2.14392	3.26518	3.13647	1.81619	2.53916	2.72291	2.56823	3.08789	3.43452	2.74605		5% Porphyromonas
k__Bacteria;p__Proteobacteria;c__Gammaproteobacteria;o__Pseudomonadales;f__Pseudomonadaceae;g__Pseudomonas	2.2279	3.08209	2.80661	2.3	2.40463	2.71812	2.09843	2.72565	2.5712	2.54829		5% Pseudomonas
k__Bacteria;p__Proteobacteria;c__Alphaproteobacteria;o__Rhodobacterales;f__Rhodobacteraceae;g__Rhodobacter	0.973419	1.54104	0.853538	1.4495	1.81128	1.35187	0.894855	1.08076	0.821095	1.19748		5% Rhodobacter
k__Bacteria;p__Bacteroidota;c__Bacteroidia;o__Bacteroidales;f__Prevotellaceae;g__Prevotella	0	0	0.00559086	0.00383973	0	0.0143816	0	0	0.0187679	0.00473112		5% Schaalia
k__Bacteria;p__Bacteroidota;c__Bacteroidia;o__Bacteroidales;f__Prevotellaceae;g__Alloprevotella	0	0	0.00559086	0	0.0144134	0.0143816	0	0	0	0.00382065
k__Bacteria;p__Bacteroidota;c__Bacteroidia;o__Bacteroidales;f__NA;g__NA	0	0.0305157	0	0	0	0	0	0	0	0.00339064
k__Bacteria;p__Proteobacteria;c__Gammaproteobacteria;o__NA;f__NA;g__NA	0	0.0305157	0	0	0	0	0	0	0	0.00339064
k__Bacteria;p__Firmicutes;c__Negativicutes;o__Veillonellales-Selenomonadales;f__Selenomonadaceae;g__Anaerovibrio	0	0	0	0	0	0.0287632	0	0	0	0.00319591
k__Bacteria;p__Firmicutes;c__Clostridia;o__Lachnospirales;f__Lachnospiraceae;g__Agathobacter	0	0	0.00745448	0	0	0.0191755	0	0	0	0.00295888
k__Bacteria;p__Proteobacteria;c__Gammaproteobacteria;o__Pasteurellales;f__Pasteurellaceae;g__Actinobacillus	0	0	0	0	0.0240223	0	0	0	0	0.00266914
k__Bacteria;p__Proteobacteria;c__Gammaproteobacteria;o__Enterobacterales;f__Enterobacteriaceae;g__Pseudocitrobacter	0	0	0	0	0	0	0	0	0.0234599	0.00260665
k__Bacteria;p__Proteobacteria;c__Gammaproteobacteria;o__Burkholderiales;f__Neisseriaceae;g__NA	0	0.0228868	0	0	0	0	0	0	0	0.00254298
k__Bacteria;p__Bacteroidota;c__Bacteroidia;o__Bacteroidales;f__Prevotellaceae;g__NA	0	0	0	0	0.0192178	0	0	0	0	0.00213531
k__Bacteria;p__Firmicutes;c__Negativicutes;o__Acidaminococcales;f__Acidaminococcaceae;g__Phascolarctobacterium	0	0	0	0	0	0.0191755	0	0	0	0.00213061
k__Bacteria;p__Bacteroidota;c__Bacteroidia;o__Bacteroidales;f__Prevotellaceae;g__Prevotellaceae_NK3B31_group	0	0	0	0	0	0	0	0	0.0187679	0.00208532
k__Bacteria;p__Firmicutes;c__Negativicutes;o__Veillonellales-Selenomonadales;f__Veillonellaceae;g__Megasphaera	0	0	0	0	0	0	0	0	0.0187679	0.00208532
k__Bacteria;p__Desulfobacterota;c__Desulfovibrionia;o__Desulfovibrionales;f__Desulfovibrionaceae;g__Desulfovibrio	0	0	0	0	0	0	0	0.0178147	0	0.00197941
k__Bacteria;p__Bacteroidota;c__Bacteroidia;o__Bacteroidales;f__Muribaculaceae;g__NA	0	0	0	0	0.0168156	0	0	0	0	0.0018684
k__Bacteria;p__Actinobacteriota;c__Thermoleophilia;o__Gaiellales;f__NA;g__NA	0	0.0152579	0	0	0	0	0	0	0	0.00169532
k__Bacteria;p__Firmicutes;c__Clostridia;o__Christensenellales;f__Christensenellaceae;g__Christensenellaceae_R-7_group	0	0.0152579	0	0	0	0	0	0	0	0.00169532
k__Bacteria;p__Firmicutes;c__Negativicutes;o__Veillonellales-Selenomonadales;f__Veillonellaceae;g__Veillonella	0.00856883	0	0	0	0	0	0	0	0	0.000952093
k__Bacteria;p__Firmicutes;c__Clostridia;o__Oscillospirales;f__UCG-010;g__NA	0	0	0	0	0.00720669	0	0	0	0	0.000800743
k__Bacteria;p__Patescibacteria;c__ABY1;o__Candidatus_Magasanikbacteria;f__NA;g__NA	0	0	0	0	0.00720669	0	0	0	0	0.000800743
k__Bacteria;p__Proteobacteria;c__Gammaproteobacteria;o__NA;f__NA;g__NA	0	0	0	0	0.00720669	0	0	0	0	0.000800743
k__Bacteria;p__Firmicutes;c__Clostridia;o__Clostridiales;f__Clostridiaceae;g__NA	0.00685507	0	0	0	0	0	0	0	0	0.000761674
k__Bacteria;p__Firmicutes;c__Clostridia;o__Lachnospirales;f__Lachnospiraceae;g__Hungatella	0	0	0	0.00575959	0	0	0	0	0	0.000639955
k__Bacteria;p__Firmicutes;c__Negativicutes;o__Veillonellales-Selenomonadales;f__Selenomonadaceae;g__NA	0	0	0	0	0.00480446	0	0	0	0	0.000533829
