# Supplementary material for: Weaning Age and Its Effect on the Development of the Swine Gut Microbiome and Resistome
Source: mSystems. 2021 Nov 23;6(6):e00682-21. doi: 10.1128/mSystems.00682-21 (PMC8609972; doi:10.1128/mSystems.00682-21)
Supplement: TABLE S2 [file msystems.00682-21-s0004.xlsx]

## Sheet: Table S2
Table S2. Pairwise PERMANOVA of the Bray-Curtis dissimilarities by weaning age within each sampling time.
Comparison	F Model	R2	Adjusted P-value
d 4
14 d wean vs. 28 d wean	0.488747	0.019175	0.969203
14 d wean vs. 21 d wean	0.607854	0.025748	0.916552
21 d wean vs. 28 d wean	0.764237	0.0335718	0.86625
d 7
14 d wean vs. 28 d wean	0.581925	0.0218918	0.94678
14 d wean vs. 21 d wean	0.73887	0.0298668	0.883676
21 d wean vs. 28 d wean	0.757076	0.0305802	0.883676
d 11
14 d wean vs. 28 d wean	0.91856	0.0341237	0.750186
14 d wean vs. 21 d wean	0.710707	0.0287611	0.916552
21 d wean vs. 28 d wean	0.734504	0.0296955	0.905117
d 14
14 d wean vs. 28 d wean	0.690192	0.0258594	0.916552
14 d wean vs. 21 d wean	0.643023	0.0260935	0.916552
21 d wean vs. 28 d wean	0.920326	0.0369307	0.750186
d 15
14 d wean vs. 28 d wean	1.86448	0.0669125	0.0497093	*
14 d wean vs. 21 d wean	1.59983	0.0624937	0.110211
21 d wean vs. 28 d wean	0.994075	0.0397724	0.652506
d 18
14 d wean vs. 28 d wean	10.0098	0.277974	0.000461538	*
14 d wean vs. 21 d wean	8.31128	0.257225	0.000461538	*
21 d wean vs. 28 d wean	0.910737	0.03656	0.750186
d 21
14 d wean vs. 28 d wean	8.62222	0.264305	0.000461538	*
14 d wean vs. 21 d wean	9.20488	0.294982	0.000461538	*
21 d wean vs. 28 d wean	0.929632	0.0372902	0.750186
d 22
14 d wean vs. 28 d wean	3.53669	0.119739	0.008	*
14 d wean vs. 21 d wean	3.56793	0.134295	0.003	*
21 d wean vs. 28 d wean	0.830782	0.0348617	0.80443
d 25
14 d wean vs. 28 d wean	10.6972	0.299664	0.000461538	*
14 d wean vs. 21 d wean	3.28854	0.130041	0.000461538	*
21 d wean vs. 28 d wean	4.62534	0.167431	0.000461538	*
d 28
14 d wean vs. 28 d wean	11.1691	0.317583	0.000461538	*
14 d wean vs. 21 d wean	1.61037	0.0712225	0.10104
21 d wean vs. 28 d wean	8.68193	0.274034	0.000461538	*
d 29
14 d wean vs. 28 d wean	8.75243	0.275646	0.000461538	*
14 d wean vs. 21 d wean	1.88099	0.0859646	0.0482952	*
21 d wean vs. 28 d wean	8.0978	0.260398	0.000461538	*
d 32
14 d wean vs. 28 d wean	4.54604	0.165034	0.000461538	*
14 d wean vs. 21 d wean	1.62156	0.0749975	0.10104
21 d wean vs. 28 d wean	5.01316	0.178957	0.000461538	*
d 35
14 d wean vs. 28 d wean	2.35032	0.0927137	0.008625	*
14 d wean vs. 21 d wean	0.778006	0.0374437	0.887308
21 d wean vs. 28 d wean	2.29056	0.0905696	0.00882265	*
d 42
14 d wean vs. 28 d wean	1.3324	0.0525966	0.260599
14 d wean vs. 21 d wean	1.42059	0.0663188	0.235862
21 d wean vs. 28 d wean	2.52615	0.0952326	0.023331	*
d 49
14 d wean vs. 28 d wean	1.26493	0.0543708	0.344693
14 d wean vs. 21 d wean	0.750962	0.0400492	0.883676
21 d wean vs. 28 d wean	1.65569	0.0699911	0.10104
d 56
14 d wean vs. 28 d wean	1.64304	0.0694935	0.117
14 d wean vs. 21 d wean	1.10985	0.0580772	0.489474
21 d wean vs. 28 d wean	1.17744	0.0508011	0.393333
d 70
14 d wean vs. 28 d wean	1.21499	0.0601035	0.371277
14 d wean vs. 21 d wean	2.02584	0.112385	0.08181
21 d wean vs. 28 d wean	2.16001	0.10208	0.0419958	*
d 84
14 d wean vs. 28 d wean	1.83845	0.084184	0.110211
14 d wean vs. 21 d wean	1.44338	0.0782599	0.260599
21 d wean vs. 28 d wean	1.20655	0.0597109	0.356611
d 112
14 d wean vs. 28 d wean	0.632453	0.0322147	0.916552
14 d wean vs. 21 d wean	1.00613	0.0628588	0.54
21 d wean vs. 28 d wean	1.47113	0.0755543	0.241176
d 140
14 d wean vs. 28 d wean	1.13183	0.0562211	0.445577
14 d wean vs. 21 d wean	1.08873	0.0676703	0.516248
21 d wean vs. 28 d wean	1.0802	0.0566139	0.50195
