# Supplementary material for: Weaning Age and Its Effect on the Development of the Swine Gut Microbiome and Resistome
Source: mSystems. 2021 Nov 23;6(6):e00682-21. doi: 10.1128/mSystems.00682-21 (PMC8609972; doi:10.1128/mSystems.00682-21)
Supplement: TABLE S3 [file msystems.00682-21-s0005.xlsx]

## Sheet: Table S3
Table S3. Percent relative abundance (± SEM) of microbial species by weaning age and sampling time based on metagenomic sequencing. Only those microbial species with a relative abundance greater than 0.01% are included. Species are listed by overall percent relative abundance.
	Day 7			Day 14			Day 21			Day 28			Day 35			Day 70			Day 140
Species assignment	14 d weaning	21 d weaning	28 d weaning	14 d weaning	21 d weaning	28 d weaning	14 d weaning	21 d weaning	28 d weaning	14 d weaning	21 d weaning	28 d weaning	14 d weaning	21 d weaning	28 d weaning	14 d weaning	21 d weaning	28 d weaning	14 d weaning	21 d weaning	28 d weaning
Prevotella copri	0.23252 ± 0.10667	0.23967 ± 0.04494	0.19066 ± 0.0731	0.15999 ± 0.03077	0.18463 ± 0.1165	0.13403 ± 0.03501	6.36054 ± 1.24569	0.18701 ± 0.09149	0.30881 ± 0.12006	6.34023 ± 1.48707	4.71826 ± 1.10135	0.48292 ± 0.21133	4.31485 ± 1.14974	4.46337 ± 0.95268	2.89018 ± 1.12177	7.0116 ± 1.80858	3.63989 ± 0.66912	7.81961 ± 1.22819	5.57478 ± 1.40088	4.059 ± 1.04724	5.59471 ± 1.13305
Clostridioides difficile	3.08649 ± 0.84245	0.94812 ± 0.18116	1.36139 ± 0.32115	4.91843 ± 2.1968	2.60643 ± 0.95404	4.51284 ± 2.66588	0.13406 ± 0.01684	5.60688 ± 3.80826	1.66622 ± 0.35298	0.4509 ± 0.27895	3.41915 ± 3.26146	5.49888 ± 1.93147	0.27026 ± 0.06528	0.36966 ± 0.22332	0.57079 ± 0.40591	0.37391 ± 0.19821	0.89649 ± 0.38835	0.60893 ± 0.17189	2.12727 ± 0.55971	1.66601 ± 0.82728	0.89249 ± 0.36077
Escherichia coli	2.45158 ± 0.59719	1.58896 ± 0.67485	1.2443 ± 0.48106	4.49923 ± 0.87199	3.94024 ± 1.53827	2.79647 ± 1.16066	0.05855 ± 0.02385	3.30994 ± 0.7669	0.94617 ± 0.36841	0.04778 ± 0.02135	0.5662 ± 0.54983	3.79739 ± 1.43394	0.03368 ± 0.00852	0.04851 ± 0.03557	0.05617 ± 0.03635	0.10399 ± 0.06329	0.08632 ± 0.02961	0.08315 ± 0.02171	0.46122 ± 0.24164	0.16582 ± 0.06936	0.10152 ± 0.03677
Prevotella sp. CAG:520	2.73719 ± 1.23465	4.61314 ± 1.48115	2.665 ± 1.37457	1.27254 ± 0.42349	0.51053 ± 0.29295	0.72922 ± 0.23032	0.90448 ± 0.12989	0.18331 ± 0.05382	0.83669 ± 0.43452	1.21513 ± 0.20517	1.04573 ± 0.23053	0.63844 ± 0.36028	1.02439 ± 0.28444	1.44191 ± 0.31393	0.67572 ± 0.28131	0.90306 ± 0.17864	0.73757 ± 0.18608	0.81056 ± 0.14013	0.43576 ± 0.09281	0.3888 ± 0.07149	0.53962 ± 0.11222
Bacteroides fragilis	3.81415 ± 1.09476	2.4256 ± 0.43867	2.10036 ± 0.65652	2.23944 ± 0.71186	3.95574 ± 1.26529	1.49288 ± 0.36831	0.10656 ± 0.07206	0.92243 ± 0.50992	0.98172 ± 0.28326	0.03006 ± 0.00219	0.03467 ± 0.00272	0.79141 ± 0.27752	0.03413 ± 0.00258	0.03314 ± 0.00281	0.04546 ± 0.0126	0.03567 ± 0.00197	0.03426 ± 0.00221	0.0405 ± 0.00702	1.28103 ± 1.24802	0.05728 ± 0.02231	0.03393 ± 0.00167
Anaeromassilibacillus senegalensis	1.35727 ± 0.43651	2.09624 ± 0.57221	0.63878 ± 0.16696	0.7854 ± 0.27174	0.93008 ± 0.27967	1.43865 ± 0.30641	0.15205 ± 0.12777	2.74539 ± 1.19729	1.52353 ± 0.40916	0.02735 ± 0.00481	0.04009 ± 0.01189	1.40283 ± 0.59583	0.0288 ± 0.00231	0.02521 ± 0.00223	0.03931 ± 0.00541	0.02307 ± 0.00455	0.02478 ± 0.0016	0.02152 ± 0.00219	0.02073 ± 0.00239	0.02682 ± 0.00126	0.02526 ± 0.00199
Lactobacillus johnsonii	0.58161 ± 0.32487	0.33307 ± 0.09955	0.27816 ± 0.10959	0.79867 ± 0.14449	1.20577 ± 0.65343	0.60915 ± 0.17066	0.61282 ± 0.2226	0.73891 ± 0.22595	0.45381 ± 0.15326	0.37909 ± 0.11147	0.25315 ± 0.12206	0.26571 ± 0.10986	0.46466 ± 0.15588	0.37895 ± 0.11548	1.77579 ± 0.78265	0.52753 ± 0.13283	0.5555 ± 0.14865	0.44498 ± 0.13265	0.11488 ± 0.03752	0.15441 ± 0.07387	0.25004 ± 0.10487
Phascolarctobacterium succinatutens	0.3332 ± 0.0731	0.367 ± 0.02546	0.32758 ± 0.06871	0.32119 ± 0.0564	0.32494 ± 0.04837	0.33088 ± 0.08267	0.69816 ± 0.12115	0.43245 ± 0.14035	0.51259 ± 0.122	0.74789 ± 0.09457	0.68451 ± 0.16652	0.31962 ± 0.09583	0.55594 ± 0.06206	0.69189 ± 0.04514	0.54113 ± 0.08592	0.46711 ± 0.12515	0.9608 ± 0.12485	0.81101 ± 0.12802	0.42206 ± 0.11093	0.46136 ± 0.09728	0.4062 ± 0.09796
Clostridium porci	1.6382 ± 0.83131	0.45213 ± 0.33897	0.58398 ± 0.35729	1.61228 ± 0.80301	0.49456 ± 0.16884	1.05077 ± 0.63549	0.12374 ± 0.1168	1.33996 ± 0.85862	1.42138 ± 0.62595	0.00507 ± 0.00046	0.01123 ± 0.00286	0.98488 ± 0.5074	0.00868 ± 0.0011	0.00675 ± 0.00094	0.01214 ± 0.00236	0.00571 ± 0.00129	0.00538 ± 0.0006	0.00455 ± 0.00045	0.00371 ± 0.00028	0.00498 ± 0.00101	0.00484 ± 0.00038
Limosilactobacillus reuteri	0.16968 ± 0.0396	0.25661 ± 0.0732	0.40778 ± 0.21699	0.25705 ± 0.04792	0.34018 ± 0.1588	0.4635 ± 0.13013	0.37082 ± 0.11294	0.18897 ± 0.06219	0.17338 ± 0.04419	0.65137 ± 0.11238	0.78719 ± 0.18354	0.17496 ± 0.06299	0.98379 ± 0.17496	1.3622 ± 0.40186	0.5342 ± 0.14966	0.421 ± 0.14148	1.16829 ± 0.34283	0.5393 ± 0.14465	0.1012 ± 0.02971	0.193 ± 0.07322	0.1761 ± 0.0747
Clostridium sp. CAG:221	0.00438 ± 0.00041	0.00434 ± 0.00018	0.00229 ± 0.0006	0.00634 ± 0.00286	0.00198 ± 0.00113	0.00516 ± 0.00117	0.47594 ± 0.12187	0.01009 ± 0.00406	0.04406 ± 0.02986	0.8994 ± 0.23002	0.68674 ± 0.15074	0.10623 ± 0.07778	0.74854 ± 0.16937	0.9702 ± 0.26252	0.44584 ± 0.20295	0.48213 ± 0.13506	0.53462 ± 0.12952	0.36057 ± 0.0959	1.18597 ± 0.29979	1.09324 ± 0.2036	1.17503 ± 0.13302
Bacteroides pyogenes	0.15698 ± 0.09285	1.26014 ± 1.18177	5.76329 ± 4.50204	0.39651 ± 0.27142	0.01949 ± 0.00299	0.31146 ± 0.19289	0.08469 ± 0.01211	0.0189 ± 0.00302	0.16051 ± 0.07346	0.06466 ± 0.00647	0.09306 ± 0.01367	0.0513 ± 0.01664	0.07205 ± 0.00789	0.0873 ± 0.01575	0.05279 ± 0.006	0.0556 ± 0.00579	0.06031 ± 0.00606	0.05578 ± 0.00211	0.05814 ± 0.01389	0.07948 ± 0.02331	0.05039 ± 0.00601
Subdoligranulum variabile	0.08594 ± 0.05404	0.25707 ± 0.22693	0.05334 ± 0.03562	0.10785 ± 0.06151	0.08288 ± 0.03833	0.06376 ± 0.01996	0.42144 ± 0.07084	1.0243 ± 0.93606	0.32798 ± 0.09019	0.53446 ± 0.16739	0.41174 ± 0.10708	0.80349 ± 0.32946	0.51376 ± 0.09886	0.62185 ± 0.13463	0.32518 ± 0.05278	0.35861 ± 0.09608	0.37186 ± 0.10831	0.46145 ± 0.05824	0.55873 ± 0.08301	0.49511 ± 0.13655	0.53817 ± 0.07842
Alistipes sp. CAG:435	0.12429 ± 0.0596	0.04891 ± 0.02494	0.18579 ± 0.13788	0.06353 ± 0.03281	0.10928 ± 0.08314	0.13482 ± 0.04833	0.31444 ± 0.12151	0.08053 ± 0.02035	0.24101 ± 0.10072	0.47017 ± 0.10086	0.67316 ± 0.46235	0.33789 ± 0.22001	0.61392 ± 0.16767	0.38775 ± 0.1807	0.81487 ± 0.30615	0.22224 ± 0.07217	0.57075 ± 0.17211	0.28425 ± 0.06855	1.39639 ± 0.37598	0.31381 ± 0.06174	0.45752 ± 0.09274
Prevotella pectinovora	0.25229 ± 0.10149	0.32816 ± 0.08779	0.23414 ± 0.10089	0.22847 ± 0.0923	0.12187 ± 0.06994	0.17761 ± 0.05392	0.51693 ± 0.09509	0.04546 ± 0.01053	0.19108 ± 0.07745	0.53748 ± 0.06433	0.43203 ± 0.08282	0.11999 ± 0.0627	0.50253 ± 0.08301	0.55555 ± 0.10179	0.40391 ± 0.12354	0.50891 ± 0.06519	0.53477 ± 0.06742	0.57097 ± 0.05243	0.4247 ± 0.05384	0.43515 ± 0.06389	0.45858 ± 0.0618
Prevotella sp. P2-180	0.01782 ± 0.01093	0.02218 ± 0.0062	0.02869 ± 0.01078	0.01675 ± 0.00515	0.01481 ± 0.00968	0.01349 ± 0.00334	0.43304 ± 0.17728	0.0518 ± 0.03057	0.10798 ± 0.06008	0.53385 ± 0.17965	0.72593 ± 0.16145	0.07669 ± 0.0366	0.74202 ± 0.28962	0.42009 ± 0.03628	0.83114 ± 0.19132	0.77807 ± 0.20713	1.14441 ± 0.32616	0.65201 ± 0.10384	0.15442 ± 0.04298	0.22401 ± 0.09764	0.312 ± 0.0717
Ruminococcus sp. CAG:177	0.02896 ± 0.02182	0.58793 ± 0.4324	0.01439 ± 0.00912	0.3143 ± 0.17522	0.38997 ± 0.38361	0.60862 ± 0.22606	0.35769 ± 0.11437	0.32282 ± 0.11039	0.71528 ± 0.17409	0.10544 ± 0.02889	0.20993 ± 0.08847	0.86638 ± 0.27734	0.2635 ± 0.08862	0.2185 ± 0.06586	0.2594 ± 0.04741	0.17451 ± 0.05295	0.38859 ± 0.09327	0.40791 ± 0.09058	0.37973 ± 0.10171	0.4051 ± 0.07667	0.35134 ± 0.05173
Prevotella sp. P3-122	0.02123 ± 0.00993	0.0256 ± 0.00404	0.0405 ± 0.01717	0.0272 ± 0.00587	0.0181 ± 0.00692	0.021 ± 0.00576	0.50554 ± 0.15888	0.02596 ± 0.00772	0.07644 ± 0.03807	0.42514 ± 0.12832	0.91992 ± 0.23801	0.07608 ± 0.03367	1.09069 ± 0.25565	0.86345 ± 0.2526	0.88311 ± 0.49594	0.36474 ± 0.0227	0.51664 ± 0.10539	0.54324 ± 0.06045	0.13471 ± 0.02438	0.16698 ± 0.02058	0.15542 ± 0.02107
Clostridium sp. CAG:349	0.01175 ± 0.00397	0.01416 ± 0.01241	0.29041 ± 0.19042	0.12992 ± 0.10241	0.16628 ± 0.16427	0.45052 ± 0.4148	0.17342 ± 0.05831	0.20091 ± 0.10693	0.33653 ± 0.11122	0.33831 ± 0.12024	0.278 ± 0.11417	0.65438 ± 0.41794	0.2907 ± 0.0921	0.25805 ± 0.06869	0.77427 ± 0.33514	0.44226 ± 0.21397	0.50635 ± 0.23965	0.47663 ± 0.30929	0.18986 ± 0.05051	0.32465 ± 0.09965	0.25447 ± 0.09551
Alistipes sp. CAG:514	0.60828 ± 0.34798	0.27702 ± 0.11994	0.60481 ± 0.39714	0.49124 ± 0.27284	1.03028 ± 0.77996	1.02646 ± 0.43908	0.31611 ± 0.14832	0.5255 ± 0.25773	0.58136 ± 0.26756	0.16452 ± 0.06365	0.48168 ± 0.28169	0.18763 ± 0.12662	0.08028 ± 0.01533	0.10439 ± 0.06238	0.08511 ± 0.01844	0.10528 ± 0.06135	0.24967 ± 0.10384	0.05232 ± 0.00865	0.18655 ± 0.05968	0.06169 ± 0.00814	0.09783 ± 0.04436
Lactobacillus amylovorus	0.49838 ± 0.21595	0.70339 ± 0.2732	0.40731 ± 0.11045	0.24515 ± 0.09434	0.21362 ± 0.13623	0.32263 ± 0.09971	0.54951 ± 0.21205	0.30166 ± 0.18158	0.39824 ± 0.18169	0.75393 ± 0.25231	0.68463 ± 0.23359	0.11898 ± 0.03782	0.42283 ± 0.11318	0.42897 ± 0.11608	0.17389 ± 0.07952	0.0962 ± 0.04973	0.25159 ± 0.1191	0.07971 ± 0.02401	0.0049 ± 0.00111	0.01068 ± 0.00489	0.012 ± 0.00463
Prevotella sp. Marseille-P4119	0.67305 ± 0.55648	0.25269 ± 0.17634	0.32983 ± 0.22997	0.2871 ± 0.15021	0.08834 ± 0.02951	0.25261 ± 0.11594	0.53655 ± 0.09381	0.05519 ± 0.02749	0.14717 ± 0.07631	0.43351 ± 0.08105	0.36458 ± 0.0822	0.15454 ± 0.08602	0.46505 ± 0.09336	0.34076 ± 0.05825	0.32972 ± 0.11222	0.2928 ± 0.06777	0.26679 ± 0.04158	0.31344 ± 0.04143	0.17838 ± 0.03113	0.20262 ± 0.02665	0.16306 ± 0.02482
Mogibacterium kristiansenii	0.28774 ± 0.15349	0.36356 ± 0.17302	0.17159 ± 0.10947	0.20996 ± 0.02635	0.44296 ± 0.28434	0.34037 ± 0.14362	0.37876 ± 0.17897	0.48616 ± 0.15313	0.51548 ± 0.08921	0.2161 ± 0.03298	0.21907 ± 0.04081	0.36337 ± 0.11298	0.25406 ± 0.03189	0.29186 ± 0.02905	0.26893 ± 0.05752	0.25553 ± 0.04246	0.34211 ± 0.03955	0.25356 ± 0.0262	0.13781 ± 0.02178	0.16412 ± 0.03066	0.17373 ± 0.02083
Desulfovibrio piger	0.57578 ± 0.13114	0.44774 ± 0.10776	0.52541 ± 0.14729	0.47708 ± 0.09933	0.55403 ± 0.11524	0.47941 ± 0.11025	0.22493 ± 0.06506	0.66009 ± 0.11405	0.5135 ± 0.08184	0.08971 ± 0.02087	0.31721 ± 0.07848	0.37357 ± 0.03973	0.09512 ± 0.03667	0.17468 ± 0.07178	0.40235 ± 0.07012	0.06369 ± 0.03966	0.08271 ± 0.0281	0.03385 ± 0.01253	0.0575 ± 0.02118	0.02978 ± 0.00367	0.05049 ± 0.0117
Prevotella sp. P5-92	0.01219 ± 0.00582	0.01345 ± 0.0036	0.01494 ± 0.00473	0.01235 ± 0.00306	0.00564 ± 0.00267	0.01064 ± 0.00247	0.37417 ± 0.12637	0.01821 ± 0.00567	0.10657 ± 0.06301	0.35169 ± 0.12285	0.32806 ± 0.06498	0.05019 ± 0.02407	1.0374 ± 0.52211	0.28971 ± 0.06809	0.6537 ± 0.13376	0.4523 ± 0.11672	0.86838 ± 0.26826	0.51023 ± 0.08401	0.10902 ± 0.03467	0.15683 ± 0.06376	0.19567 ± 0.04135
Butyricicoccus porcorum	0.00599 ± 0.0014	0.00792 ± 0.00114	0.0072 ± 0.00163	0.00777 ± 0.00097	0.01421 ± 0.00502	0.00865 ± 0.00115	0.30931 ± 0.08156	0.03303 ± 0.01263	0.05289 ± 0.01945	0.67599 ± 0.21879	0.43811 ± 0.09842	0.12069 ± 0.04732	0.55644 ± 0.09839	0.82282 ± 0.14553	1.27554 ± 0.11725	0.22852 ± 0.0434	0.2649 ± 0.04158	0.28997 ± 0.08122	0.07918 ± 0.01638	0.06346 ± 0.01004	0.07909 ± 0.00693
Treponema porcinum	0.00128 ± 0.00024	0.0043 ± 0.00261	0.00234 ± 0.00152	0.00729 ± 0.00174	0.0238 ± 0.02189	0.017 ± 0.01419	0.50791 ± 0.162	0.01339 ± 0.00511	0.02615 ± 0.00918	0.3264 ± 0.07441	0.20623 ± 0.06935	0.04863 ± 0.02841	0.3173 ± 0.07251	0.39236 ± 0.07975	0.20331 ± 0.08723	0.46555 ± 0.27844	0.56137 ± 0.19565	0.37455 ± 0.10801	0.51694 ± 0.12757	0.40337 ± 0.14387	0.59677 ± 0.11189
Bacteroides sp. CAG:709	0.10781 ± 0.04683	0.16933 ± 0.06939	0.11976 ± 0.03497	0.06453 ± 0.02212	0.04247 ± 0.01349	0.47865 ± 0.23087	0.25698 ± 0.11265	0.07209 ± 0.03675	0.12817 ± 0.04302	0.30755 ± 0.07286	0.23094 ± 0.06918	0.08285 ± 0.03381	0.28541 ± 0.03289	0.35869 ± 0.08395	0.25852 ± 0.06296	0.26677 ± 0.04965	0.30396 ± 0.04903	0.47925 ± 0.08485	0.24955 ± 0.05716	0.3776 ± 0.12834	0.37097 ± 0.06482
Schaalia hyovaginalis	1.49773 ± 0.64207	0.35856 ± 0.10732	0.38282 ± 0.14026	0.57601 ± 0.2953	0.18747 ± 0.104	0.22627 ± 0.05922	0.00281 ± 0.00245	0.13078 ± 0.08948	0.14973 ± 0.08082	0.00028 ± 0.00006	0.00295 ± 0.00262	0.32442 ± 0.19194	0.00021 ± 0.00004	0.00028 ± 0.00011	0.001 ± 0.00071	0.00165 ± 0.00065	0.01936 ± 0.01774	0.00842 ± 0.00669	0.82747 ± 0.68666	0.48404 ± 0.37423	0.01981 ± 0.00981
Prevotella sp. CAG:604	0.00617 ± 0.00314	0.00468 ± 0.00104	0.00318 ± 0.00112	0.00573 ± 0.00192	0.00209 ± 0.0006	0.00289 ± 0.00081	0.51418 ± 0.12387	0.0092 ± 0.0065	0.00958 ± 0.00384	0.27634 ± 0.0707	0.22008 ± 0.11264	0.01125 ± 0.00363	0.27719 ± 0.11606	0.51286 ± 0.15574	0.12344 ± 0.05904	0.58721 ± 0.18975	0.33624 ± 0.09256	0.56268 ± 0.14408	0.4999 ± 0.1352	0.39875 ± 0.12673	0.42094 ± 0.09643
Prevotella sp. CAG:1092	0.02558 ± 0.01404	0.02278 ± 0.00488	0.058 ± 0.03344	0.02192 ± 0.00511	0.05482 ± 0.04424	0.06254 ± 0.04674	0.42844 ± 0.10863	0.02159 ± 0.00641	0.03993 ± 0.01549	0.37493 ± 0.13111	0.2199 ± 0.05565	0.04731 ± 0.01587	0.2055 ± 0.07957	0.36372 ± 0.10461	0.17617 ± 0.04852	0.37746 ± 0.14674	0.22813 ± 0.03524	0.3836 ± 0.10034	0.49168 ± 0.20893	0.42678 ± 0.07946	0.64535 ± 0.16479
Faecalibacterium prausnitzii	0.03136 ± 0.00458	0.03322 ± 0.00861	0.03752 ± 0.0087	0.05543 ± 0.00835	0.12156 ± 0.04566	0.04307 ± 0.00483	0.26343 ± 0.04077	0.11008 ± 0.04074	0.09739 ± 0.01724	0.43356 ± 0.09822	0.20063 ± 0.02206	0.11628 ± 0.03257	0.30862 ± 0.05651	0.36735 ± 0.10764	0.26315 ± 0.06517	0.40948 ± 0.09882	0.28042 ± 0.04959	0.44252 ± 0.0784	0.35585 ± 0.07689	0.21838 ± 0.03529	0.34418 ± 0.06418
Anaerovibrio slackiae	0.0014 ± 0.00036	0.00308 ± 0.00169	0.00258 ± 0.00117	0.0081 ± 0.00339	0.02984 ± 0.02655	0.00197 ± 0.00038	0.14393 ± 0.07337	0.01121 ± 0.0054	0.03341 ± 0.0194	0.19099 ± 0.0451	0.31728 ± 0.17922	0.0376 ± 0.02375	0.35423 ± 0.09892	0.39604 ± 0.10899	0.49442 ± 0.13261	0.41897 ± 0.16754	0.419 ± 0.10472	0.6771 ± 0.22853	0.26365 ± 0.08181	0.23349 ± 0.05819	0.37142 ± 0.08137
Bacteroides sp. AGMB03916	0.01537 ± 0.00287	0.28975 ± 0.27601	0.32595 ± 0.24967	0.3877 ± 0.19316	1.3837 ± 1.32288	0.65258 ± 0.42369	0.07205 ± 0.05139	1.6021 ± 1.19243	0.21533 ± 0.19606	0.01701 ± 0.001	0.02041 ± 0.00301	0.58318 ± 0.34798	0.02209 ± 0.00389	0.02235 ± 0.00189	0.02139 ± 0.00552	0.01684 ± 0.00111	0.02272 ± 0.0019	0.02163 ± 0.00137	0.03341 ± 0.01282	0.01755 ± 0.00101	0.01701 ± 0.00184
Selenomonas bovis	0.00921 ± 0.00452	0.00083 ± 0.00013	0.00083 ± 0.00029	0.00193 ± 0.00104	0.00537 ± 0.00261	0.00382 ± 0.00246	0.93422 ± 0.61144	0.00494 ± 0.00134	0.02342 ± 0.01061	0.37618 ± 0.24913	0.03124 ± 0.01318	0.00897 ± 0.00367	0.19805 ± 0.08675	0.10022 ± 0.04298	0.0725 ± 0.05793	0.81889 ± 0.28356	0.17696 ± 0.06882	0.81266 ± 0.26246	0.31197 ± 0.11429	0.2137 ± 0.08066	0.23073 ± 0.05462
Treponema bryantii	0.00458 ± 0.00166	0.00837 ± 0.00494	0.00126 ± 0.00036	0.00786 ± 0.00343	0.05375 ± 0.05064	0.03139 ± 0.02778	0.08376 ± 0.02569	0.01093 ± 0.00248	0.02058 ± 0.00608	0.05949 ± 0.01778	0.16415 ± 0.04993	0.03785 ± 0.02326	0.09566 ± 0.03355	0.0726 ± 0.0198	0.25839 ± 0.13375	0.08655 ± 0.03166	0.78266 ± 0.40646	0.24855 ± 0.11527	0.18664 ± 0.05612	0.98779 ± 0.39434	1.08127 ± 0.49818
Butyricimonas virosa	0.7655 ± 0.33762	0.92428 ± 0.29926	1.17984 ± 0.31036	0.27909 ± 0.0846	0.26706 ± 0.12454	0.48733 ± 0.16507	0.05048 ± 0.03594	0.10941 ± 0.03943	0.29215 ± 0.10614	0.00504 ± 0.00045	0.01324 ± 0.004	0.21696 ± 0.06955	0.0067 ± 0.00103	0.00585 ± 0.0008	0.01566 ± 0.00565	0.00628 ± 0.00068	0.00738 ± 0.00107	0.00639 ± 0.0006	0.0053 ± 0.00041	0.00524 ± 0.00032	0.01235 ± 0.00341
Firmicutes bacterium CAG:124	0.00375 ± 0.00098	0.01382 ± 0.01196	0.04767 ± 0.04442	0.01974 ± 0.00951	0.01467 ± 0.00591	0.03042 ± 0.01922	0.27677 ± 0.12058	0.07154 ± 0.01984	0.14507 ± 0.05394	0.2331 ± 0.04662	0.39483 ± 0.13868	0.09025 ± 0.02481	0.18334 ± 0.0342	0.22176 ± 0.03283	0.30517 ± 0.08687	0.28911 ± 0.08955	0.36151 ± 0.04739	0.37153 ± 0.0983	0.30539 ± 0.05983	0.37458 ± 0.08661	0.4201 ± 0.05192
Treponema succinifaciens	0.0145 ± 0.00909	0.00671 ± 0.00625	0.00039 ± 0.00015	0.0046 ± 0.00276	0.0466 ± 0.0412	0.04043 ± 0.03828	1.48202 ± 1.29901	0.01178 ± 0.00527	0.03534 ± 0.00863	0.12174 ± 0.05225	0.0858 ± 0.03126	0.0199 ± 0.00748	0.07914 ± 0.04031	0.03651 ± 0.01522	0.13814 ± 0.06379	0.29106 ± 0.11931	0.43131 ± 0.25589	0.18261 ± 0.09662	0.37905 ± 0.07326	0.22264 ± 0.06898	0.43043 ± 0.1411
Ruminococcus bromii	0.03508 ± 0.00973	0.05176 ± 0.01235	0.01783 ± 0.00408	0.02531 ± 0.00787	0.02787 ± 0.0079	0.04073 ± 0.00767	0.07602 ± 0.02577	0.07998 ± 0.031	0.06438 ± 0.01425	0.06049 ± 0.01508	0.17134 ± 0.06314	0.04967 ± 0.01312	0.24012 ± 0.0601	0.28651 ± 0.1585	0.05918 ± 0.02341	0.76877 ± 0.44405	0.45866 ± 0.25702	0.77739 ± 0.25274	0.24835 ± 0.14158	0.09368 ± 0.01584	0.25433 ± 0.07777
Phocaeicola vulgatus	0.16744 ± 0.0506	0.18436 ± 0.04701	0.16974 ± 0.04115	0.34923 ± 0.15195	0.21532 ± 0.06763	0.42721 ± 0.15708	0.12596 ± 0.08502	0.78906 ± 0.26039	0.83528 ± 0.28537	0.03581 ± 0.00348	0.04057 ± 0.00488	0.43063 ± 0.13172	0.0394 ± 0.0038	0.03478 ± 0.00269	0.04974 ± 0.01159	0.03786 ± 0.00182	0.03519 ± 0.00297	0.0342 ± 0.00201	0.03431 ± 0.00243	0.0311 ± 0.00148	0.03088 ± 0.00155
Bacteroides heparinolyticus	0.62108 ± 0.37331	0.13976 ± 0.09895	1.90528 ± 1.59429	0.33968 ± 0.29185	0.01397 ± 0.00616	0.16814 ± 0.09044	0.01236 ± 0.00222	0.01842 ± 0.00952	0.40648 ± 0.27136	0.00916 ± 0.00068	0.01497 ± 0.00294	0.00992 ± 0.00311	0.01085 ± 0.00095	0.01031 ± 0.00101	0.01325 ± 0.00141	0.01002 ± 0.00078	0.01078 ± 0.00106	0.01066 ± 0.00085	0.00978 ± 0.00223	0.01481 ± 0.00599	0.01502 ± 0.00591
Prevotella sp. 885	0.3152 ± 0.22139	0.17993 ± 0.06311	0.13127 ± 0.06056	0.16096 ± 0.07022	0.05432 ± 0.01077	0.14284 ± 0.06048	0.34255 ± 0.0519	0.03913 ± 0.01557	0.09935 ± 0.04508	0.28349 ± 0.04827	0.23861 ± 0.05089	0.10007 ± 0.05448	0.28175 ± 0.05401	0.2289 ± 0.04012	0.22028 ± 0.06813	0.19823 ± 0.03421	0.18614 ± 0.02675	0.217 ± 0.01954	0.14028 ± 0.02212	0.15699 ± 0.01728	0.13288 ± 0.01754
Fusobacterium mortiferum	0.74628 ± 0.362	1.66743 ± 0.52676	0.91136 ± 0.29291	0.13325 ± 0.03816	0.44517 ± 0.28869	0.11 ± 0.04071	0.01689 ± 0.01597	0.07967 ± 0.03115	0.06575 ± 0.03651	0.00049 ± 0.00008	0.00093 ± 0.00035	0.1127 ± 0.05778	0.00096 ± 0.00042	0.00055 ± 0.00008	0.00114 ± 0.00036	0.0053 ± 0.00444	0.00288 ± 0.00211	0.00175 ± 0.00088	0.02861 ± 0.02127	0.01386 ± 0.00988	0.00612 ± 0.00489
Megasphaera elsdenii	0.00368 ± 0.00116	0.00209 ± 0.00078	0.00191 ± 0.00056	0.01692 ± 0.0065	0.03055 ± 0.01482	0.01532 ± 0.01047	0.45013 ± 0.14141	0.08061 ± 0.05075	0.06841 ± 0.02675	0.31345 ± 0.12526	0.28197 ± 0.11065	0.09544 ± 0.05625	0.22577 ± 0.06231	0.17211 ± 0.05772	0.10617 ± 0.04148	0.46049 ± 0.16778	0.3198 ± 0.08449	0.32809 ± 0.0786	0.16119 ± 0.04057	0.1156 ± 0.02019	0.14702 ± 0.03924
Firmicutes bacterium CAG:103	0.08831 ± 0.04659	0.07443 ± 0.06502	0.17316 ± 0.11503	0.18699 ± 0.05801	0.36947 ± 0.27719	0.17415 ± 0.06469	0.21186 ± 0.04225	0.15307 ± 0.03914	0.3164 ± 0.06644	0.11105 ± 0.03334	0.16944 ± 0.05776	0.07498 ± 0.01953	0.10596 ± 0.01986	0.13789 ± 0.02453	0.20795 ± 0.05748	0.10869 ± 0.01764	0.14103 ± 0.02048	0.15524 ± 0.04703	0.14613 ± 0.04121	0.18821 ± 0.03405	0.17645 ± 0.03593
Prevotella stercorea	0.3452 ± 0.15706	0.52547 ± 0.16049	0.31643 ± 0.15846	0.17073 ± 0.05193	0.06699 ± 0.03259	0.10266 ± 0.03151	0.17086 ± 0.01624	0.02999 ± 0.00819	0.10995 ± 0.05175	0.19393 ± 0.02994	0.16775 ± 0.03519	0.09018 ± 0.04916	0.1745 ± 0.03881	0.21146 ± 0.04163	0.12096 ± 0.04052	0.1547 ± 0.02598	0.13094 ± 0.02449	0.14252 ± 0.01773	0.08795 ± 0.0162	0.0819 ± 0.01148	0.0975 ± 0.01703
Clostridium sp. CAG:138	0.00218 ± 0.00072	0.00217 ± 0.00132	0.00339 ± 0.00176	0.00379 ± 0.00082	0.00223 ± 0.00049	0.00441 ± 0.0014	0.12624 ± 0.06795	0.05226 ± 0.02796	0.44083 ± 0.25723	0.25536 ± 0.09533	0.15188 ± 0.06993	0.26241 ± 0.21343	0.05274 ± 0.01261	0.24178 ± 0.21128	0.07309 ± 0.03674	0.1683 ± 0.09727	0.30683 ± 0.0904	0.2426 ± 0.06231	0.25052 ± 0.09269	0.16297 ± 0.04207	0.33508 ± 0.13182
Phocaeicola plebeius	0.3727 ± 0.2297	0.7826 ± 0.33043	0.76455 ± 0.59727	0.09099 ± 0.05939	0.48826 ± 0.37406	0.04188 ± 0.01356	0.01575 ± 0.00176	0.95145 ± 0.5375	0.19312 ± 0.12999	0.01465 ± 0.0012	0.01777 ± 0.00159	0.21851 ± 0.08582	0.01728 ± 0.00155	0.01579 ± 0.00057	0.01959 ± 0.00218	0.01761 ± 0.00158	0.01745 ± 0.002	0.01546 ± 0.00087	0.06131 ± 0.04459	0.02647 ± 0.01332	0.02253 ± 0.00809
Prevotella sp. CAG:732	0.02018 ± 0.01044	0.01697 ± 0.00439	0.0138 ± 0.00596	0.01438 ± 0.00374	0.00601 ± 0.00133	0.01258 ± 0.00309	0.34365 ± 0.11766	0.00605 ± 0.00162	0.02186 ± 0.00937	0.38436 ± 0.12694	0.14024 ± 0.04784	0.0196 ± 0.01005	0.19333 ± 0.06862	0.1692 ± 0.05219	0.05725 ± 0.01165	0.80703 ± 0.41868	0.10952 ± 0.02061	0.16046 ± 0.04784	0.46558 ± 0.14316	0.15672 ± 0.06608	0.15315 ± 0.03558
Mobiluncus holmesii	0.00056 ± 0.00023	0.00013 ± 0.00003	0.00045 ± 0.00017	0.00204 ± 0.0008	0.00454 ± 0.00365	0.00226 ± 0.00137	0.00029 ± 0.00007	0.00289 ± 0.0011	0.00307 ± 0.00133	0.00038 ± 0.0001	0.00311 ± 0.00272	0.00613 ± 0.00345	0.0004 ± 0.0001	0.00219 ± 0.00123	0.00163 ± 0.00096	0.00372 ± 0.00115	0.06377 ± 0.04148	0.00145 ± 0.00038	0.02818 ± 0.00716	3.53251 ± 1.42868	0.01314 ± 0.00446
Firmicutes bacterium CAG:110	0.00296 ± 0.00084	0.00483 ± 0.00195	0.00596 ± 0.002	0.00587 ± 0.00086	0.00287 ± 0.00057	0.00468 ± 0.00058	0.06762 ± 0.04198	0.02434 ± 0.01066	0.08756 ± 0.04507	0.20804 ± 0.12168	0.23176 ± 0.0575	0.16516 ± 0.11281	0.18157 ± 0.03485	0.29496 ± 0.09087	0.43828 ± 0.12183	0.25834 ± 0.10714	0.23068 ± 0.05621	0.18305 ± 0.03965	0.13936 ± 0.02959	0.15133 ± 0.0312	0.27438 ± 0.05166
Firmicutes bacterium CAG:176	0.00564 ± 0.00304	0.03507 ± 0.03349	0.08233 ± 0.07912	0.03494 ± 0.02267	0.00374 ± 0.00129	0.03348 ± 0.02422	0.20374 ± 0.07259	0.0243 ± 0.00559	0.4787 ± 0.17377	0.1472 ± 0.02455	0.12107 ± 0.04136	0.10801 ± 0.04147	0.08833 ± 0.01119	0.19694 ± 0.05994	0.14618 ± 0.0358	0.15599 ± 0.03609	0.27809 ± 0.04523	0.14649 ± 0.02247	0.19142 ± 0.02781	0.2312 ± 0.0344	0.21952 ± 0.02552
Firmicutes bacterium CAG:129	0.00653 ± 0.00395	0.01883 ± 0.01689	0.05712 ± 0.04647	0.01624 ± 0.00503	0.0057 ± 0.0021	0.02272 ± 0.00996	0.07077 ± 0.02576	0.01766 ± 0.00477	0.04362 ± 0.00751	0.15592 ± 0.05105	0.25164 ± 0.14138	0.03302 ± 0.00772	0.10835 ± 0.02966	0.13988 ± 0.03236	0.07583 ± 0.01949	0.23189 ± 0.07124	0.46469 ± 0.10902	0.2561 ± 0.06391	0.27504 ± 0.05411	0.32303 ± 0.03566	0.32619 ± 0.04637
Enterocloster clostridioformis	0.27994 ± 0.05319	0.30483 ± 0.08863	0.47975 ± 0.15168	0.20869 ± 0.03651	0.23111 ± 0.06772	0.22775 ± 0.06146	0.04712 ± 0.01622	0.24416 ± 0.06438	0.23679 ± 0.05271	0.04541 ± 0.00531	0.0433 ± 0.00485	0.1067 ± 0.02587	0.04906 ± 0.00392	0.04907 ± 0.00316	0.05583 ± 0.00568	0.04582 ± 0.00917	0.03103 ± 0.00107	0.031 ± 0.00144	0.02576 ± 0.00282	0.02759 ± 0.00346	0.03145 ± 0.00186
Shigella sonnei	0.2683 ± 0.06232	0.19332 ± 0.07198	0.17891 ± 0.07783	0.49732 ± 0.09518	0.45005 ± 0.16311	0.36251 ± 0.18338	0.00649 ± 0.0034	0.31284 ± 0.08173	0.113 ± 0.05891	0.00141 ± 0.00107	0.00695 ± 0.00648	0.3448 ± 0.13067	0.0008 ± 0.00044	0.0006 ± 0.00048	0.00169 ± 0.00115	0.00759 ± 0.00572	0.00128 ± 0.00084	0.00226 ± 0.00111	0.0332 ± 0.02599	0.00553 ± 0.00236	0.00199 ± 0.00073
Holdemanella biformis	0.16232 ± 0.04151	0.13203 ± 0.05756	0.13828 ± 0.05645	0.15814 ± 0.03438	0.16242 ± 0.06168	0.16873 ± 0.06651	0.06427 ± 0.02277	0.22581 ± 0.09946	0.14723 ± 0.03013	0.09006 ± 0.01115	0.07558 ± 0.00873	0.27014 ± 0.09334	0.05748 ± 0.01048	0.10043 ± 0.02065	0.10908 ± 0.03385	0.08297 ± 0.0199	0.07555 ± 0.01467	0.07551 ± 0.01048	0.06975 ± 0.01369	0.05941 ± 0.01034	0.08707 ± 0.02462
Prevotella sp. CAG:386	0.0041 ± 0.00161	0.00319 ± 0.00093	0.00197 ± 0.00097	0.00478 ± 0.0025	0.00136 ± 0.00055	0.00218 ± 0.0005	0.41554 ± 0.1237	0.00458 ± 0.00242	0.00911 ± 0.00503	0.13921 ± 0.04291	0.13654 ± 0.05638	0.00701 ± 0.00239	0.20116 ± 0.05478	0.17775 ± 0.05633	0.05414 ± 0.01494	0.19773 ± 0.07076	0.14389 ± 0.03613	0.17949 ± 0.05549	0.22182 ± 0.05588	0.15728 ± 0.05928	0.20695 ± 0.05175
Faecalicoccus pleomorphus	0.09023 ± 0.02397	0.11794 ± 0.06893	0.11937 ± 0.05895	0.17815 ± 0.05866	0.07539 ± 0.02719	0.60883 ± 0.45803	0.03561 ± 0.00599	0.14824 ± 0.07246	0.10605 ± 0.04034	0.02935 ± 0.00405	0.03921 ± 0.00638	0.39781 ± 0.14694	0.03446 ± 0.00239	0.03963 ± 0.00619	0.05413 ± 0.01217	0.02535 ± 0.00269	0.03545 ± 0.00155	0.03017 ± 0.00184	0.02574 ± 0.00219	0.02878 ± 0.00255	0.03165 ± 0.00168
Lactobacillus crispatus	0.08114 ± 0.02599	0.09186 ± 0.03023	0.077 ± 0.02384	0.1062 ± 0.04471	0.12956 ± 0.08468	0.15179 ± 0.0491	0.29623 ± 0.12087	0.11581 ± 0.05826	0.19721 ± 0.08885	0.2036 ± 0.07162	0.21513 ± 0.07516	0.05483 ± 0.02117	0.14908 ± 0.05229	0.22003 ± 0.07137	0.09526 ± 0.02893	0.04574 ± 0.02344	0.13144 ± 0.06332	0.02665 ± 0.00713	0.00346 ± 0.00043	0.00456 ± 0.00098	0.00454 ± 0.00092
Prevotella mizrahii	0.01511 ± 0.00897	0.01351 ± 0.00359	0.01509 ± 0.0052	0.01674 ± 0.00416	0.0158 ± 0.00894	0.0706 ± 0.03783	0.17736 ± 0.03171	0.02125 ± 0.0062	0.23556 ± 0.13719	0.10012 ± 0.00999	0.10142 ± 0.02408	0.1357 ± 0.11142	0.08856 ± 0.01123	0.07457 ± 0.01301	0.1083 ± 0.04261	0.22091 ± 0.06248	0.15993 ± 0.02859	0.19496 ± 0.05858	0.11012 ± 0.01609	0.16557 ± 0.03061	0.11765 ± 0.02602
Eisenbergiella tayi	0.62635 ± 0.22208	0.36306 ± 0.12631	0.35477 ± 0.14509	0.14586 ± 0.04159	0.03844 ± 0.01587	0.16025 ± 0.05874	0.01723 ± 0.00603	0.2423 ± 0.17093	0.1149 ± 0.02576	0.0127 ± 0.00302	0.01291 ± 0.00168	0.20011 ± 0.12951	0.01024 ± 0.00121	0.01008 ± 0.00106	0.01579 ± 0.00229	0.01382 ± 0.00425	0.0102 ± 0.00064	0.00818 ± 0.00098	0.01053 ± 0.0015	0.01228 ± 0.00291	0.01459 ± 0.00198
Clostridium scindens	0.14399 ± 0.03704	0.16543 ± 0.0369	0.19699 ± 0.08947	0.17822 ± 0.03818	0.29522 ± 0.12848	0.20562 ± 0.05149	0.07403 ± 0.03581	0.26328 ± 0.04202	0.24543 ± 0.0378	0.02533 ± 0.00379	0.08105 ± 0.01639	0.20301 ± 0.07994	0.03773 ± 0.00698	0.05535 ± 0.00944	0.10566 ± 0.01465	0.01865 ± 0.00319	0.01717 ± 0.00145	0.02076 ± 0.00297	0.01003 ± 0.00118	0.00996 ± 0.00178	0.01136 ± 0.00054
Prevotella hominis	0.00754 ± 0.00467	0.00686 ± 0.00092	0.00582 ± 0.00215	0.00446 ± 0.00079	0.00254 ± 0.00041	0.00299 ± 0.00085	0.21313 ± 0.04513	0.00522 ± 0.00238	0.00737 ± 0.00257	0.14584 ± 0.02916	0.11715 ± 0.03996	0.01021 ± 0.00272	0.13032 ± 0.04159	0.20308 ± 0.04817	0.06212 ± 0.02205	0.24564 ± 0.07107	0.14302 ± 0.03386	0.24454 ± 0.05033	0.20557 ± 0.05278	0.161 ± 0.04773	0.18228 ± 0.03966
Parabacteroides sp. CAG:409	0.03803 ± 0.02534	0.10902 ± 0.10115	0.11817 ± 0.05589	0.14666 ± 0.0944	0.02051 ± 0.0151	0.18798 ± 0.10147	0.03644 ± 0.00673	0.06751 ± 0.05043	0.38002 ± 0.25937	0.07725 ± 0.02102	0.16062 ± 0.08962	0.23249 ± 0.06571	0.05075 ± 0.00843	0.08576 ± 0.0562	0.15525 ± 0.07223	0.03663 ± 0.01785	0.02638 ± 0.00646	0.01287 ± 0.00151	0.04609 ± 0.01635	0.02114 ± 0.00182	0.03999 ± 0.01331
Ruminococcus sp. CAG:254	0.00146 ± 0.00046	0.00054 ± 0.00013	0.00035 ± 0.00009	0.00088 ± 0.00014	0.00096 ± 0.00022	0.00101 ± 0.00028	0.14807 ± 0.04778	0.01951 ± 0.01327	0.0155 ± 0.00885	0.1833 ± 0.05185	0.19453 ± 0.1084	0.00601 ± 0.00173	0.37247 ± 0.12797	0.16765 ± 0.06747	0.07664 ± 0.03507	0.20285 ± 0.0749	0.20516 ± 0.08219	0.14545 ± 0.01931	0.07906 ± 0.02633	0.1176 ± 0.06581	0.12794 ± 0.02525
Alistipes senegalensis	0.18971 ± 0.13785	0.15475 ± 0.10297	0.17191 ± 0.06882	0.13054 ± 0.07247	0.12103 ± 0.11043	0.48586 ± 0.31957	0.07911 ± 0.07464	0.10167 ± 0.07362	0.30253 ± 0.21166	0.00323 ± 0.00042	0.00532 ± 0.00098	0.26518 ± 0.16388	0.00341 ± 0.00037	0.00366 ± 0.00049	0.02333 ± 0.00996	0.00323 ± 0.00084	0.00265 ± 0.00019	0.00278 ± 0.00027	0.00251 ± 0.00034	0.00326 ± 0.00041	0.00319 ± 0.00056
Porcincola intestinalis	0.0146 ± 0.00516	0.00107 ± 0.00019	0.00182 ± 0.0006	0.00189 ± 0.0003	0.00602 ± 0.00248	0.00666 ± 0.00306	1.23979 ± 0.9525	0.00473 ± 0.0012	0.01237 ± 0.00262	0.06853 ± 0.03968	0.00919 ± 0.00195	0.00497 ± 0.001	0.06344 ± 0.04685	0.08871 ± 0.07616	0.0148 ± 0.00346	0.07219 ± 0.04013	0.00814 ± 0.00071	0.19295 ± 0.11197	0.07112 ± 0.02386	0.0509 ± 0.02774	0.04879 ± 0.01824
Blastocystis sp. subtype 1	0.00483 ± 0.00137	0.0818 ± 0.05504	0.66569 ± 0.62626	0.04902 ± 0.04053	0.05538 ± 0.05141	0.02955 ± 0.01721	0.26985 ± 0.1702	0.00266 ± 0.00124	0.02113 ± 0.01089	0.16738 ± 0.0577	0.09975 ± 0.02012	0.02018 ± 0.01133	0.08874 ± 0.02394	0.14548 ± 0.0435	0.05196 ± 0.01271	0.03906 ± 0.01425	0.05993 ± 0.01198	0.05728 ± 0.03748	0.04352 ± 0.00675	0.04052 ± 0.01098	0.06169 ± 0.01449
Streptococcus suis	0.18017 ± 0.05531	0.11615 ± 0.02655	0.13356 ± 0.04577	0.12914 ± 0.01793	0.07107 ± 0.01967	0.18478 ± 0.10825	0.02613 ± 0.00999	0.15149 ± 0.04993	0.10586 ± 0.03887	0.018 ± 0.00213	0.03405 ± 0.01963	0.31759 ± 0.15402	0.02083 ± 0.0034	0.0208 ± 0.00549	0.02167 ± 0.00209	0.04184 ± 0.01327	0.07451 ± 0.03265	0.02175 ± 0.00436	0.12637 ± 0.04478	0.19464 ± 0.10227	0.04702 ± 0.01735
Treponema berlinense	0.00109 ± 0.00026	0.00346 ± 0.00319	0.00033 ± 0.00013	0.00348 ± 0.00174	0.0312 ± 0.02957	0.01983 ± 0.01786	0.14006 ± 0.03647	0.00888 ± 0.0027	0.025 ± 0.00972	0.14737 ± 0.03088	0.11741 ± 0.03517	0.01441 ± 0.00507	0.13937 ± 0.02495	0.1264 ± 0.02499	0.09294 ± 0.02756	0.14329 ± 0.02806	0.2236 ± 0.05236	0.13809 ± 0.04283	0.1285 ± 0.01868	0.27143 ± 0.09771	0.18465 ± 0.02324
Lactobacillus delbrueckii	0.39747 ± 0.17846	0.36391 ± 0.18093	0.42413 ± 0.11427	0.07448 ± 0.01592	0.23755 ± 0.20011	0.34737 ± 0.20241	0.03257 ± 0.02153	0.13641 ± 0.12541	0.08687 ± 0.03991	0.01214 ± 0.00287	0.00963 ± 0.00237	0.02263 ± 0.01093	0.01012 ± 0.00188	0.00793 ± 0.0015	0.01262 ± 0.00347	0.00774 ± 0.00226	0.00674 ± 0.00153	0.00537 ± 0.00089	0.00347 ± 0.00041	0.00377 ± 0.0007	0.0041 ± 0.00049
Ruminococcus flavefaciens	0.00952 ± 0.00113	0.01265 ± 0.00139	0.01065 ± 0.00224	0.01592 ± 0.00235	0.0135 ± 0.00297	0.01708 ± 0.00198	0.1047 ± 0.02539	0.0295 ± 0.00657	0.04463 ± 0.00809	0.09725 ± 0.00945	0.08827 ± 0.01007	0.04624 ± 0.01417	0.10333 ± 0.01224	0.09497 ± 0.01243	0.12152 ± 0.01515	0.11824 ± 0.02144	0.12158 ± 0.01084	0.09952 ± 0.00942	0.21016 ± 0.0423	0.21339 ± 0.03948	0.28956 ± 0.04961
Blautia wexlerae	0.00614 ± 0.00096	0.0119 ± 0.00388	0.01281 ± 0.00441	0.01727 ± 0.00424	0.01986 ± 0.00757	0.01858 ± 0.00604	0.08626 ± 0.0192	0.06468 ± 0.02802	0.05222 ± 0.01286	0.14783 ± 0.0181	0.10173 ± 0.01493	0.05189 ± 0.01123	0.19466 ± 0.03928	0.17937 ± 0.03303	0.11893 ± 0.01912	0.12007 ± 0.01162	0.12723 ± 0.02811	0.15339 ± 0.0233	0.13246 ± 0.02432	0.10974 ± 0.0159	0.15746 ± 0.02864
Prevotella sp. AM42-24	0.01014 ± 0.00569	0.00849 ± 0.00264	0.00501 ± 0.00212	0.00514 ± 0.00124	0.00241 ± 0.00072	0.00324 ± 0.00077	0.18641 ± 0.04027	0.00504 ± 0.00253	0.00694 ± 0.00231	0.11971 ± 0.02442	0.08959 ± 0.03271	0.00815 ± 0.00297	0.12472 ± 0.04577	0.18063 ± 0.04445	0.0617 ± 0.02531	0.21726 ± 0.06477	0.13214 ± 0.03413	0.22608 ± 0.05046	0.18275 ± 0.04738	0.13687 ± 0.04054	0.15802 ± 0.03435
Fusobacterium perfoetens	0.09058 ± 0.06752	1.03352 ± 1.02838	0.26973 ± 0.18431	0.04369 ± 0.01414	0.20141 ± 0.19391	0.0128 ± 0.00527	0.20848 ± 0.20726	0.19171 ± 0.18426	0.1086 ± 0.10046	0.00054 ± 0.00013	0.00132 ± 0.0006	0.23841 ± 0.10016	0.0003 ± 0.00005	0.00033 ± 0.00006	0.00199 ± 0.00114	0.00035 ± 0.00012	0.00027 ± 0.00008	0.00022 ± 0.00003	0.00042 ± 0.00009	0.00031 ± 0.00008	0.00032 ± 0.00006
Bacteroides sp. CAG:770	0.04283 ± 0.02346	0.03878 ± 0.01457	0.09058 ± 0.03601	0.02361 ± 0.00786	0.01682 ± 0.00892	0.0562 ± 0.01367	0.08397 ± 0.01016	0.0269 ± 0.00861	0.05032 ± 0.01993	0.12925 ± 0.01228	0.15044 ± 0.04621	0.03095 ± 0.01211	0.1084 ± 0.01008	0.14565 ± 0.02081	0.10321 ± 0.01574	0.10013 ± 0.01187	0.12904 ± 0.01305	0.15007 ± 0.01575	0.0864 ± 0.01865	0.12031 ± 0.03068	0.12794 ± 0.01902
Ruminococcus sp. CAG:624	0.00014 ± 0.00003	0.00049 ± 0.00015	0.0006 ± 0.0004	0.00093 ± 0.00042	0.00032 ± 0.0002	0.00091 ± 0.0004	0.01431 ± 0.00603	0.00172 ± 0.0005	0.02792 ± 0.01938	0.01814 ± 0.00473	0.03943 ± 0.03051	0.01144 ± 0.00704	0.03114 ± 0.01099	0.0336 ± 0.01404	0.02827 ± 0.00654	0.07924 ± 0.04669	0.04099 ± 0.01212	0.06482 ± 0.02526	0.40965 ± 0.11311	0.39016 ± 0.12774	0.48322 ± 0.1355
Firmicutes bacterium CAG:555	0.0061 ± 0.00313	0.00372 ± 0.00147	0.00924 ± 0.00521	0.02647 ± 0.00404	0.00855 ± 0.00484	0.01757 ± 0.00546	0.0478 ± 0.01918	0.02706 ± 0.00413	0.06582 ± 0.00998	0.11015 ± 0.06442	0.05652 ± 0.0114	0.05172 ± 0.0165	0.19137 ± 0.09845	0.07206 ± 0.01418	0.11123 ± 0.03765	0.14485 ± 0.03729	0.2613 ± 0.05855	0.1487 ± 0.04051	0.10667 ± 0.02084	0.11167 ± 0.02439	0.14603 ± 0.02494
Succinatimonas sp. CAG:777	0.0027 ± 0.00126	0.00114 ± 0.00037	0.00028 ± 0.0001	0.00292 ± 0.00198	0.00175 ± 0.00087	0.00156 ± 0.00065	0.384 ± 0.14135	0.00451 ± 0.00189	0.00655 ± 0.00194	0.12311 ± 0.06366	0.28338 ± 0.17254	0.00796 ± 0.00384	0.08438 ± 0.03097	0.11315 ± 0.06332	0.12166 ± 0.04915	0.0736 ± 0.03245	0.08845 ± 0.03711	0.27277 ± 0.17567	0.04951 ± 0.02422	0.03584 ± 0.00918	0.0699 ± 0.01631
Blautia obeum	0.0218 ± 0.0034	0.02025 ± 0.00228	0.04107 ± 0.02363	0.03686 ± 0.00726	0.05383 ± 0.02701	0.04959 ± 0.01496	0.14306 ± 0.03365	0.08359 ± 0.0237	0.08185 ± 0.01547	0.10738 ± 0.00941	0.0933 ± 0.00479	0.13589 ± 0.05353	0.11699 ± 0.00843	0.1098 ± 0.01221	0.15817 ± 0.02729	0.07545 ± 0.0069	0.08716 ± 0.01202	0.09257 ± 0.01099	0.07836 ± 0.00991	0.07166 ± 0.00756	0.08862 ± 0.00716
Parabacteroides merdae	0.17653 ± 0.09786	0.22259 ± 0.09906	0.08471 ± 0.05193	0.12416 ± 0.03599	0.29983 ± 0.15222	0.16657 ± 0.08703	0.01868 ± 0.00423	0.32235 ± 0.13907	0.29734 ± 0.10593	0.01818 ± 0.00237	0.02154 ± 0.0022	0.10696 ± 0.03558	0.01995 ± 0.00177	0.02135 ± 0.00191	0.02481 ± 0.00489	0.01749 ± 0.00185	0.022 ± 0.0012	0.01607 ± 0.0009	0.01934 ± 0.00278	0.01967 ± 0.00146	0.0173 ± 0.00131
Oscillibacter sp. 57_20	0.0037 ± 0.0009	0.02266 ± 0.01313	0.04371 ± 0.01259	0.13273 ± 0.04785	0.12549 ± 0.09316	0.04293 ± 0.0211	0.08093 ± 0.02159	0.01457 ± 0.00398	0.17864 ± 0.0796	0.08531 ± 0.01233	0.07307 ± 0.00643	0.07258 ± 0.02645	0.10801 ± 0.01504	0.13331 ± 0.01837	0.09196 ± 0.02276	0.08191 ± 0.01015	0.1095 ± 0.02049	0.10853 ± 0.02227	0.06906 ± 0.00947	0.0742 ± 0.00927	0.07696 ± 0.0072
Prevotella sp. CAG:279	0.00882 ± 0.0032	0.0541 ± 0.0357	0.05104 ± 0.02416	0.01648 ± 0.00296	0.00806 ± 0.00266	0.18688 ± 0.11728	0.06898 ± 0.02494	0.00902 ± 0.00353	0.0315 ± 0.00749	0.0513 ± 0.00615	0.05799 ± 0.01424	0.01959 ± 0.00661	0.06615 ± 0.01645	0.09463 ± 0.0386	0.03678 ± 0.00872	0.09136 ± 0.01754	0.17758 ± 0.04158	0.1677 ± 0.04775	0.17002 ± 0.0446	0.12817 ± 0.02615	0.17629 ± 0.03648
Prevotella sp. CAG:873	0.00287 ± 0.00107	0.0021 ± 0.0005	0.00191 ± 0.00047	0.16692 ± 0.08841	0.03332 ± 0.03161	0.0672 ± 0.06518	0.16184 ± 0.13544	0.03392 ± 0.02497	0.20808 ± 0.14288	0.05003 ± 0.01787	0.03247 ± 0.02053	0.15741 ± 0.06739	0.01297 ± 0.00459	0.02049 ± 0.01008	0.01734 ± 0.00519	0.03281 ± 0.0165	0.15915 ± 0.09435	0.09283 ± 0.07156	0.1486 ± 0.06512	0.07292 ± 0.02366	0.14259 ± 0.0284
Bullifex porci	0.00373 ± 0.00096	0.00754 ± 0.00351	0.03456 ± 0.02749	0.03169 ± 0.00847	0.00764 ± 0.00231	0.05 ± 0.01748	0.05417 ± 0.01151	0.03982 ± 0.01894	0.05316 ± 0.01957	0.12042 ± 0.05193	0.14681 ± 0.03416	0.07277 ± 0.05158	0.13913 ± 0.02348	0.16633 ± 0.06626	0.17565 ± 0.03889	0.12956 ± 0.05233	0.12041 ± 0.03355	0.05414 ± 0.01457	0.05563 ± 0.0132	0.20239 ± 0.08843	0.05994 ± 0.00832
Acidaminococcus fermentans	0.00205 ± 0.00057	0.00087 ± 0.00015	0.00138 ± 0.00033	0.00434 ± 0.00147	0.00464 ± 0.00114	0.00895 ± 0.00351	0.09719 ± 0.05899	0.01882 ± 0.01192	0.14947 ± 0.08245	0.10907 ± 0.03995	0.0213 ± 0.00547	0.07482 ± 0.05568	0.04723 ± 0.01523	0.03346 ± 0.01175	0.04093 ± 0.01803	0.46139 ± 0.15985	0.09896 ± 0.02998	0.27902 ± 0.12235	0.06568 ± 0.02212	0.0573 ± 0.02579	0.07281 ± 0.0282
Catenibacterium mitsuokai	0.03897 ± 0.02905	0.01316 ± 0.00537	0.01251 ± 0.00241	0.01787 ± 0.00335	0.04146 ± 0.03135	0.02323 ± 0.0086	0.0502 ± 0.01158	0.02599 ± 0.00299	0.05882 ± 0.0146	0.0912 ± 0.01136	0.11043 ± 0.04898	0.04975 ± 0.01408	0.11185 ± 0.03069	0.04967 ± 0.00977	0.23481 ± 0.10024	0.20803 ± 0.0629	0.07099 ± 0.01576	0.26639 ± 0.06388	0.05361 ± 0.00781	0.04808 ± 0.00544	0.08101 ± 0.01931
Treponema brennaborense	0.00156 ± 0.00066	0.0556 ± 0.05496	0.00058 ± 0.00016	0.03477 ± 0.03003	0.46251 ± 0.4541	0.29708 ± 0.28744	0.03842 ± 0.0167	0.0335 ± 0.02705	0.11788 ± 0.07151	0.04936 ± 0.02836	0.02705 ± 0.00631	0.10549 ± 0.04523	0.01725 ± 0.00686	0.01916 ± 0.00954	0.21132 ± 0.18932	0.24876 ± 0.23739	0.04677 ± 0.01577	0.01355 ± 0.00622	0.03979 ± 0.02289	0.03823 ± 0.01946	0.01959 ± 0.00652
[Eubacterium] rectale	0.01688 ± 0.0021	0.02376 ± 0.00235	0.02407 ± 0.00878	0.0308 ± 0.00912	0.01815 ± 0.00357	0.03331 ± 0.01153	0.08622 ± 0.01776	0.0371 ± 0.00969	0.03516 ± 0.0046	0.16027 ± 0.03732	0.08712 ± 0.03027	0.03352 ± 0.00592	0.15887 ± 0.03693	0.10671 ± 0.02854	0.08045 ± 0.01629	0.09462 ± 0.01856	0.09411 ± 0.02297	0.10666 ± 0.01507	0.12435 ± 0.02576	0.12087 ± 0.04135	0.15881 ± 0.03088
Klebsiella michiganensis	0.12319 ± 0.0385	0.0362 ± 0.00881	0.05953 ± 0.01654	0.21771 ± 0.10817	0.10895 ± 0.03899	0.17417 ± 0.09099	0.00354 ± 0.00037	0.19805 ± 0.12511	0.06997 ± 0.01643	0.01683 ± 0.01214	0.11348 ± 0.10818	0.25414 ± 0.09905	0.00903 ± 0.003	0.01106 ± 0.00764	0.0233 ± 0.0178	0.01517 ± 0.00892	0.03318 ± 0.01437	0.02565 ± 0.00714	0.09658 ± 0.0264	0.06387 ± 0.03257	0.03867 ± 0.01785
Lactobacillus mucosae	0.19767 ± 0.09665	0.11745 ± 0.04366	0.14527 ± 0.05595	0.1915 ± 0.0907	0.15197 ± 0.04613	0.51695 ± 0.21546	0.05531 ± 0.05123	0.0225 ± 0.00532	0.05172 ± 0.01659	0.00633 ± 0.00187	0.00557 ± 0.00232	0.00976 ± 0.00349	0.03862 ± 0.02647	0.00899 ± 0.00275	0.05712 ± 0.05268	0.00597 ± 0.00266	0.00642 ± 0.00192	0.00656 ± 0.00415	0.00538 ± 0.00096	0.01649 ± 0.00574	0.00711 ± 0.00258
Mitsuokella jalaludinii	0.00056 ± 0.00018	0.00055 ± 0.00008	0.00064 ± 0.00014	0.0007 ± 0.00015	0.00104 ± 0.00024	0.00067 ± 0.0002	0.01613 ± 0.00994	0.00164 ± 0.0006	0.00206 ± 0.00047	0.01457 ± 0.00692	0.00459 ± 0.00173	0.00174 ± 0.00044	0.03024 ± 0.00885	0.0533 ± 0.02666	0.00619 ± 0.0016	0.26253 ± 0.07621	0.13758 ± 0.04512	0.38636 ± 0.11356	0.19563 ± 0.04661	0.17279 ± 0.04672	0.2155 ± 0.04784
Oscillibacter sp. ER4	0.02969 ± 0.01267	0.04859 ± 0.03255	0.05576 ± 0.01983	0.05183 ± 0.01448	0.03165 ± 0.00783	0.04556 ± 0.01068	0.06222 ± 0.01036	0.06609 ± 0.01584	0.11613 ± 0.02101	0.07268 ± 0.01109	0.08471 ± 0.01083	0.10528 ± 0.02721	0.06872 ± 0.00645	0.07615 ± 0.00926	0.0879 ± 0.01715	0.07623 ± 0.01472	0.11116 ± 0.00982	0.08303 ± 0.00978	0.08015 ± 0.01228	0.10904 ± 0.01509	0.10783 ± 0.01255
Firmicutes bacterium CAG:646	0.01348 ± 0.00396	0.02362 ± 0.01318	0.02517 ± 0.01562	0.03872 ± 0.01293	0.14282 ± 0.11886	0.08952 ± 0.03551	0.10292 ± 0.05074	0.29464 ± 0.18155	0.22518 ± 0.03884	0.02103 ± 0.00419	0.1735 ± 0.07221	0.13717 ± 0.07331	0.07901 ± 0.04584	0.04388 ± 0.00845	0.09885 ± 0.03643	0.05564 ± 0.03594	0.05098 ± 0.0329	0.02303 ± 0.01055	0.00673 ± 0.00163	0.00483 ± 0.00046	0.0066 ± 0.00063
Oliverpabstia intestinalis	0.01143 ± 0.00356	0.01181 ± 0.00167	0.02629 ± 0.0104	0.01244 ± 0.00359	0.02039 ± 0.01059	0.0166 ± 0.0032	0.07162 ± 0.01266	0.03917 ± 0.01175	0.04542 ± 0.00689	0.09766 ± 0.01571	0.11069 ± 0.02861	0.04652 ± 0.0111	0.15825 ± 0.02666	0.21215 ± 0.04534	0.22156 ± 0.07419	0.07312 ± 0.00778	0.09471 ± 0.01692	0.08973 ± 0.01042	0.03605 ± 0.00484	0.02979 ± 0.00403	0.04185 ± 0.00331
Oscillibacter sp. PC13	0.00544 ± 0.0016	0.05465 ± 0.04667	0.04407 ± 0.02384	0.03335 ± 0.01041	0.01466 ± 0.00347	0.02202 ± 0.00776	0.04157 ± 0.01599	0.03178 ± 0.01314	0.06177 ± 0.01758	0.08259 ± 0.0212	0.09936 ± 0.02117	0.03933 ± 0.01157	0.12427 ± 0.01617	0.14749 ± 0.02042	0.09432 ± 0.01462	0.10665 ± 0.02465	0.14845 ± 0.03144	0.12399 ± 0.02837	0.05963 ± 0.01002	0.06583 ± 0.00818	0.07234 ± 0.00421
Enterococcus faecalis	0.11226 ± 0.02891	0.04599 ± 0.01852	0.03632 ± 0.00581	0.25027 ± 0.07276	0.18213 ± 0.11574	0.12983 ± 0.05211	0.00946 ± 0.00105	0.17151 ± 0.07758	0.10265 ± 0.063	0.01578 ± 0.00586	0.08001 ± 0.07053	0.14779 ± 0.05011	0.01306 ± 0.00175	0.01574 ± 0.00466	0.02184 ± 0.00978	0.01581 ± 0.00455	0.03381 ± 0.01488	0.01958 ± 0.00394	0.06307 ± 0.01529	0.06742 ± 0.03106	0.02947 ± 0.01097
Clostridium perfringens	0.19216 ± 0.0618	0.14045 ± 0.03755	0.26431 ± 0.12309	0.09868 ± 0.02375	0.0334 ± 0.01126	0.12616 ± 0.03939	0.03897 ± 0.00709	0.06124 ± 0.04259	0.0724 ± 0.01875	0.03376 ± 0.00657	0.03323 ± 0.00663	0.04227 ± 0.01275	0.03218 ± 0.00419	0.03351 ± 0.00663	0.03291 ± 0.00777	0.03059 ± 0.00617	0.02665 ± 0.00411	0.0222 ± 0.00287	0.05657 ± 0.00927	0.06214 ± 0.00598	0.05691 ± 0.00404
Hornefia butyriciproducens	0.05793 ± 0.03494	0.13007 ± 0.06049	0.13702 ± 0.08915	0.24219 ± 0.07966	0.25582 ± 0.09291	0.2665 ± 0.0634	0.03726 ± 0.0133	0.16361 ± 0.05818	0.17544 ± 0.04332	0.01701 ± 0.00915	0.00345 ± 0.00051	0.04391 ± 0.01262	0.00514 ± 0.00081	0.00898 ± 0.005	0.01527 ± 0.00746	0.00269 ± 0.00031	0.00205 ± 0.00017	0.00262 ± 0.00064	0.00629 ± 0.00297	0.00954 ± 0.00354	0.00258 ± 0.00033
Campylobacter coli	0.33198 ± 0.15493	0.26629 ± 0.14682	0.09641 ± 0.02869	0.19738 ± 0.09475	0.23765 ± 0.10379	0.1594 ± 0.08457	0.01343 ± 0.00762	0.04369 ± 0.0192	0.04969 ± 0.0111	0.00675 ± 0.00098	0.01122 ± 0.0055	0.08965 ± 0.03429	0.00481 ± 0.00047	0.00438 ± 0.00055	0.00674 ± 0.00232	0.00529 ± 0.00181	0.00621 ± 0.00107	0.00303 ± 0.00052	0.02839 ± 0.01131	0.02287 ± 0.01032	0.02774 ± 0.01926
Prevotella multisaccharivorax	0.00583 ± 0.00287	0.0058 ± 0.00231	0.0066 ± 0.00197	0.01024 ± 0.00289	0.00938 ± 0.00454	0.02556 ± 0.01212	0.12181 ± 0.0239	0.01067 ± 0.00226	0.10165 ± 0.05235	0.06564 ± 0.00724	0.06912 ± 0.01666	0.05837 ± 0.0435	0.05351 ± 0.00837	0.04759 ± 0.00995	0.07701 ± 0.03208	0.13984 ± 0.03458	0.08893 ± 0.01521	0.11055 ± 0.02347	0.09966 ± 0.02118	0.12024 ± 0.02158	0.13453 ± 0.03998
Hungatella hathewayi	0.08428 ± 0.0211	0.03588 ± 0.00796	0.08122 ± 0.0318	0.27299 ± 0.09997	0.43952 ± 0.35126	0.13761 ± 0.02796	0.02854 ± 0.00649	0.10752 ± 0.03341	0.07784 ± 0.0098	0.02295 ± 0.00285	0.03156 ± 0.00305	0.07363 ± 0.02859	0.0272 ± 0.00266	0.02717 ± 0.0025	0.03893 ± 0.00377	0.02444 ± 0.005	0.02081 ± 0.00181	0.0187 ± 0.00141	0.01692 ± 0.00144	0.01923 ± 0.00138	0.02096 ± 0.00146
Lactobacillus vaginalis	0.10391 ± 0.03254	0.14364 ± 0.02568	0.10143 ± 0.0302	0.17629 ± 0.03898	0.26116 ± 0.13636	0.37859 ± 0.12159	0.07664 ± 0.05783	0.04795 ± 0.01607	0.07945 ± 0.0187	0.00608 ± 0.00176	0.02288 ± 0.00783	0.05592 ± 0.03203	0.00861 ± 0.00337	0.01892 ± 0.00773	0.02243 ± 0.01578	0.00123 ± 0.00037	0.00329 ± 0.00104	0.00138 ± 0.00029	0.00055 ± 0.00013	0.00065 ± 0.00019	0.00069 ± 0.0002
Terrisporobacter glycolicus	0.00227 ± 0.00043	0.00552 ± 0.00219	0.00276 ± 0.00111	0.00613 ± 0.00152	0.00377 ± 0.00093	0.0069 ± 0.00145	0.0433 ± 0.01368	0.01584 ± 0.00582	0.02343 ± 0.00522	0.18171 ± 0.04464	0.05919 ± 0.01304	0.04254 ± 0.01509	0.11476 ± 0.02889	0.13246 ± 0.02554	0.03649 ± 0.01356	0.07228 ± 0.01054	0.08965 ± 0.01807	0.07419 ± 0.01775	0.14973 ± 0.02456	0.12509 ± 0.02424	0.16371 ± 0.01984
Gemmiger formicilis	0.02879 ± 0.01944	0.01159 ± 0.00679	0.01841 ± 0.01394	0.03316 ± 0.01979	0.0176 ± 0.00927	0.0219 ± 0.00783	0.12293 ± 0.04952	0.09492 ± 0.05191	0.07658 ± 0.026	0.09998 ± 0.01971	0.04459 ± 0.00603	0.05357 ± 0.01862	0.07913 ± 0.01299	0.11523 ± 0.02759	0.05478 ± 0.01109	0.09392 ± 0.02412	0.08656 ± 0.02242	0.15604 ± 0.05081	0.05629 ± 0.01005	0.04295 ± 0.00795	0.05728 ± 0.01243
Helicobacter bilis	0.01168 ± 0.0093	0.00038 ± 0.00029	0.00106 ± 0.00064	0.02992 ± 0.02528	0.01082 ± 0.01011	0.09373 ± 0.05453	0.0013 ± 0.00053	0.47508 ± 0.44798	0.36444 ± 0.29692	0.00972 ± 0.00402	0.03422 ± 0.02943	0.12513 ± 0.04983	0.00229 ± 0.00103	0.00177 ± 0.00041	0.01016 ± 0.00781	0.00253 ± 0.00136	0.00207 ± 0.00046	0.01009 ± 0.00894	0.04462 ± 0.03479	0.29149 ± 0.28044	0.03677 ± 0.03146
Bacteroides sp. CAG:545	0.02992 ± 0.01543	0.02623 ± 0.00984	0.06319 ± 0.0253	0.01842 ± 0.00549	0.01247 ± 0.00642	0.04504 ± 0.01155	0.06003 ± 0.00749	0.02495 ± 0.00691	0.0394 ± 0.01458	0.09259 ± 0.00919	0.10572 ± 0.03078	0.02621 ± 0.01106	0.07986 ± 0.00709	0.10955 ± 0.01605	0.08419 ± 0.01129	0.07479 ± 0.00797	0.09402 ± 0.00926	0.1091 ± 0.01167	0.06455 ± 0.01427	0.09454 ± 0.0227	0.09488 ± 0.01359
Firmicutes bacterium CAG:791	0.00107 ± 0.00039	0.00092 ± 0.00017	0.00108 ± 0.0005	0.00164 ± 0.00024	0.00194 ± 0.00054	0.00166 ± 0.0002	0.0333 ± 0.02724	0.0036 ± 0.00079	0.00308 ± 0.00034	0.05022 ± 0.03386	0.00538 ± 0.00039	0.00339 ± 0.00054	0.05451 ± 0.02053	0.00775 ± 0.00181	0.00697 ± 0.00067	0.0805 ± 0.03444	0.14076 ± 0.04646	0.11665 ± 0.05418	0.19528 ± 0.04995	0.28282 ± 0.06786	0.30499 ± 0.05861
Helicobacter equorum	0.06845 ± 0.06823	0.00114 ± 0.00106	0.00152 ± 0.00143	0.0022 ± 0.00085	0.00101 ± 0.00066	0.02037 ± 0.01682	0.00315 ± 0.00114	0.00158 ± 0.00062	0.02696 ± 0.01704	0.09386 ± 0.04885	0.86775 ± 0.83088	0.01876 ± 0.01109	0.04663 ± 0.02846	0.02982 ± 0.01596	0.16755 ± 0.15711	0.00305 ± 0.00096	0.00326 ± 0.00087	0.00157 ± 0.00069	0.00334 ± 0.00111	0.0582 ± 0.02954	0.01512 ± 0.00897
Dialister sp. CAG:486	0.00051 ± 0.00008	0.00082 ± 0.00034	0.00117 ± 0.00039	0.00089 ± 0.00035	0.00035 ± 0.00004	0.00104 ± 0.00019	0.00307 ± 0.001	0.00131 ± 0.00054	0.00431 ± 0.00311	0.0031 ± 0.00067	0.00246 ± 0.00027	0.00165 ± 0.00065	0.00409 ± 0.00141	0.00268 ± 0.00025	0.00347 ± 0.0009	0.30819 ± 0.10107	0.00543 ± 0.00109	0.00691 ± 0.00066	0.34214 ± 0.0956	0.27632 ± 0.07099	0.3286 ± 0.08024
Firmicutes bacterium CAG:170	0.00381 ± 0.001	0.01867 ± 0.01519	0.05863 ± 0.05432	0.01381 ± 0.00514	0.00837 ± 0.00238	0.01271 ± 0.00369	0.06057 ± 0.01612	0.02575 ± 0.00886	0.04843 ± 0.01182	0.08173 ± 0.01405	0.08724 ± 0.01654	0.03541 ± 0.00939	0.08839 ± 0.0322	0.07432 ± 0.00978	0.08474 ± 0.01109	0.10151 ± 0.03508	0.13864 ± 0.02548	0.09957 ± 0.01368	0.07447 ± 0.01213	0.10149 ± 0.01623	0.10344 ± 0.01528
Pasteurella aerogenes	0.40021 ± 0.30733	0.44326 ± 0.18291	0.26958 ± 0.11442	0.02862 ± 0.01584	0.00855 ± 0.00492	0.03823 ± 0.01289	0.01745 ± 0.01028	0.16826 ± 0.1439	0.09059 ± 0.04287	0.00185 ± 0.00103	0.00702 ± 0.00622	0.06429 ± 0.02549	0.00193 ± 0.00116	0.00406 ± 0.00295	0.018 ± 0.01216	0.0008 ± 0.00046	0.00161 ± 0.00068	0.00025 ± 0.00004	0.00072 ± 0.00025	0.00053 ± 0.00029	0.00141 ± 0.00104
Prevotella bryantii	0.02542 ± 0.01205	0.03597 ± 0.00995	0.02511 ± 0.00748	0.0186 ± 0.00368	0.00884 ± 0.00177	0.01984 ± 0.0051	0.10622 ± 0.01368	0.01222 ± 0.00199	0.05248 ± 0.0249	0.07949 ± 0.0068	0.08789 ± 0.01288	0.03924 ± 0.02262	0.08664 ± 0.0082	0.08242 ± 0.00691	0.09088 ± 0.01884	0.1055 ± 0.01265	0.09778 ± 0.01149	0.10476 ± 0.0094	0.0638 ± 0.00693	0.08894 ± 0.00853	0.07122 ± 0.00527
Prevotella sp. AM34-19LB	0.00604 ± 0.00359	0.00399 ± 0.00131	0.00343 ± 0.00128	0.00515 ± 0.00226	0.00199 ± 0.00045	0.00452 ± 0.00159	0.12465 ± 0.02906	0.00433 ± 0.00204	0.00682 ± 0.00336	0.12294 ± 0.02442	0.11872 ± 0.02544	0.01253 ± 0.00584	0.09824 ± 0.02463	0.10534 ± 0.02295	0.05889 ± 0.01977	0.11679 ± 0.02983	0.07476 ± 0.01491	0.12734 ± 0.01835	0.09559 ± 0.02661	0.06938 ± 0.01708	0.10165 ± 0.01994
Coprococcus catus	0.00806 ± 0.00323	0.00774 ± 0.0037	0.00734 ± 0.00231	0.00458 ± 0.00081	0.00566 ± 0.00226	0.00495 ± 0.00077	0.15372 ± 0.07131	0.00938 ± 0.00216	0.00994 ± 0.002	0.15347 ± 0.03488	0.21981 ± 0.10935	0.01702 ± 0.00594	0.14971 ± 0.03582	0.17535 ± 0.04316	0.09727 ± 0.04161	0.02654 ± 0.00402	0.09876 ± 0.0377	0.04747 ± 0.0113	0.03113 ± 0.0057	0.03449 ± 0.00994	0.03166 ± 0.00359
Prevotella sp. AM23-5	0.00465 ± 0.0023	0.00328 ± 0.00089	0.00872 ± 0.00467	0.00278 ± 0.0005	0.00158 ± 0.00047	0.00257 ± 0.001	0.11314 ± 0.02618	0.00408 ± 0.00181	0.00856 ± 0.00389	0.09796 ± 0.01611	0.10301 ± 0.02108	0.01236 ± 0.00467	0.08947 ± 0.02211	0.08289 ± 0.01863	0.06628 ± 0.02194	0.11037 ± 0.02664	0.07254 ± 0.01122	0.11593 ± 0.01479	0.11331 ± 0.0246	0.10073 ± 0.02258	0.10164 ± 0.0156
Firmicutes bacterium CAG:83	0.07583 ± 0.04472	0.03648 ± 0.02213	0.05337 ± 0.02257	0.01807 ± 0.01131	0.05883 ± 0.05698	0.0232 ± 0.01269	0.04461 ± 0.00705	0.01928 ± 0.0033	0.06235 ± 0.01636	0.06411 ± 0.02004	0.05538 ± 0.00908	0.03015 ± 0.00742	0.0495 ± 0.00633	0.05326 ± 0.00746	0.05291 ± 0.00651	0.07849 ± 0.0128	0.12242 ± 0.01752	0.07687 ± 0.00932	0.0741 ± 0.01151	0.10034 ± 0.01645	0.09919 ± 0.0119
Bacteroides thetaiotaomicron	0.12917 ± 0.06958	0.27354 ± 0.22449	0.24565 ± 0.12267	0.05364 ± 0.02215	0.03951 ± 0.00897	0.06442 ± 0.02073	0.03218 ± 0.00433	0.02519 ± 0.00621	0.07084 ± 0.0296	0.02582 ± 0.00194	0.03123 ± 0.00378	0.06875 ± 0.03436	0.02982 ± 0.00222	0.03018 ± 0.00283	0.02889 ± 0.00359	0.03038 ± 0.00147	0.03054 ± 0.00256	0.03357 ± 0.0046	0.02466 ± 0.00174	0.02326 ± 0.00117	0.02373 ± 0.00118
Terrisporobacter othiniensis	0.00573 ± 0.00285	0.00897 ± 0.0025	0.00336 ± 0.00127	0.00566 ± 0.00196	0.00271 ± 0.00105	0.00638 ± 0.00186	0.03644 ± 0.01212	0.01371 ± 0.00482	0.02031 ± 0.00457	0.16071 ± 0.03984	0.05112 ± 0.01166	0.03739 ± 0.01329	0.10162 ± 0.02622	0.11644 ± 0.02271	0.03091 ± 0.01191	0.06312 ± 0.00967	0.07853 ± 0.0162	0.06523 ± 0.01632	0.12785 ± 0.02105	0.10842 ± 0.02012	0.14032 ± 0.01818
Bacteroides stercoris	0.20332 ± 0.10521	0.32633 ± 0.11714	0.48444 ± 0.3403	0.02793 ± 0.0062	0.02133 ± 0.00533	0.02208 ± 0.00459	0.01526 ± 0.00122	0.02296 ± 0.00502	0.02185 ± 0.00357	0.01394 ± 0.00093	0.01423 ± 0.00154	0.02015 ± 0.00209	0.01435 ± 0.00103	0.01355 ± 0.00084	0.01791 ± 0.00218	0.01694 ± 0.00173	0.01772 ± 0.00118	0.01708 ± 0.00101	0.01383 ± 0.0005	0.01449 ± 0.00141	0.01429 ± 0.00075
Intestinimonas butyriciproducens	0.0298 ± 0.01402	0.08909 ± 0.02419	0.13016 ± 0.03047	0.15059 ± 0.05514	0.06672 ± 0.01465	0.13286 ± 0.03409	0.04865 ± 0.0252	0.06896 ± 0.02021	0.12484 ± 0.02761	0.02469 ± 0.00411	0.02882 ± 0.0051	0.06659 ± 0.01931	0.02286 ± 0.00224	0.02789 ± 0.00339	0.03751 ± 0.00598	0.02424 ± 0.00605	0.03153 ± 0.00341	0.02389 ± 0.00376	0.02204 ± 0.00315	0.02784 ± 0.0027	0.03335 ± 0.0044
Intestinimonas butyriciproducens	0.00024 ± 0.00013	0.00032 ± 0.00018	0.00038 ± 0.00015	0.07538 ± 0.06153	0.00047 ± 0.00027	0.02747 ± 0.01795	0.0058 ± 0.00354	0.00161 ± 0.00119	0.08221 ± 0.05393	0.02207 ± 0.01695	0.00762 ± 0.00295	0.22264 ± 0.17281	0.00908 ± 0.0029	0.02178 ± 0.0087	0.00694 ± 0.00399	0.13955 ± 0.11528	0.17439 ± 0.08358	0.04897 ± 0.01911	0.1569 ± 0.0544	0.08078 ± 0.01936	0.03799 ± 0.00979
Firmicutes bacterium CAG:176_63_11	0.00265 ± 0.00079	0.00895 ± 0.00772	0.01871 ± 0.01629	0.01166 ± 0.00574	0.00283 ± 0.0012	0.00863 ± 0.00443	0.04229 ± 0.0119	0.01278 ± 0.00264	0.06945 ± 0.02695	0.0617 ± 0.01236	0.07784 ± 0.02483	0.03285 ± 0.01119	0.04682 ± 0.00674	0.0546 ± 0.01372	0.06685 ± 0.00844	0.07494 ± 0.01612	0.13798 ± 0.02708	0.08123 ± 0.01206	0.09859 ± 0.01382	0.13189 ± 0.02277	0.11768 ± 0.01227
Firmicutes bacterium CAG:475	0.02024 ± 0.01233	0.02848 ± 0.02404	0.04816 ± 0.03346	0.00612 ± 0.00269	0.00118 ± 0.00043	0.01112 ± 0.00504	0.01668 ± 0.00632	0.00249 ± 0.00085	0.00931 ± 0.0041	0.30802 ± 0.2395	0.03838 ± 0.02399	0.04393 ± 0.03494	0.10959 ± 0.02959	0.09154 ± 0.02861	0.01955 ± 0.00773	0.05843 ± 0.01799	0.09275 ± 0.03281	0.08732 ± 0.03341	0.04435 ± 0.014	0.05142 ± 0.01056	0.05751 ± 0.01596
Ligilactobacillus salivarius	0.01729 ± 0.00345	0.07424 ± 0.02801	0.13403 ± 0.0888	0.0989 ± 0.0227	0.09776 ± 0.03066	0.33519 ± 0.13987	0.07828 ± 0.06298	0.08216 ± 0.02909	0.04558 ± 0.01248	0.0198 ± 0.00462	0.00835 ± 0.00315	0.04891 ± 0.01881	0.03141 ± 0.01423	0.01557 ± 0.00294	0.03062 ± 0.01951	0.00383 ± 0.00039	0.00665 ± 0.00091	0.00438 ± 0.00044	0.00566 ± 0.00115	0.00667 ± 0.00067	0.00598 ± 0.00066
Dorea longicatena	0.03788 ± 0.01332	0.02769 ± 0.00474	0.0627 ± 0.03491	0.03366 ± 0.00568	0.03815 ± 0.00949	0.05546 ± 0.01526	0.07508 ± 0.016	0.05006 ± 0.00773	0.05172 ± 0.00456	0.07875 ± 0.00852	0.08539 ± 0.02176	0.05935 ± 0.01437	0.07232 ± 0.00903	0.08592 ± 0.01058	0.07269 ± 0.0116	0.04324 ± 0.00457	0.03844 ± 0.00363	0.04495 ± 0.0075	0.04113 ± 0.00845	0.03472 ± 0.00785	0.05046 ± 0.00833
Eubacterium coprostanoligenes	0.00154 ± 0.00062	0.04583 ± 0.04165	0.0014 ± 0.00033	0.23771 ± 0.13983	0.10218 ± 0.10063	0.01006 ± 0.0038	0.10267 ± 0.04001	0.00415 ± 0.00163	0.06097 ± 0.03528	0.06878 ± 0.02611	0.08766 ± 0.02382	0.10357 ± 0.04566	0.00935 ± 0.00191	0.04372 ± 0.01738	0.06076 ± 0.02481	0.04141 ± 0.01623	0.03961 ± 0.01737	0.05002 ± 0.01297	0.01479 ± 0.00334	0.02498 ± 0.00673	0.02073 ± 0.00584
Oscillibacter sp. 1-3	0.00328 ± 0.00103	0.03617 ± 0.02988	0.02929 ± 0.01553	0.01922 ± 0.00697	0.00713 ± 0.00207	0.0139 ± 0.00493	0.03044 ± 0.01078	0.02362 ± 0.00862	0.0442 ± 0.01231	0.0614 ± 0.01608	0.0736 ± 0.01356	0.03206 ± 0.01024	0.094 ± 0.012	0.10896 ± 0.01532	0.07612 ± 0.01184	0.08808 ± 0.02162	0.12113 ± 0.0245	0.10257 ± 0.02485	0.047 ± 0.00832	0.05111 ± 0.00718	0.05792 ± 0.00366
Blastocystis sp. subtype 4	0.00144 ± 0.0006	0.0019 ± 0.00118	0.03244 ± 0.01989	0.02755 ± 0.02567	0.00105 ± 0.00051	0.00831 ± 0.00369	0.14177 ± 0.0398	0.00206 ± 0.0008	0.00604 ± 0.00295	0.14072 ± 0.05002	0.10338 ± 0.03502	0.00635 ± 0.00267	0.14318 ± 0.02301	0.15808 ± 0.04184	0.0553 ± 0.01395	0.0342 ± 0.01048	0.06486 ± 0.01887	0.02483 ± 0.0115	0.03636 ± 0.00514	0.07585 ± 0.02314	0.03919 ± 0.00557
Oscillibacter sp. CAG:155	0.00265 ± 0.00069	0.04038 ± 0.0347	0.03405 ± 0.01825	0.0188 ± 0.00821	0.00758 ± 0.00211	0.01407 ± 0.00571	0.02985 ± 0.01234	0.02068 ± 0.00923	0.0442 ± 0.0143	0.06409 ± 0.01687	0.07473 ± 0.01652	0.0282 ± 0.00934	0.09866 ± 0.01346	0.11679 ± 0.01677	0.07188 ± 0.01195	0.08298 ± 0.01921	0.11754 ± 0.0255	0.09762 ± 0.02253	0.04667 ± 0.00799	0.05012 ± 0.00697	0.05707 ± 0.00338
Bariatricus massiliensis	0.01652 ± 0.00505	0.01436 ± 0.00427	0.00852 ± 0.00159	0.02227 ± 0.00501	0.03425 ± 0.01242	0.02596 ± 0.00989	0.05922 ± 0.02856	0.04637 ± 0.00736	0.05932 ± 0.01971	0.03354 ± 0.00613	0.11294 ± 0.03883	0.10145 ± 0.03643	0.045 ± 0.00663	0.09829 ± 0.02768	0.22109 ± 0.0521	0.02968 ± 0.00264	0.05096 ± 0.00344	0.04955 ± 0.01177	0.01819 ± 0.00299	0.01624 ± 0.0038	0.02865 ± 0.00313
Clostridium ventriculi	0.00278 ± 0.0008	0.00242 ± 0.00029	0.00148 ± 0.00042	0.00321 ± 0.00181	0.00063 ± 0.00016	0.00135 ± 0.00024	0.11683 ± 0.10501	0.00383 ± 0.00169	0.00259 ± 0.00042	0.03247 ± 0.02324	0.00644 ± 0.00347	0.00367 ± 0.00061	0.11812 ± 0.09931	0.0402 ± 0.02705	0.00373 ± 0.00121	0.14945 ± 0.07169	0.08644 ± 0.03077	0.15996 ± 0.04004	0.10175 ± 0.02543	0.10627 ± 0.02539	0.11454 ± 0.02961
Roseburia hominis	0.00592 ± 0.00194	0.00425 ± 0.00047	0.00772 ± 0.00323	0.00772 ± 0.00085	0.0158 ± 0.00678	0.00672 ± 0.0011	0.06098 ± 0.01	0.11457 ± 0.10376	0.03567 ± 0.0166	0.13235 ± 0.04351	0.04707 ± 0.00694	0.02652 ± 0.0114	0.09528 ± 0.03301	0.05351 ± 0.00793	0.06464 ± 0.01279	0.07222 ± 0.01798	0.18746 ± 0.12058	0.09103 ± 0.01484	0.03027 ± 0.00696	0.02414 ± 0.00869	0.04192 ± 0.01335
Ruthenibacterium lactatiformans	0.13909 ± 0.05519	0.05256 ± 0.01562	0.06141 ± 0.02172	0.05063 ± 0.01357	0.09947 ± 0.05748	0.14881 ± 0.03586	0.02184 ± 0.00818	0.13461 ± 0.02362	0.13947 ± 0.03147	0.01686 ± 0.00247	0.02059 ± 0.00238	0.09641 ± 0.02775	0.01561 ± 0.00168	0.01835 ± 0.00211	0.02425 ± 0.00215	0.01523 ± 0.00177	0.02045 ± 0.00247	0.01629 ± 0.00196	0.01775 ± 0.00257	0.02248 ± 0.00164	0.02037 ± 0.00133
Prevotella stercorea CAG:629	0.11681 ± 0.05397	0.17453 ± 0.05269	0.11241 ± 0.05775	0.05642 ± 0.01703	0.02289 ± 0.01087	0.03559 ± 0.01113	0.05215 ± 0.00499	0.00929 ± 0.00262	0.03784 ± 0.01772	0.06135 ± 0.00997	0.05319 ± 0.01156	0.0295 ± 0.01617	0.05468 ± 0.01272	0.068 ± 0.01373	0.03653 ± 0.01408	0.04696 ± 0.00839	0.03869 ± 0.00806	0.044 ± 0.00614	0.02583 ± 0.00522	0.02377 ± 0.00352	0.02906 ± 0.00557
Roseburia sp. MUC/MUC-530-WT-4D	0.00371 ± 0.00174	0.00325 ± 0.00046	0.02097 ± 0.01665	0.00619 ± 0.00202	0.00505 ± 0.00104	0.00418 ± 0.0005	0.07246 ± 0.01699	0.01415 ± 0.00438	0.01271 ± 0.00275	0.12254 ± 0.02871	0.05811 ± 0.01889	0.01133 ± 0.00181	0.11958 ± 0.03624	0.06396 ± 0.01206	0.04023 ± 0.00654	0.09896 ± 0.02436	0.06416 ± 0.01254	0.07551 ± 0.01055	0.07034 ± 0.01596	0.06487 ± 0.01742	0.10552 ± 0.02709
Chlamydia trachomatis	0.01712 ± 0.00128	0.01753 ± 0.00073	0.02078 ± 0.00282	0.0351 ± 0.00947	0.06251 ± 0.04026	0.03953 ± 0.02105	0.01386 ± 0.00089	0.04359 ± 0.00921	0.04835 ± 0.01817	0.01848 ± 0.0018	0.01763 ± 0.00196	0.10847 ± 0.05214	0.01993 ± 0.00187	0.02184 ± 0.00682	0.02884 ± 0.0102	0.03967 ± 0.00841	0.02785 ± 0.00327	0.03909 ± 0.00675	0.1738 ± 0.04193	0.20276 ± 0.1121	0.08564 ± 0.01851
Clostridium sp. CAG:524	0.00009 ± 0.00005	0.0001 ± 0.00005	0.00019 ± 0.00015	0.00009 ± 0.00002	0.00005 ± 0.00001	0.00016 ± 0.00005	0.01128 ± 0.0107	0.00119 ± 0.00055	0.00045 ± 0.00017	0.06161 ± 0.02421	0.04886 ± 0.02606	0.00661 ± 0.005	0.05952 ± 0.0111	0.07797 ± 0.02071	0.04818 ± 0.03512	0.03242 ± 0.01909	0.05868 ± 0.02955	0.03495 ± 0.02961	0.18883 ± 0.07653	0.1519 ± 0.0626	0.13839 ± 0.03116
Selenomonas ruminantium	0.00342 ± 0.00077	0.00411 ± 0.0007	0.00471 ± 0.00102	0.00695 ± 0.00107	0.00614 ± 0.00187	0.00656 ± 0.00081	0.04056 ± 0.00873	0.0098 ± 0.00212	0.017 ± 0.00379	0.05361 ± 0.00984	0.03046 ± 0.0048	0.01471 ± 0.00436	0.07238 ± 0.02254	0.05089 ± 0.00751	0.05091 ± 0.00976	0.1326 ± 0.03078	0.05821 ± 0.0049	0.17755 ± 0.0435	0.07592 ± 0.01196	0.0789 ± 0.01841	0.09811 ± 0.01477
Oscillibacter sp. CAG:241_62_21	0.0047 ± 0.00245	0.01637 ± 0.01503	0.02971 ± 0.01668	0.00942 ± 0.00465	0.06835 ± 0.06729	0.01235 ± 0.00455	0.03142 ± 0.01169	0.0227 ± 0.01188	0.03644 ± 0.00872	0.06094 ± 0.01907	0.04392 ± 0.01042	0.0948 ± 0.03178	0.03392 ± 0.00222	0.07325 ± 0.01819	0.03696 ± 0.0045	0.05002 ± 0.0139	0.11801 ± 0.03956	0.06548 ± 0.00895	0.06088 ± 0.00889	0.08964 ± 0.01534	0.0886 ± 0.00802
Sharpea azabuensis	0.00602 ± 0.00172	0.00543 ± 0.0008	0.00603 ± 0.00157	0.01716 ± 0.00745	0.01055 ± 0.0032	0.0089 ± 0.0011	0.0367 ± 0.00634	0.03234 ± 0.01775	0.01833 ± 0.00284	0.05729 ± 0.01674	0.05065 ± 0.01213	0.03459 ± 0.01351	0.03404 ± 0.00355	0.02813 ± 0.00345	0.06366 ± 0.01445	0.08086 ± 0.01727	0.04216 ± 0.00692	0.09827 ± 0.02411	0.10879 ± 0.02513	0.13574 ± 0.0427	0.12523 ± 0.02048
Floccifex porci	0.0037 ± 0.00067	0.00608 ± 0.00127	0.00575 ± 0.00229	0.01717 ± 0.00424	0.007 ± 0.00105	0.01049 ± 0.00222	0.04077 ± 0.02271	0.03532 ± 0.0186	0.05343 ± 0.02055	0.07447 ± 0.03257	0.08192 ± 0.0276	0.10096 ± 0.04071	0.14159 ± 0.05443	0.07153 ± 0.01208	0.07978 ± 0.01892	0.04558 ± 0.01124	0.0475 ± 0.00856	0.04464 ± 0.0075	0.02523 ± 0.00741	0.04425 ± 0.01172	0.05535 ± 0.01143
[Ruminococcus] gnavus	0.13058 ± 0.06237	0.03984 ± 0.00804	0.05929 ± 0.02013	0.06728 ± 0.01747	0.05244 ± 0.0131	0.05212 ± 0.00761	0.04488 ± 0.00814	0.0574 ± 0.00682	0.06509 ± 0.00755	0.03802 ± 0.00294	0.044 ± 0.00547	0.05368 ± 0.01044	0.04649 ± 0.00468	0.04344 ± 0.00277	0.05762 ± 0.00563	0.03905 ± 0.0064	0.02944 ± 0.00215	0.03253 ± 0.00129	0.02731 ± 0.00305	0.02492 ± 0.00257	0.03242 ± 0.0019
Roseburia inulinivorans	0.01545 ± 0.00749	0.00691 ± 0.001	0.27366 ± 0.18561	0.04848 ± 0.01585	0.01666 ± 0.00764	0.02167 ± 0.01016	0.03272 ± 0.00455	0.0465 ± 0.03101	0.02573 ± 0.00424	0.07344 ± 0.02631	0.03695 ± 0.00877	0.02866 ± 0.01209	0.0569 ± 0.01104	0.0365 ± 0.00504	0.05128 ± 0.01253	0.03428 ± 0.00698	0.02942 ± 0.00486	0.03617 ± 0.00346	0.02707 ± 0.00468	0.02559 ± 0.00755	0.04373 ± 0.00969
Methanobacteriaceae archaeon	0.00619 ± 0.00427	0.00726 ± 0.0049	0.00397 ± 0.00177	0.00573 ± 0.00191	0.0022 ± 0.00045	0.00982 ± 0.00315	0.01354 ± 0.00458	0.01151 ± 0.00404	0.03692 ± 0.01759	0.04879 ± 0.0182	0.01622 ± 0.00305	0.05065 ± 0.02224	0.10294 ± 0.04258	0.096 ± 0.05346	0.118 ± 0.0583	0.10728 ± 0.0419	0.1053 ± 0.02959	0.06575 ± 0.01495	0.04388 ± 0.01507	0.03499 ± 0.00724	0.06354 ± 0.0154
Clostridium sp. CAG:349_48_7	0.00172 ± 0.00053	0.00223 ± 0.00198	0.04287 ± 0.02816	0.01953 ± 0.01555	0.02471 ± 0.02452	0.06478 ± 0.05965	0.02581 ± 0.00882	0.02784 ± 0.01449	0.04875 ± 0.01647	0.04976 ± 0.01757	0.03889 ± 0.01554	0.09262 ± 0.0612	0.04335 ± 0.01397	0.03713 ± 0.01005	0.10791 ± 0.04661	0.06371 ± 0.03144	0.07557 ± 0.03566	0.07181 ± 0.04706	0.0281 ± 0.0078	0.04702 ± 0.01443	0.03605 ± 0.01329
Sutterella parvirubra	0.17443 ± 0.04611	0.16226 ± 0.11011	0.30683 ± 0.09714	0.09259 ± 0.04619	0.08095 ± 0.04844	0.04065 ± 0.01384	0.00847 ± 0.00543	0.01234 ± 0.00577	0.03225 ± 0.01321	0.00272 ± 0.00041	0.0034 ± 0.00071	0.08503 ± 0.04397	0.00306 ± 0.00097	0.00255 ± 0.00031	0.02508 ± 0.0217	0.00433 ± 0.00087	0.00181 ± 0.00023	0.00311 ± 0.0006	0.00279 ± 0.00049	0.00256 ± 0.00044	0.00329 ± 0.00057
[Actinobacillus] rossii	0.19252 ± 0.09047	0.05493 ± 0.03025	0.03453 ± 0.01133	0.1176 ± 0.04137	0.0741 ± 0.05207	0.05691 ± 0.0227	0.00211 ± 0.00102	0.29766 ± 0.19505	0.0342 ± 0.01487	0.00163 ± 0.00101	0.00716 ± 0.00621	0.20444 ± 0.11952	0.00057 ± 0.00028	0.00078 ± 0.00047	0.00348 ± 0.00284	0.00152 ± 0.00078	0.0064 ± 0.00588	0.00336 ± 0.00234	0.00099 ± 0.0003	0.00534 ± 0.00419	0.0031 ± 0.00163
Bacteroides sp. CAG:1060	0.00238 ± 0.00046	0.00292 ± 0.00068	0.00411 ± 0.00093	0.00328 ± 0.00078	0.0017 ± 0.00084	0.00421 ± 0.00093	0.06306 ± 0.02127	0.01101 ± 0.00619	0.01363 ± 0.00597	0.07323 ± 0.01463	0.06715 ± 0.02368	0.01425 ± 0.00504	0.05048 ± 0.00828	0.06365 ± 0.01177	0.03796 ± 0.00467	0.06073 ± 0.00446	0.12417 ± 0.02009	0.07546 ± 0.01918	0.07899 ± 0.02711	0.10213 ± 0.03064	0.10175 ± 0.0244
Succinivibrio dextrinosolvens	0.0006 ± 0.00007	0.00095 ± 0.00021	0.00068 ± 0.00016	0.00201 ± 0.00037	0.00099 ± 0.00025	0.00175 ± 0.00045	0.07248 ± 0.02182	0.0023 ± 0.00052	0.00551 ± 0.00178	0.02652 ± 0.00745	0.03952 ± 0.01093	0.00464 ± 0.00095	0.06911 ± 0.03167	0.03741 ± 0.01445	0.07634 ± 0.02612	0.11168 ± 0.04782	0.09224 ± 0.03341	0.15303 ± 0.05728	0.05094 ± 0.01524	0.05558 ± 0.01157	0.10776 ± 0.02653
Prevotella ruminicola	0.01206 ± 0.00498	0.02024 ± 0.00527	0.01897 ± 0.0053	0.00995 ± 0.00189	0.0045 ± 0.00029	0.01199 ± 0.00294	0.06367 ± 0.00998	0.00768 ± 0.00118	0.0256 ± 0.01089	0.06347 ± 0.00724	0.06724 ± 0.0093	0.0206 ± 0.00934	0.07352 ± 0.00806	0.06147 ± 0.00471	0.07166 ± 0.01065	0.06875 ± 0.00509	0.08914 ± 0.01297	0.07964 ± 0.00698	0.04661 ± 0.00567	0.05974 ± 0.00595	0.06163 ± 0.00551
Campylobacter hominis	0.00005 ± 0.00001	0.00013 ± 0.00008	0.00013 ± 0.00008	0.00176 ± 0.00087	0.00209 ± 0.00105	0.00452 ± 0.00278	0.00577 ± 0.00421	0.00357 ± 0.00184	0.00391 ± 0.00154	0.00325 ± 0.00074	0.0031 ± 0.00095	0.0061 ± 0.00135	0.00214 ± 0.00032	0.00199 ± 0.00066	0.00575 ± 0.00331	0.00421 ± 0.00141	0.00409 ± 0.00075	0.07023 ± 0.04631	0.01616 ± 0.00548	0.0045 ± 0.00138	0.58678 ± 0.32193
Bacteroides xylanisolvens	0.06716 ± 0.02366	0.04753 ± 0.01581	0.05054 ± 0.01873	0.02067 ± 0.00396	0.02917 ± 0.00585	0.02968 ± 0.00884	0.01899 ± 0.00118	0.03181 ± 0.00831	0.03488 ± 0.01003	0.01913 ± 0.0015	0.01816 ± 0.00228	0.03102 ± 0.01002	0.02111 ± 0.00161	0.02013 ± 0.00197	0.01825 ± 0.00178	0.11358 ± 0.03194	0.02076 ± 0.00141	0.02151 ± 0.00172	0.12109 ± 0.02962	0.10301 ± 0.0219	0.12058 ± 0.02587
Prevotella sp. CAG:891	0.00488 ± 0.00214	0.00426 ± 0.0006	0.01942 ± 0.0116	0.03343 ± 0.01483	0.00564 ± 0.00131	0.01284 ± 0.00467	0.08631 ± 0.04213	0.00807 ± 0.00163	0.01773 ± 0.00608	0.0489 ± 0.00479	0.08232 ± 0.0218	0.0269 ± 0.01624	0.0722 ± 0.01744	0.05529 ± 0.01133	0.08614 ± 0.02067	0.07455 ± 0.01524	0.09124 ± 0.01521	0.06297 ± 0.0068	0.03845 ± 0.00927	0.04417 ± 0.00696	0.0473 ± 0.00722
Eubacterium sp. CAG:841	0.00031 ± 0.00007	0.00037 ± 0.00009	0.00045 ± 0.0002	0.00072 ± 0.00011	0.00039 ± 0.0001	0.00084 ± 0.00019	0.03043 ± 0.02818	0.003 ± 0.00109	0.00544 ± 0.00257	0.09475 ± 0.04694	0.00942 ± 0.00276	0.01181 ± 0.00933	0.03248 ± 0.01419	0.0612 ± 0.03802	0.03207 ± 0.01085	0.08298 ± 0.03724	0.09866 ± 0.0542	0.05317 ± 0.02499	0.09707 ± 0.03801	0.11821 ± 0.04168	0.16065 ± 0.05945
Streptococcus alactolyticus	0.00173 ± 0.00124	0.00394 ± 0.00254	0.00174 ± 0.00092	0.00074 ± 0.00009	0.00412 ± 0.00365	0.00262 ± 0.00081	0.01093 ± 0.00473	0.00096 ± 0.0002	0.00138 ± 0.00027	0.01025 ± 0.00374	0.0042 ± 0.00067	0.00257 ± 0.00092	0.00559 ± 0.00089	0.00497 ± 0.0008	0.02212 ± 0.01137	0.17722 ± 0.08339	0.28401 ± 0.08029	0.06114 ± 0.02519	0.18796 ± 0.08002	0.1179 ± 0.03625	0.03907 ± 0.01072
Collinsella aerofaciens	0.13153 ± 0.03316	0.07141 ± 0.02498	0.0525 ± 0.02257	0.05998 ± 0.02044	0.03974 ± 0.01273	0.05472 ± 0.01354	0.03712 ± 0.00576	0.01817 ± 0.00998	0.05546 ± 0.01056	0.03589 ± 0.00303	0.04144 ± 0.00728	0.08407 ± 0.02678	0.0232 ± 0.00288	0.02879 ± 0.00344	0.05063 ± 0.01122	0.03045 ± 0.00666	0.02298 ± 0.00259	0.02795 ± 0.00294	0.0209 ± 0.00215	0.02477 ± 0.00273	0.02396 ± 0.00244
Dechloromonas sp. Dech2017	0.0284 ± 0.00953	0.03139 ± 0.0086	0.04166 ± 0.01858	0.06251 ± 0.02603	0.01756 ± 0.00759	0.03636 ± 0.01353	0.05299 ± 0.00729	0.03649 ± 0.02804	0.03585 ± 0.00881	0.06846 ± 0.012	0.0467 ± 0.0083	0.02418 ± 0.00773	0.05836 ± 0.00592	0.05588 ± 0.01	0.04651 ± 0.00667	0.05023 ± 0.00771	0.04672 ± 0.0032	0.04753 ± 0.00419	0.03318 ± 0.00432	0.05254 ± 0.00763	0.04257 ± 0.00225
Porphyromonadaceae bacterium FC4	0.00035 ± 0.00018	0.00066 ± 0.00046	0.0005 ± 0.00017	0.00043 ± 0.00009	0.00033 ± 0.00014	0.00052 ± 0.00011	0.00118 ± 0.00024	0.09551 ± 0.09516	0.00135 ± 0.00052	0.00144 ± 0.00017	0.00755 ± 0.0056	0.14904 ± 0.14763	0.00221 ± 0.00035	0.00292 ± 0.00103	0.00235 ± 0.00035	0.00274 ± 0.00035	0.00757 ± 0.00341	0.02235 ± 0.01658	0.29826 ± 0.1123	0.15939 ± 0.0583	0.12837 ± 0.07589
Parabacteroides distasonis	0.04341 ± 0.01004	0.07715 ± 0.02979	0.05146 ± 0.01098	0.04078 ± 0.00913	0.09818 ± 0.04712	0.13915 ± 0.03372	0.01669 ± 0.00274	0.05605 ± 0.02553	0.10243 ± 0.02809	0.02267 ± 0.00417	0.02979 ± 0.00444	0.06938 ± 0.03385	0.03055 ± 0.00528	0.0248 ± 0.00407	0.02639 ± 0.00445	0.02104 ± 0.00154	0.02302 ± 0.00215	0.01752 ± 0.00105	0.01444 ± 0.00145	0.01566 ± 0.00144	0.01503 ± 0.00078
Butyricicoccus pullicaecorum	0.28312 ± 0.1823	0.09215 ± 0.08087	0.07904 ± 0.06015	0.01719 ± 0.00432	0.07978 ± 0.0698	0.04082 ± 0.0174	0.02087 ± 0.00299	0.02205 ± 0.00574	0.02383 ± 0.00246	0.02599 ± 0.0041	0.03447 ± 0.00286	0.03282 ± 0.01088	0.03141 ± 0.00366	0.03951 ± 0.00361	0.03455 ± 0.00252	0.01948 ± 0.00331	0.02354 ± 0.00164	0.01904 ± 0.00177	0.01279 ± 0.00123	0.01507 ± 0.00128	0.0162 ± 0.00057
Faecalicatena sp. AGMB00832	0.11951 ± 0.04255	0.08073 ± 0.02215	0.05348 ± 0.00858	0.18224 ± 0.04783	0.17602 ± 0.05862	0.11628 ± 0.03889	0.01557 ± 0.01435	0.14643 ± 0.05336	0.08264 ± 0.03773	0.00151 ± 0.00019	0.00194 ± 0.00026	0.01829 ± 0.00605	0.00145 ± 0.00018	0.00198 ± 0.00029	0.00245 ± 0.00031	0.00109 ± 0.00012	0.00114 ± 0.0001	0.00112 ± 0.00009	0.00082 ± 0.00011	0.00104 ± 0.00017	0.00122 ± 0.00014
Clostridiales bacterium 42_27	0.00784 ± 0.00195	0.02213 ± 0.01005	0.02408 ± 0.00631	0.03894 ± 0.00975	0.05117 ± 0.03182	0.0247 ± 0.00402	0.04537 ± 0.00869	0.0267 ± 0.00537	0.06617 ± 0.01597	0.04245 ± 0.00377	0.03923 ± 0.00361	0.05051 ± 0.01131	0.04009 ± 0.00392	0.05251 ± 0.00488	0.04762 ± 0.01182	0.0409 ± 0.00324	0.05548 ± 0.00786	0.05408 ± 0.00611	0.04299 ± 0.00553	0.05367 ± 0.00595	0.05476 ± 0.00488
Dorea formicigenerans	0.01396 ± 0.00247	0.01709 ± 0.00203	0.02518 ± 0.00995	0.02544 ± 0.00451	0.03094 ± 0.00881	0.02771 ± 0.00441	0.05512 ± 0.00882	0.0422 ± 0.00885	0.04727 ± 0.00585	0.06475 ± 0.00514	0.05671 ± 0.00791	0.04106 ± 0.0087	0.06506 ± 0.00655	0.06972 ± 0.00497	0.06013 ± 0.00603	0.052 ± 0.00639	0.04649 ± 0.00451	0.04732 ± 0.00466	0.03272 ± 0.00555	0.02523 ± 0.00281	0.03593 ± 0.00468
Oscillibacter sp. CAG:241	0.00609 ± 0.00265	0.04933 ± 0.04049	0.04884 ± 0.03194	0.00787 ± 0.00187	0.29683 ± 0.29081	0.0493 ± 0.01912	0.03621 ± 0.01464	0.07876 ± 0.05977	0.07322 ± 0.03777	0.01648 ± 0.0037	0.01517 ± 0.00236	0.14862 ± 0.11977	0.01083 ± 0.00088	0.01484 ± 0.00269	0.02005 ± 0.00484	0.02161 ± 0.00387	0.03273 ± 0.00563	0.0244 ± 0.00284	0.02066 ± 0.00295	0.02925 ± 0.0065	0.0243 ± 0.00214
Bacteroides uniformis	0.11451 ± 0.0315	0.07628 ± 0.01608	0.12358 ± 0.02553	0.02572 ± 0.00419	0.03714 ± 0.01529	0.06106 ± 0.02219	0.02708 ± 0.00201	0.03885 ± 0.00917	0.04609 ± 0.01416	0.02596 ± 0.00204	0.02845 ± 0.00341	0.03653 ± 0.00569	0.02927 ± 0.00222	0.02739 ± 0.00228	0.03102 ± 0.00552	0.03025 ± 0.00153	0.02903 ± 0.00168	0.02841 ± 0.00081	0.02381 ± 0.00153	0.02437 ± 0.00143	0.02666 ± 0.00099
Fibrobacter succinogenes	0.00392 ± 0.00088	0.00475 ± 0.00031	0.00451 ± 0.00128	0.00572 ± 0.00082	0.00732 ± 0.00313	0.00828 ± 0.00257	0.02318 ± 0.0025	0.00737 ± 0.00164	0.01311 ± 0.00234	0.02469 ± 0.00288	0.04848 ± 0.01172	0.01532 ± 0.00734	0.03001 ± 0.00334	0.03101 ± 0.00338	0.06622 ± 0.03427	0.03178 ± 0.00515	0.09065 ± 0.04378	0.04371 ± 0.00777	0.0719 ± 0.03386	0.16066 ± 0.04722	0.14503 ± 0.04904
Olsenella umbonata	0.00782 ± 0.00369	0.00122 ± 0.00023	0.00162 ± 0.0004	0.01571 ± 0.00779	0.00416 ± 0.00158	0.01866 ± 0.01109	0.40034 ± 0.34708	0.00749 ± 0.00502	0.02379 ± 0.01972	0.01398 ± 0.00752	0.00364 ± 0.00061	0.02323 ± 0.00928	0.01339 ± 0.00864	0.00307 ± 0.00018	0.00869 ± 0.00405	0.03615 ± 0.02702	0.0045 ± 0.00075	0.00942 ± 0.00383	0.05971 ± 0.02012	0.08297 ± 0.05234	0.07259 ± 0.02669
Prevotella sp. CAG:924	0.00604 ± 0.00271	0.0076 ± 0.00271	0.00765 ± 0.00276	0.0077 ± 0.00209	0.00588 ± 0.00245	0.01761 ± 0.00828	0.07812 ± 0.01383	0.00699 ± 0.00164	0.06841 ± 0.03706	0.04364 ± 0.00408	0.04913 ± 0.0108	0.03946 ± 0.02986	0.03943 ± 0.00521	0.03508 ± 0.006	0.05545 ± 0.02255	0.07073 ± 0.01515	0.05988 ± 0.00831	0.07227 ± 0.01481	0.04027 ± 0.00696	0.06723 ± 0.01034	0.0404 ± 0.00664
Prevotella sp. AGR2160	0.00802 ± 0.00452	0.01281 ± 0.00426	0.01248 ± 0.00413	0.00763 ± 0.00177	0.00482 ± 0.00258	0.02041 ± 0.00922	0.05831 ± 0.00814	0.00671 ± 0.00162	0.06713 ± 0.03788	0.03828 ± 0.00319	0.03941 ± 0.00687	0.04133 ± 0.03107	0.03711 ± 0.00411	0.03206 ± 0.0038	0.04938 ± 0.01853	0.08091 ± 0.02151	0.05982 ± 0.00866	0.07336 ± 0.01923	0.05109 ± 0.007	0.06476 ± 0.01285	0.04903 ± 0.00912
Clostridium sp. CAG:226	0.00054 ± 0.00026	0.00079 ± 0.00036	0.00186 ± 0.00102	0.00285 ± 0.00098	0.00118 ± 0.00048	0.01112 ± 0.00573	0.0151 ± 0.00475	0.02115 ± 0.00642	0.24549 ± 0.09667	0.04146 ± 0.01807	0.06155 ± 0.03316	0.09589 ± 0.05135	0.01569 ± 0.00626	0.03272 ± 0.01283	0.0413 ± 0.01984	0.0219 ± 0.00721	0.05502 ± 0.01825	0.02424 ± 0.0061	0.02268 ± 0.0058	0.02553 ± 0.00826	0.04394 ± 0.0107
Faecalibacterium sp. CAG:1138	0.00454 ± 0.00245	0.00209 ± 0.00084	0.00324 ± 0.00195	0.00363 ± 0.00155	0.00172 ± 0.00123	0.00579 ± 0.00306	0.01159 ± 0.00642	0.00383 ± 0.0006	0.01001 ± 0.00449	0.12873 ± 0.09063	0.03321 ± 0.01537	0.01361 ± 0.00548	0.08364 ± 0.067	0.04834 ± 0.02619	0.22052 ± 0.11273	0.04019 ± 0.02966	0.01908 ± 0.0083	0.01766 ± 0.00679	0.02885 ± 0.01333	0.02133 ± 0.00705	0.05158 ± 0.0261
Salmonella enterica	0.05951 ± 0.01392	0.04699 ± 0.01126	0.05683 ± 0.02909	0.12594 ± 0.03239	0.06919 ± 0.02283	0.07628 ± 0.02783	0.00452 ± 0.00022	0.08878 ± 0.03438	0.03109 ± 0.00923	0.00927 ± 0.00331	0.03694 ± 0.03185	0.08942 ± 0.02796	0.00754 ± 0.00117	0.0076 ± 0.00227	0.01056 ± 0.00446	0.01069 ± 0.0026	0.01461 ± 0.00489	0.01245 ± 0.00166	0.03023 ± 0.00709	0.02617 ± 0.00962	0.01504 ± 0.00415
Prevotella sp. PMUR	0.00529 ± 0.00279	0.00815 ± 0.00428	0.01121 ± 0.00504	0.00505 ± 0.00144	0.00197 ± 0.00054	0.00445 ± 0.00133	0.04846 ± 0.012	0.00339 ± 0.00074	0.01156 ± 0.00568	0.05655 ± 0.01579	0.0635 ± 0.01289	0.01284 ± 0.0053	0.06619 ± 0.01834	0.04167 ± 0.0051	0.07321 ± 0.01607	0.0606 ± 0.00909	0.09968 ± 0.02897	0.08552 ± 0.01288	0.02587 ± 0.00444	0.04198 ± 0.00871	0.03837 ± 0.00539
Galactobacillus timonensis	0.00165 ± 0.00075	0.00093 ± 0.00022	0.00099 ± 0.00035	0.00214 ± 0.00044	0.00178 ± 0.00074	0.00236 ± 0.00066	0.06385 ± 0.04953	0.00444 ± 0.00161	0.00347 ± 0.00064	0.14525 ± 0.12742	0.00367 ± 0.00038	0.00343 ± 0.00078	0.03175 ± 0.02284	0.00637 ± 0.00063	0.00477 ± 0.0006	0.06109 ± 0.0503	0.00852 ± 0.00142	0.0232 ± 0.01481	0.13022 ± 0.04158	0.08733 ± 0.03953	0.14747 ± 0.06176
Prevotella sp. P5-126	0.00617 ± 0.00268	0.00974 ± 0.00122	0.01077 ± 0.00496	0.00534 ± 0.00131	0.00273 ± 0.00112	0.00452 ± 0.00142	0.0584 ± 0.01318	0.00308 ± 0.00086	0.00703 ± 0.00236	0.08698 ± 0.02231	0.05132 ± 0.01533	0.00611 ± 0.00245	0.05738 ± 0.01084	0.0585 ± 0.01199	0.0421 ± 0.00893	0.05035 ± 0.00667	0.06356 ± 0.00903	0.06513 ± 0.00775	0.04473 ± 0.00474	0.05134 ± 0.01382	0.06743 ± 0.01091
[Ruminococcus] torques	0.0645 ± 0.01898	0.11295 ± 0.0699	0.04267 ± 0.0116	0.04775 ± 0.01271	0.08341 ± 0.06104	0.08678 ± 0.03621	0.03589 ± 0.00351	0.0225 ± 0.00373	0.03023 ± 0.00556	0.03255 ± 0.00324	0.03405 ± 0.00293	0.03245 ± 0.00789	0.03328 ± 0.00422	0.02874 ± 0.00219	0.03334 ± 0.00601	0.02011 ± 0.00206	0.0178 ± 0.00159	0.01932 ± 0.00081	0.01843 ± 0.00204	0.01594 ± 0.00192	0.01818 ± 0.00154
Coprococcus comes	0.01145 ± 0.00182	0.01494 ± 0.00272	0.011 ± 0.00236	0.01612 ± 0.00289	0.02022 ± 0.00827	0.02008 ± 0.00299	0.04293 ± 0.01035	0.03618 ± 0.0069	0.03681 ± 0.00395	0.04501 ± 0.00354	0.05759 ± 0.01216	0.05242 ± 0.0138	0.05248 ± 0.00251	0.0568 ± 0.00864	0.09293 ± 0.01695	0.03438 ± 0.00351	0.03504 ± 0.00175	0.04192 ± 0.00418	0.02944 ± 0.00507	0.02333 ± 0.00403	0.03056 ± 0.00273
Ruminococcus sp. CAG:724	0.00108 ± 0.00024	0.00186 ± 0.00112	0.00221 ± 0.00118	0.00222 ± 0.00044	0.00199 ± 0.0008	0.00269 ± 0.00056	0.03855 ± 0.02831	0.00648 ± 0.0013	0.02182 ± 0.0096	0.03756 ± 0.01547	0.01785 ± 0.0033	0.0242 ± 0.01712	0.03739 ± 0.01068	0.02247 ± 0.00752	0.08185 ± 0.03793	0.05202 ± 0.02454	0.04392 ± 0.01434	0.0399 ± 0.01768	0.06883 ± 0.02203	0.0646 ± 0.01097	0.12527 ± 0.02383
Clostridiales bacterium 59_14	0.0037 ± 0.00099	0.00896 ± 0.00571	0.01459 ± 0.00755	0.01686 ± 0.00388	0.01073 ± 0.00681	0.00875 ± 0.00225	0.03076 ± 0.00443	0.01474 ± 0.0024	0.04835 ± 0.01089	0.04043 ± 0.00555	0.04138 ± 0.00587	0.02624 ± 0.00679	0.03775 ± 0.00426	0.04193 ± 0.00493	0.05774 ± 0.017	0.04148 ± 0.00643	0.06483 ± 0.00944	0.04583 ± 0.00527	0.04863 ± 0.00633	0.06312 ± 0.00939	0.05902 ± 0.00568
Bacteroidales bacterium KA00344	0.00514 ± 0.00259	0.00588 ± 0.00302	0.0074 ± 0.00305	0.00728 ± 0.00225	0.00459 ± 0.00193	0.00722 ± 0.00258	0.08491 ± 0.01738	0.00621 ± 0.00132	0.03239 ± 0.01501	0.04611 ± 0.00533	0.04922 ± 0.01258	0.01953 ± 0.01134	0.03737 ± 0.0064	0.0331 ± 0.00698	0.05217 ± 0.02384	0.05755 ± 0.01216	0.05376 ± 0.0087	0.06446 ± 0.01028	0.0415 ± 0.01032	0.07593 ± 0.01277	0.03485 ± 0.00505
Prevotella sp. P4-51	0.01556 ± 0.00707	0.03341 ± 0.00813	0.01768 ± 0.00974	0.01332 ± 0.00364	0.00644 ± 0.00168	0.00767 ± 0.00217	0.06712 ± 0.00891	0.00638 ± 0.00211	0.01592 ± 0.00688	0.04161 ± 0.00326	0.05987 ± 0.01013	0.00904 ± 0.00364	0.04396 ± 0.00573	0.04795 ± 0.00456	0.04238 ± 0.012	0.05768 ± 0.00675	0.05738 ± 0.00805	0.06421 ± 0.00498	0.03573 ± 0.00553	0.05303 ± 0.00814	0.04347 ± 0.00535
Flavonifractor plautii	0.1033 ± 0.04115	0.11085 ± 0.02596	0.08953 ± 0.02246	0.03376 ± 0.00668	0.0318 ± 0.00869	0.03062 ± 0.00546	0.02075 ± 0.00402	0.03279 ± 0.00877	0.04641 ± 0.00573	0.01946 ± 0.00285	0.02082 ± 0.00326	0.04271 ± 0.01111	0.01922 ± 0.00205	0.02269 ± 0.00282	0.025 ± 0.00305	0.0184 ± 0.00373	0.02317 ± 0.00185	0.01835 ± 0.00234	0.01897 ± 0.00242	0.02438 ± 0.00261	0.02496 ± 0.00293
Pseudoflavonifractor capillosus	0.01814 ± 0.00339	0.04879 ± 0.01313	0.04679 ± 0.00768	0.0439 ± 0.00918	0.0292 ± 0.00587	0.03317 ± 0.00669	0.03002 ± 0.00651	0.04472 ± 0.01196	0.0576 ± 0.00658	0.03279 ± 0.00489	0.03406 ± 0.00436	0.05095 ± 0.01281	0.02796 ± 0.00227	0.03436 ± 0.00335	0.03732 ± 0.00417	0.0268 ± 0.00416	0.03395 ± 0.0018	0.02643 ± 0.00262	0.02492 ± 0.00249	0.02912 ± 0.00301	0.03117 ± 0.00144
Mycoplasma sp. CAG:472	0.00028 ± 0.00009	0.00018 ± 0.00006	0.00011 ± 0.00003	0.00053 ± 0.00007	0.00008 ± 0.00002	0.00046 ± 0.0001	0.0308 ± 0.01791	0.00214 ± 0.00068	0.0164 ± 0.01522	0.11488 ± 0.05945	0.01252 ± 0.00915	0.00714 ± 0.00323	0.01954 ± 0.00485	0.067 ± 0.0127	0.01611 ± 0.00981	0.01277 ± 0.00657	0.03877 ± 0.01583	0.03569 ± 0.01496	0.11653 ± 0.02253	0.07834 ± 0.01722	0.11005 ± 0.01448
Clostridium sp. CAG:1024	0.00117 ± 0.00038	0.00081 ± 0.00038	0.00177 ± 0.00062	0.00299 ± 0.00063	0.00161 ± 0.0006	0.00464 ± 0.00148	0.0133 ± 0.00565	0.02715 ± 0.02158	0.14667 ± 0.06371	0.01887 ± 0.00674	0.07483 ± 0.02979	0.1011 ± 0.04642	0.03181 ± 0.02283	0.02475 ± 0.00949	0.10307 ± 0.03263	0.01973 ± 0.01018	0.03673 ± 0.01566	0.01278 ± 0.00372	0.01639 ± 0.00434	0.01102 ± 0.00175	0.02877 ± 0.00958
Francisella tularensis	0.03625 ± 0.01256	0.00991 ± 0.0026	0.02194 ± 0.0079	0.059 ± 0.02612	0.01835 ± 0.00698	0.11213 ± 0.08442	0.00118 ± 0.0003	0.18798 ± 0.17516	0.02816 ± 0.01039	0.0036 ± 0.00205	0.13443 ± 0.13304	0.06987 ± 0.02836	0.00324 ± 0.00156	0.01026 ± 0.00906	0.00434 ± 0.00285	0.00692 ± 0.00458	0.01316 ± 0.00641	0.01018 ± 0.00383	0.02722 ± 0.00787	0.01717 ± 0.00767	0.01496 ± 0.008
Prevotella bergensis	0.00599 ± 0.00295	0.00608 ± 0.00326	0.00869 ± 0.00321	0.00781 ± 0.00201	0.00412 ± 0.00164	0.00726 ± 0.00224	0.08044 ± 0.01565	0.00539 ± 0.00138	0.03216 ± 0.01393	0.04471 ± 0.0048	0.04832 ± 0.01173	0.01845 ± 0.01087	0.03703 ± 0.00582	0.03497 ± 0.00626	0.05052 ± 0.02243	0.0551 ± 0.01118	0.05174 ± 0.00741	0.06217 ± 0.00897	0.04043 ± 0.00959	0.07059 ± 0.01109	0.03439 ± 0.00445
Akkermansia muciniphila	0.00972 ± 0.0055	0.00811 ± 0.0045	0.24535 ± 0.16617	0.00902 ± 0.00423	0.00443 ± 0.00091	0.3004 ± 0.24602	0.0035 ± 0.00029	0.00334 ± 0.00076	0.00828 ± 0.00199	0.00469 ± 0.00076	0.00541 ± 0.00059	0.00415 ± 0.0009	0.005 ± 0.00105	0.00843 ± 0.00428	0.00729 ± 0.00133	0.00659 ± 0.0018	0.00502 ± 0.00031	0.00444 ± 0.00044	0.00409 ± 0.00051	0.00554 ± 0.00088	0.00567 ± 0.00058
Prevotella sp. CAG:592	0.02495 ± 0.01157	0.02622 ± 0.00966	0.01888 ± 0.0083	0.02567 ± 0.01256	0.01355 ± 0.00832	0.01783 ± 0.00747	0.04836 ± 0.0112	0.00469 ± 0.00103	0.01196 ± 0.0052	0.05241 ± 0.00742	0.03653 ± 0.00891	0.00631 ± 0.00208	0.04929 ± 0.01013	0.05213 ± 0.01164	0.04313 ± 0.01627	0.04813 ± 0.00823	0.05289 ± 0.00857	0.05563 ± 0.00783	0.03964 ± 0.00584	0.042 ± 0.00785	0.04102 ± 0.00707
Enterocloster bolteae	0.05355 ± 0.00681	0.0464 ± 0.0096	0.05828 ± 0.01236	0.04703 ± 0.00677	0.05337 ± 0.01435	0.05001 ± 0.01031	0.02387 ± 0.00406	0.06193 ± 0.01607	0.05423 ± 0.00791	0.02237 ± 0.00163	0.02831 ± 0.00357	0.03887 ± 0.01029	0.02462 ± 0.00112	0.02719 ± 0.00145	0.03095 ± 0.00321	0.02109 ± 0.00233	0.01849 ± 0.00089	0.02203 ± 0.00098	0.01892 ± 0.0022	0.02246 ± 0.00276	0.02451 ± 0.00257
Prevotella intermedia	0.01841 ± 0.00606	0.03466 ± 0.0084	0.05174 ± 0.02036	0.01761 ± 0.00405	0.00757 ± 0.00133	0.0148 ± 0.00276	0.04075 ± 0.00485	0.01503 ± 0.00294	0.02778 ± 0.00787	0.04085 ± 0.00431	0.03853 ± 0.00739	0.04257 ± 0.01561	0.03298 ± 0.00317	0.03538 ± 0.00338	0.03133 ± 0.00541	0.04062 ± 0.00467	0.03771 ± 0.00288	0.04573 ± 0.00286	0.03886 ± 0.00594	0.05722 ± 0.02006	0.03547 ± 0.00218
Acetivibrio ethanolgignens	0.00722 ± 0.00125	0.01477 ± 0.00438	0.06124 ± 0.05084	0.0362 ± 0.0159	0.02012 ± 0.00744	0.04172 ± 0.02704	0.03303 ± 0.00582	0.03611 ± 0.01076	0.0468 ± 0.00922	0.03514 ± 0.00504	0.03124 ± 0.00202	0.03755 ± 0.0079	0.04085 ± 0.00509	0.03317 ± 0.00313	0.04013 ± 0.00496	0.04243 ± 0.01026	0.02875 ± 0.00403	0.03092 ± 0.00226	0.02592 ± 0.00337	0.02225 ± 0.00375	0.03031 ± 0.00292
Anaerostipes sp. 992a	0.00187 ± 0.00056	0.00278 ± 0.00061	0.00273 ± 0.00066	0.00501 ± 0.00132	0.0063 ± 0.00286	0.00554 ± 0.00103	0.01357 ± 0.00384	0.01433 ± 0.00235	0.01721 ± 0.00278	0.01801 ± 0.00687	0.0387 ± 0.01781	0.02029 ± 0.00505	0.07566 ± 0.06012	0.1151 ± 0.0569	0.15317 ± 0.05256	0.10292 ± 0.08784	0.03505 ± 0.01589	0.03247 ± 0.00722	0.00865 ± 0.00066	0.00768 ± 0.00073	0.01169 ± 0.00069
Clostridium nigeriense	0.04732 ± 0.02943	0.00478 ± 0.00247	0.03008 ± 0.02348	0.04178 ± 0.03114	0.00383 ± 0.00163	0.0819 ± 0.04367	0.02712 ± 0.02066	0.03605 ± 0.03282	0.10764 ± 0.05405	0.00374 ± 0.001	0.00355 ± 0.00127	0.12541 ± 0.05957	0.00393 ± 0.00075	0.00339 ± 0.00179	0.00201 ± 0.00049	0.00442 ± 0.00165	0.0024 ± 0.00063	0.00315 ± 0.00161	0.05029 ± 0.03115	0.07983 ± 0.07162	0.00799 ± 0.00257
Ruminococcus sp. AF41-9	0.00066 ± 0.00015	0.00391 ± 0.00321	0.00099 ± 0.00033	0.00117 ± 0.00028	0.00203 ± 0.00115	0.00258 ± 0.00084	0.04272 ± 0.01616	0.00784 ± 0.00228	0.01118 ± 0.00387	0.08015 ± 0.01105	0.04662 ± 0.01299	0.00934 ± 0.00194	0.1124 ± 0.02532	0.07637 ± 0.01874	0.04123 ± 0.01067	0.04076 ± 0.00693	0.03661 ± 0.01145	0.05086 ± 0.01228	0.03985 ± 0.00977	0.02651 ± 0.00629	0.04377 ± 0.0093
Clostridium sp. CAG:914	0.00036 ± 0.00014	0.00075 ± 0.00065	0.00057 ± 0.00037	0.00125 ± 0.00085	0.0001 ± 0.00003	0.00133 ± 0.00054	0.00613 ± 0.00345	0.0057 ± 0.00243	0.00298 ± 0.00087	0.01603 ± 0.00414	0.00771 ± 0.00186	0.00534 ± 0.0016	0.02499 ± 0.00456	0.02231 ± 0.01124	0.01441 ± 0.00276	0.06069 ± 0.03066	0.08563 ± 0.03311	0.10275 ± 0.04371	0.06603 ± 0.03112	0.03656 ± 0.00876	0.17629 ± 0.07247
Prevotella sp. P4-98	0.00519 ± 0.0024	0.00557 ± 0.00105	0.0041 ± 0.00199	0.0043 ± 0.001	0.00203 ± 0.00099	0.00293 ± 0.00083	0.05241 ± 0.01325	0.00307 ± 0.00107	0.00558 ± 0.00264	0.08513 ± 0.0242	0.04322 ± 0.0136	0.00595 ± 0.00248	0.04729 ± 0.01093	0.05471 ± 0.01292	0.03099 ± 0.00887	0.0441 ± 0.00833	0.05565 ± 0.00951	0.0536 ± 0.00777	0.0446 ± 0.00515	0.04577 ± 0.01473	0.06427 ± 0.01141
Roseburia sp. 831b	0.00375 ± 0.00172	0.00217 ± 0.00062	0.00561 ± 0.00266	0.00652 ± 0.00292	0.00457 ± 0.00183	0.00431 ± 0.00097	0.05635 ± 0.01425	0.02443 ± 0.01411	0.00948 ± 0.00113	0.20446 ± 0.124	0.03699 ± 0.00717	0.01127 ± 0.00208	0.05948 ± 0.01481	0.03827 ± 0.00595	0.02826 ± 0.00504	0.03825 ± 0.00912	0.03287 ± 0.00625	0.03409 ± 0.0039	0.02225 ± 0.00374	0.02079 ± 0.00509	0.0288 ± 0.00525
Romboutsia timonensis	0.01936 ± 0.00571	0.0422 ± 0.01273	0.01813 ± 0.00548	0.02634 ± 0.00721	0.02158 ± 0.00785	0.04487 ± 0.0104	0.0217 ± 0.01201	0.0711 ± 0.02065	0.08514 ± 0.02265	0.01386 ± 0.00345	0.00858 ± 0.00178	0.05718 ± 0.01566	0.01251 ± 0.00338	0.01534 ± 0.00379	0.00769 ± 0.00321	0.00901 ± 0.00182	0.00694 ± 0.00128	0.00547 ± 0.00119	0.06939 ± 0.01232	0.08052 ± 0.01671	0.0588 ± 0.00645
Clostridium cadaveris	0.23722 ± 0.16661	0.02137 ± 0.01166	0.32756 ± 0.18004	0.00566 ± 0.00149	0.00339 ± 0.00152	0.00785 ± 0.00258	0.00652 ± 0.00084	0.00377 ± 0.00093	0.00568 ± 0.00108	0.00475 ± 0.00104	0.00417 ± 0.00108	0.00434 ± 0.00091	0.00459 ± 0.0006	0.00384 ± 0.00062	0.00423 ± 0.00054	0.00478 ± 0.0013	0.00423 ± 0.0006	0.00341 ± 0.00055	0.00648 ± 0.00062	0.00739 ± 0.00046	0.00734 ± 0.00078
Helicobacter trogontum	0.00583 ± 0.00519	0.00084 ± 0.00066	0.00196 ± 0.00186	0.0022 ± 0.00103	0.0008 ± 0.00073	0.00382 ± 0.00243	0.00337 ± 0.00292	0.01469 ± 0.0122	0.00897 ± 0.00628	0.21084 ± 0.1361	0.04716 ± 0.02389	0.15873 ± 0.14958	0.00826 ± 0.0025	0.01165 ± 0.00791	0.02231 ± 0.01808	0.00658 ± 0.00446	0.0122 ± 0.00405	0.01009 ± 0.00664	0.05713 ± 0.02599	0.02581 ± 0.01161	0.01089 ± 0.00544
Firmicutes bacterium CAG:24053_14	0.00244 ± 0.00094	0.00299 ± 0.00159	0.00459 ± 0.00174	0.00828 ± 0.00138	0.00415 ± 0.00242	0.00601 ± 0.00163	0.01859 ± 0.00534	0.00925 ± 0.00075	0.02441 ± 0.00452	0.06665 ± 0.01701	0.02211 ± 0.00323	0.01859 ± 0.00533	0.05506 ± 0.01255	0.11175 ± 0.04845	0.04008 ± 0.01026	0.03042 ± 0.00549	0.05239 ± 0.00921	0.03847 ± 0.00491	0.03301 ± 0.00678	0.05186 ± 0.00975	0.03247 ± 0.00223
Prevotella timonensis	0.02003 ± 0.01083	0.02216 ± 0.00785	0.02309 ± 0.00785	0.01362 ± 0.00458	0.00728 ± 0.0019	0.01424 ± 0.00383	0.04758 ± 0.00603	0.00723 ± 0.00198	0.02655 ± 0.01336	0.03836 ± 0.00281	0.04036 ± 0.00546	0.02381 ± 0.01206	0.0389 ± 0.004	0.03575 ± 0.00352	0.04412 ± 0.01236	0.03946 ± 0.00408	0.0386 ± 0.00398	0.04205 ± 0.00359	0.03207 ± 0.00555	0.05204 ± 0.01106	0.02956 ± 0.00167
Veillonella caviae	0.16512 ± 0.13757	0.08361 ± 0.03693	0.13864 ± 0.06179	0.0404 ± 0.01172	0.0367 ± 0.02057	0.03857 ± 0.01478	0.00461 ± 0.0015	0.02406 ± 0.00741	0.01898 ± 0.00836	0.0019 ± 0.00079	0.00275 ± 0.00132	0.02191 ± 0.012	0.00187 ± 0.00065	0.00178 ± 0.00066	0.00149 ± 0.00028	0.00117 ± 0.00021	0.00158 ± 0.00026	0.00279 ± 0.00113	0.03902 ± 0.0222	0.04965 ± 0.03119	0.01161 ± 0.00801
Clostridium sp. 1001175st1 A10	0.00411 ± 0.00111	0.00341 ± 0.00242	0.03644 ± 0.03366	0.28778 ± 0.21714	0.11725 ± 0.09186	0.08815 ± 0.03739	0.00151 ± 0.00097	0.07496 ± 0.04562	0.03224 ± 0.0179	0.00038 ± 0.00009	0.00055 ± 0.00014	0.00968 ± 0.00522	0.00031 ± 0.00005	0.00031 ± 0.00003	0.00071 ± 0.00015	0.00025 ± 0.00008	0.00023 ± 0.00005	0.00019 ± 0.00003	0.0002 ± 0.00005	0.00015 ± 0.00001	0.00016 ± 0.00001
Prevotella brevis	0.00703 ± 0.00346	0.01106 ± 0.00444	0.01114 ± 0.00404	0.00647 ± 0.00201	0.00306 ± 0.00049	0.00583 ± 0.00152	0.04614 ± 0.00825	0.00394 ± 0.0006	0.01544 ± 0.00719	0.03919 ± 0.00552	0.05181 ± 0.00837	0.01424 ± 0.00673	0.04824 ± 0.00762	0.04104 ± 0.00401	0.05425 ± 0.00937	0.04275 ± 0.00411	0.06241 ± 0.01204	0.05445 ± 0.00435	0.02878 ± 0.004	0.04022 ± 0.00475	0.03652 ± 0.00362
Bilophila wadsworthia	0.12345 ± 0.10136	0.01846 ± 0.00686	0.05062 ± 0.01309	0.04481 ± 0.0121	0.07362 ± 0.04729	0.10563 ± 0.02169	0.00496 ± 0.00223	0.0372 ± 0.01813	0.10146 ± 0.04545	0.00255 ± 0.00056	0.00298 ± 0.0005	0.06103 ± 0.04392	0.00172 ± 0.00021	0.00158 ± 0.00037	0.00443 ± 0.00113	0.00205 ± 0.00051	0.00197 ± 0.00032	0.00169 ± 0.00024	0.00194 ± 0.00019	0.00268 ± 0.00024	0.0023 ± 0.0003
Prevotella sp. PCHR	0.00901 ± 0.00447	0.01446 ± 0.0061	0.01669 ± 0.00715	0.00736 ± 0.00261	0.00268 ± 0.00082	0.00661 ± 0.00205	0.05589 ± 0.00995	0.00504 ± 0.00092	0.01612 ± 0.00759	0.03663 ± 0.00459	0.04777 ± 0.00943	0.01398 ± 0.0073	0.04267 ± 0.00695	0.03526 ± 0.00322	0.04842 ± 0.01131	0.0433 ± 0.00557	0.05896 ± 0.01005	0.05703 ± 0.00406	0.02997 ± 0.00485	0.0462 ± 0.01022	0.0303 ± 0.00226
Firmicutes bacterium CAG:129_59_24	0.01414 ± 0.01274	0.03369 ± 0.03292	0.03025 ± 0.01485	0.02626 ± 0.01155	0.00889 ± 0.00658	0.02834 ± 0.01143	0.03001 ± 0.00957	0.03165 ± 0.01426	0.07984 ± 0.02241	0.02609 ± 0.00449	0.02773 ± 0.00606	0.07948 ± 0.02807	0.01459 ± 0.00268	0.01944 ± 0.00515	0.03708 ± 0.01927	0.01588 ± 0.00381	0.02645 ± 0.00404	0.0176 ± 0.00201	0.0201 ± 0.00412	0.0278 ± 0.0037	0.02408 ± 0.00316
Cloacibacillus porcorum	0.00088 ± 0.00029	0.00053 ± 0.00017	0.01679 ± 0.00986	0.05187 ± 0.03862	0.12087 ± 0.11869	0.10792 ± 0.06244	0.00255 ± 0.00032	0.02399 ± 0.0113	0.24451 ± 0.10396	0.00339 ± 0.00099	0.00608 ± 0.00203	0.02754 ± 0.01011	0.00222 ± 0.00044	0.00182 ± 0.00021	0.00773 ± 0.00197	0.00211 ± 0.00024	0.00187 ± 0.0001	0.00171 ± 0.00013	0.00189 ± 0.00025	0.00198 ± 0.00009	0.00185 ± 0.00011
Ruminococcaceae bacterium AF10-16	0.01023 ± 0.00638	0.02584 ± 0.01908	0.02528 ± 0.00903	0.02294 ± 0.00707	0.01037 ± 0.00393	0.02155 ± 0.00612	0.02559 ± 0.00522	0.02989 ± 0.00864	0.05677 ± 0.01333	0.02383 ± 0.00402	0.03212 ± 0.00477	0.07358 ± 0.01911	0.01569 ± 0.0018	0.02371 ± 0.0063	0.03502 ± 0.01293	0.02566 ± 0.00506	0.04951 ± 0.00862	0.02303 ± 0.00346	0.02666 ± 0.00571	0.03034 ± 0.0032	0.0343 ± 0.00579
Faecalicatena contorta	0.06298 ± 0.02155	0.04378 ± 0.01106	0.031 ± 0.00519	0.09746 ± 0.02447	0.09376 ± 0.02682	0.06527 ± 0.01866	0.01981 ± 0.01155	0.08064 ± 0.0235	0.06273 ± 0.02189	0.00796 ± 0.00102	0.01243 ± 0.00176	0.02889 ± 0.00796	0.00898 ± 0.00079	0.01135 ± 0.00123	0.01848 ± 0.00216	0.00729 ± 0.00121	0.00715 ± 0.00044	0.00707 ± 0.00064	0.00536 ± 0.0005	0.00591 ± 0.0006	0.00637 ± 0.00024
Clostridium sp. CAG:964	0.00309 ± 0.001	0.00116 ± 0.00045	0.00103 ± 0.00033	0.00294 ± 0.00174	0.00175 ± 0.00055	0.00426 ± 0.00231	0.21998 ± 0.10489	0.00248 ± 0.00037	0.00733 ± 0.00287	0.00622 ± 0.00163	0.02727 ± 0.0179	0.00316 ± 0.00066	0.01324 ± 0.00475	0.01301 ± 0.00578	0.00604 ± 0.00068	0.02356 ± 0.01271	0.06628 ± 0.03829	0.12041 ± 0.04617	0.01626 ± 0.0091	0.00941 ± 0.0016	0.03579 ± 0.013
Mycoplasma sp. CAG:956	0.00007 ± 0.00002	0.00017 ± 0.0001	0.00009 ± 0.00003	0.00037 ± 0.00015	0.00011 ± 0.00001	0.00041 ± 0.00018	0.0034 ± 0.00138	0.00097 ± 0.00028	0.00065 ± 0.00019	0.05782 ± 0.02787	0.0031 ± 0.00074	0.00128 ± 0.00041	0.02596 ± 0.01157	0.04653 ± 0.02217	0.00554 ± 0.00187	0.04239 ± 0.01613	0.07017 ± 0.03287	0.07246 ± 0.01658	0.1053 ± 0.02858	0.0295 ± 0.00571	0.09517 ± 0.02577
Prevotella sp. tf2-5	0.00461 ± 0.00229	0.00711 ± 0.00345	0.00865 ± 0.00355	0.00445 ± 0.00142	0.00188 ± 0.0005	0.00444 ± 0.00119	0.04019 ± 0.00841	0.00283 ± 0.00064	0.01111 ± 0.00495	0.04264 ± 0.00794	0.04278 ± 0.00603	0.01153 ± 0.00471	0.04508 ± 0.00966	0.03554 ± 0.00297	0.04985 ± 0.00899	0.04428 ± 0.00443	0.06277 ± 0.01439	0.05507 ± 0.00594	0.02682 ± 0.00352	0.04229 ± 0.00785	0.05075 ± 0.00869
Ruminococcus sp. CAG:382	0.00233 ± 0.00105	0.00296 ± 0.00257	0.0203 ± 0.01386	0.00425 ± 0.00223	0.00069 ± 0.00022	0.00478 ± 0.00217	0.02002 ± 0.00495	0.00714 ± 0.00391	0.04448 ± 0.01744	0.04335 ± 0.00996	0.03606 ± 0.01238	0.01766 ± 0.00957	0.02786 ± 0.00421	0.04508 ± 0.01632	0.05937 ± 0.01155	0.02118 ± 0.00785	0.04611 ± 0.01169	0.04521 ± 0.02542	0.03548 ± 0.00785	0.03238 ± 0.00791	0.06254 ± 0.01258
Klebsiella pneumoniae	0.03846 ± 0.00657	0.11731 ± 0.06926	0.03822 ± 0.01806	0.08341 ± 0.0216	0.05967 ± 0.02394	0.04048 ± 0.01592	0.00924 ± 0.00181	0.04939 ± 0.00895	0.01753 ± 0.00627	0.00987 ± 0.00198	0.01861 ± 0.01378	0.05664 ± 0.01778	0.00677 ± 0.00159	0.00607 ± 0.00108	0.02265 ± 0.00869	0.01341 ± 0.00358	0.00923 ± 0.00163	0.01077 ± 0.00163	0.02501 ± 0.00525	0.02686 ± 0.00935	0.0154 ± 0.00421
Faecalicatena orotica	0.0762 ± 0.02671	0.05119 ± 0.01331	0.03481 ± 0.00584	0.11777 ± 0.02978	0.10985 ± 0.03548	0.07951 ± 0.02598	0.01183 ± 0.0089	0.08989 ± 0.02882	0.0612 ± 0.02538	0.00265 ± 0.00028	0.00445 ± 0.00059	0.0153 ± 0.00523	0.00349 ± 0.0005	0.00364 ± 0.00034	0.00554 ± 0.00056	0.00329 ± 0.00098	0.00285 ± 0.00038	0.00241 ± 0.00031	0.00196 ± 0.00028	0.00196 ± 0.00025	0.00233 ± 0.00017
Prevotella sp. S7-1-8	0.00262 ± 0.00092	0.00569 ± 0.00309	0.00559 ± 0.00176	0.01199 ± 0.00417	0.05302 ± 0.05075	0.00521 ± 0.00126	0.08199 ± 0.02136	0.01093 ± 0.0021	0.02771 ± 0.01441	0.05124 ± 0.00974	0.05234 ± 0.01376	0.01679 ± 0.00683	0.04247 ± 0.0076	0.03166 ± 0.00552	0.04386 ± 0.0152	0.03498 ± 0.00499	0.02613 ± 0.00385	0.04027 ± 0.00538	0.02067 ± 0.00389	0.03798 ± 0.00456	0.02068 ± 0.00194
Prevotella albensis	0.00548 ± 0.0028	0.00831 ± 0.00334	0.00786 ± 0.00295	0.00602 ± 0.00168	0.00353 ± 0.00148	0.00974 ± 0.00402	0.05097 ± 0.00725	0.00504 ± 0.00116	0.03527 ± 0.01798	0.03324 ± 0.00271	0.03563 ± 0.00613	0.02414 ± 0.01455	0.03322 ± 0.0031	0.02973 ± 0.00305	0.04411 ± 0.01614	0.05091 ± 0.00742	0.04617 ± 0.00453	0.05231 ± 0.00686	0.03123 ± 0.00402	0.04692 ± 0.00527	0.03153 ± 0.00315
Pseudoflavonifractor sp. Marseille-P3106	0.08176 ± 0.05215	0.03203 ± 0.0149	0.11441 ± 0.04794	0.05784 ± 0.01954	0.02927 ± 0.01069	0.05419 ± 0.02017	0.01195 ± 0.00322	0.02931 ± 0.00937	0.04953 ± 0.01605	0.00963 ± 0.00191	0.01175 ± 0.00128	0.01979 ± 0.00667	0.01157 ± 0.00125	0.01393 ± 0.00147	0.01655 ± 0.00193	0.01157 ± 0.00243	0.01372 ± 0.00115	0.01182 ± 0.00156	0.0084 ± 0.00115	0.0112 ± 0.00042	0.0114 ± 0.00074
Peptostreptococcus anaerobius	0.08484 ± 0.02657	0.0605 ± 0.01422	0.06346 ± 0.02508	0.05406 ± 0.02326	0.02988 ± 0.00983	0.02257 ± 0.00811	0.0023 ± 0.00093	0.04594 ± 0.03102	0.02459 ± 0.0125	0.00183 ± 0.00038	0.00549 ± 0.004	0.13776 ± 0.06633	0.00151 ± 0.00021	0.00144 ± 0.00012	0.00259 ± 0.00063	0.00375 ± 0.00131	0.00685 ± 0.00339	0.00766 ± 0.00487	0.033 ± 0.01539	0.02148 ± 0.01474	0.01036 ± 0.00673
Acinetobacter baumannii	0.02586 ± 0.00493	0.01402 ± 0.00159	0.0168 ± 0.00433	0.03782 ± 0.0151	0.02104 ± 0.00682	0.03153 ± 0.01532	0.01864 ± 0.00288	0.03456 ± 0.02219	0.01584 ± 0.00296	0.0181 ± 0.00288	0.0293 ± 0.01336	0.03887 ± 0.01034	0.02 ± 0.00552	0.01573 ± 0.0015	0.015 ± 0.00282	0.03129 ± 0.00793	0.02901 ± 0.00498	0.04323 ± 0.01015	0.05166 ± 0.007	0.0512 ± 0.0074	0.04335 ± 0.00581
Prevotella sp. P5-50	0.00687 ± 0.00315	0.01872 ± 0.00601	0.00312 ± 0.00168	0.0046 ± 0.00232	0.00195 ± 0.00065	0.00231 ± 0.00069	0.04356 ± 0.01056	0.00179 ± 0.00044	0.00438 ± 0.00235	0.07227 ± 0.02022	0.03989 ± 0.01379	0.00448 ± 0.00212	0.04302 ± 0.00984	0.0502 ± 0.0105	0.02559 ± 0.00701	0.03722 ± 0.00668	0.04587 ± 0.00699	0.04917 ± 0.00669	0.03721 ± 0.0042	0.03898 ± 0.01343	0.05662 ± 0.01079
Fibrobacter sp. UWH4	0.00034 ± 0.00008	0.00019 ± 0.00006	0.00013 ± 0.00004	0.00028 ± 0.00007	0.00016 ± 0.00002	0.0003 ± 0.00006	0.00069 ± 0.00016	0.00041 ± 0.00008	0.00204 ± 0.00124	0.00108 ± 0.00016	0.05031 ± 0.03209	0.00927 ± 0.00856	0.00111 ± 0.00015	0.01424 ± 0.00819	0.04079 ± 0.03742	0.00162 ± 0.00025	0.1172 ± 0.0891	0.03571 ± 0.01886	0.04647 ± 0.03375	0.12613 ± 0.03197	0.12465 ± 0.04675
Lactobacillus helveticus	0.053 ± 0.02426	0.06971 ± 0.02847	0.04397 ± 0.01209	0.02555 ± 0.00928	0.02198 ± 0.01367	0.03221 ± 0.00898	0.04464 ± 0.01621	0.03099 ± 0.01896	0.04025 ± 0.01831	0.06058 ± 0.0199	0.05705 ± 0.01864	0.01193 ± 0.00358	0.03764 ± 0.00986	0.03836 ± 0.01018	0.01832 ± 0.00616	0.00928 ± 0.004	0.02396 ± 0.01078	0.00845 ± 0.00193	0.00158 ± 0.00015	0.0022 ± 0.00043	0.00224 ± 0.00032
Clostridium sp. CAG:413	0.00179 ± 0.00043	0.01088 ± 0.0068	0.00229 ± 0.0006	0.00735 ± 0.0028	0.00733 ± 0.00586	0.01175 ± 0.00404	0.01097 ± 0.00198	0.00913 ± 0.00212	0.01689 ± 0.00308	0.01948 ± 0.01121	0.00901 ± 0.00198	0.01922 ± 0.00443	0.01242 ± 0.00275	0.02486 ± 0.01497	0.024 ± 0.01015	0.0139 ± 0.00463	0.07228 ± 0.03081	0.02047 ± 0.00885	0.08174 ± 0.02667	0.06514 ± 0.02204	0.12338 ± 0.03091
Ruminococcaceae bacterium D5	0.01588 ± 0.0081	0.04253 ± 0.0228	0.09809 ± 0.0481	0.03246 ± 0.01724	0.01809 ± 0.00896	0.04638 ± 0.0206	0.03039 ± 0.00846	0.05965 ± 0.02972	0.05742 ± 0.01597	0.01809 ± 0.00391	0.02356 ± 0.00346	0.01833 ± 0.0041	0.01651 ± 0.002	0.02024 ± 0.00281	0.02529 ± 0.00314	0.01391 ± 0.00317	0.01782 ± 0.00087	0.01299 ± 0.00173	0.0111 ± 0.00127	0.01323 ± 0.00148	0.01496 ± 0.00104
Mitsuokella multacida	0.0013 ± 0.00058	0.00051 ± 0.0001	0.00041 ± 0.00012	0.00052 ± 0.00005	0.00113 ± 0.00039	0.00097 ± 0.00029	0.10254 ± 0.08366	0.003 ± 0.00104	0.01009 ± 0.00664	0.03717 ± 0.01008	0.00998 ± 0.00672	0.00381 ± 0.00157	0.05848 ± 0.01783	0.0183 ± 0.00483	0.01546 ± 0.0073	0.05469 ± 0.01524	0.03767 ± 0.0088	0.07213 ± 0.01766	0.04589 ± 0.01069	0.04188 ± 0.00701	0.04699 ± 0.00948
Anaerobutyricum hallii	0.00476 ± 0.00069	0.00528 ± 0.00096	0.00979 ± 0.00455	0.00811 ± 0.00164	0.01217 ± 0.00464	0.00892 ± 0.00116	0.02363 ± 0.00323	0.01455 ± 0.00364	0.01608 ± 0.00194	0.04324 ± 0.00427	0.03714 ± 0.00601	0.01835 ± 0.004	0.04418 ± 0.00596	0.04128 ± 0.00692	0.04767 ± 0.01691	0.04584 ± 0.00743	0.04712 ± 0.00625	0.04831 ± 0.00603	0.03503 ± 0.00688	0.02692 ± 0.00427	0.03983 ± 0.00675
Clostridium disporicum	0.0226 ± 0.00872	0.06733 ± 0.02191	0.02503 ± 0.00869	0.04815 ± 0.01696	0.0198 ± 0.00757	0.07611 ± 0.02275	0.02218 ± 0.00576	0.0341 ± 0.01363	0.07653 ± 0.02129	0.01554 ± 0.00381	0.01186 ± 0.00271	0.02602 ± 0.00785	0.01393 ± 0.00256	0.014 ± 0.00362	0.00987 ± 0.00442	0.01433 ± 0.00441	0.01051 ± 0.0025	0.00616 ± 0.00142	0.02626 ± 0.00494	0.02855 ± 0.00359	0.0253 ± 0.00271
Acholeplasmatales bacterium	0.00271 ± 0.00121	0.00394 ± 0.0022	0.00419 ± 0.00309	0.00758 ± 0.00306	0.00426 ± 0.0016	0.00708 ± 0.00172	0.03602 ± 0.0141	0.01225 ± 0.0032	0.01294 ± 0.00322	0.05141 ± 0.01695	0.0417 ± 0.01039	0.01137 ± 0.00284	0.04556 ± 0.01118	0.05395 ± 0.02151	0.03506 ± 0.00605	0.04759 ± 0.01922	0.02981 ± 0.0057	0.03204 ± 0.00745	0.03927 ± 0.00766	0.05355 ± 0.00983	0.04387 ± 0.00354
Clostridium botulinum	0.01421 ± 0.0028	0.01128 ± 0.00189	0.01672 ± 0.00404	0.01032 ± 0.0015	0.0075 ± 0.00088	0.01455 ± 0.00253	0.03544 ± 0.00457	0.01107 ± 0.00119	0.02223 ± 0.00295	0.03597 ± 0.00652	0.02928 ± 0.00632	0.02003 ± 0.00484	0.03316 ± 0.00336	0.0305 ± 0.00548	0.02576 ± 0.00428	0.03004 ± 0.00617	0.02697 ± 0.00358	0.02725 ± 0.00296	0.05141 ± 0.00708	0.06027 ± 0.00622	0.05647 ± 0.00405
Actinomyces urogenitalis	0.48026 ± 0.46614	0.00788 ± 0.00677	0.0044 ± 0.00264	0.02322 ± 0.01591	0.04002 ± 0.02888	0.01548 ± 0.00745	0.0004 ± 0.00014	0.01743 ± 0.01315	0.01671 ± 0.01086	0.00032 ± 0.00008	0.00055 ± 0.00028	0.01387 ± 0.00703	0.00038 ± 0.00006	0.00043 ± 0.00004	0.00048 ± 0.00014	0.00039 ± 0.00013	0.00088 ± 0.00041	0.00021 ± 0.00004	0.00195 ± 0.00063	0.00254 ± 0.00101	0.00072 ± 0.00019
Roseburia faecis	0.0012 ± 0.00021	0.00123 ± 0.00034	0.00368 ± 0.00293	0.00388 ± 0.00133	0.00174 ± 0.00028	0.00304 ± 0.0013	0.08214 ± 0.02717	0.00349 ± 0.00069	0.00442 ± 0.00096	0.06928 ± 0.01821	0.03936 ± 0.00763	0.01449 ± 0.01111	0.07856 ± 0.01938	0.03021 ± 0.00847	0.02111 ± 0.00539	0.05355 ± 0.02092	0.01963 ± 0.00343	0.05246 ± 0.0116	0.02409 ± 0.00476	0.02154 ± 0.00464	0.02578 ± 0.0049
Alistipes shahii	0.01966 ± 0.00931	0.07927 ± 0.05424	0.09151 ± 0.05079	0.02467 ± 0.00931	0.03172 ± 0.01317	0.16741 ± 0.06641	0.00385 ± 0.0015	0.03097 ± 0.02737	0.08289 ± 0.03578	0.00281 ± 0.00061	0.00316 ± 0.0006	0.02106 ± 0.00886	0.00186 ± 0.00016	0.00222 ± 0.00022	0.005 ± 0.00109	0.00175 ± 0.00029	0.00251 ± 0.00055	0.00196 ± 0.00023	0.00132 ± 0.00019	0.00178 ± 0.00018	0.0016 ± 0.00014
Intestinimonas massiliensis	0.01816 ± 0.00383	0.05502 ± 0.01804	0.05769 ± 0.0132	0.05032 ± 0.01384	0.03592 ± 0.00763	0.05138 ± 0.01332	0.01589 ± 0.00442	0.0433 ± 0.01121	0.06021 ± 0.01239	0.01974 ± 0.00457	0.01686 ± 0.00149	0.03554 ± 0.01016	0.01537 ± 0.00148	0.01865 ± 0.0027	0.02334 ± 0.00256	0.01209 ± 0.00271	0.01457 ± 0.00074	0.01136 ± 0.00152	0.00944 ± 0.00124	0.01324 ± 0.0007	0.01225 ± 0.00101
Bilifractor porci	0.00245 ± 0.00052	0.00135 ± 0.00016	0.003 ± 0.00118	0.00196 ± 0.00035	0.00289 ± 0.00078	0.00258 ± 0.00041	0.11437 ± 0.05023	0.00381 ± 0.00096	0.00595 ± 0.00058	0.10868 ± 0.03862	0.01418 ± 0.00553	0.00848 ± 0.00215	0.03215 ± 0.0125	0.03317 ± 0.01686	0.0185 ± 0.00497	0.02621 ± 0.01274	0.00953 ± 0.00105	0.03288 ± 0.0133	0.04912 ± 0.01729	0.03052 ± 0.01322	0.03969 ± 0.02005
Prevotella sp. tc2-28	0.00494 ± 0.00246	0.00686 ± 0.00273	0.00876 ± 0.00305	0.00444 ± 0.00148	0.00205 ± 0.00058	0.00491 ± 0.00128	0.03898 ± 0.00726	0.00323 ± 0.00053	0.01274 ± 0.00594	0.03713 ± 0.00673	0.03983 ± 0.00615	0.01235 ± 0.0057	0.0459 ± 0.0076	0.03431 ± 0.0032	0.04792 ± 0.00917	0.03948 ± 0.00446	0.05728 ± 0.01232	0.04976 ± 0.00507	0.02356 ± 0.00334	0.03651 ± 0.00557	0.03581 ± 0.00438
Prevotella sp. CAG:485	0.00119 ± 0.00055	0.00237 ± 0.00053	0.0038 ± 0.00168	0.00195 ± 0.00045	0.00047 ± 0.00012	0.00234 ± 0.00086	0.0246 ± 0.01982	0.00347 ± 0.00211	0.12683 ± 0.09684	0.00523 ± 0.00043	0.03699 ± 0.01901	0.0727 ± 0.05876	0.01318 ± 0.00712	0.01427 ± 0.00457	0.1022 ± 0.06389	0.01218 ± 0.00479	0.01831 ± 0.00533	0.03078 ± 0.01113	0.00683 ± 0.00131	0.01853 ± 0.00763	0.00656 ± 0.00127
Eubacterium pyruvativorans	0.00421 ± 0.00138	0.00379 ± 0.00066	0.00454 ± 0.00143	0.01429 ± 0.00791	0.00651 ± 0.00111	0.00714 ± 0.00106	0.0873 ± 0.02891	0.00877 ± 0.00165	0.01978 ± 0.00596	0.08007 ± 0.03876	0.01995 ± 0.00755	0.0269 ± 0.01621	0.02294 ± 0.0057	0.02457 ± 0.0107	0.0133 ± 0.00217	0.03051 ± 0.01323	0.01327 ± 0.00215	0.04336 ± 0.02068	0.03653 ± 0.01164	0.04428 ± 0.01837	0.02828 ± 0.0069
Anaerotignum lactatifermentans	0.10097 ± 0.04211	0.04608 ± 0.01663	0.10035 ± 0.04342	0.02218 ± 0.00644	0.04321 ± 0.02403	0.05187 ± 0.02942	0.02649 ± 0.02153	0.06726 ± 0.03182	0.0544 ± 0.01814	0.00383 ± 0.00046	0.00725 ± 0.00157	0.02803 ± 0.01854	0.00506 ± 0.0004	0.00414 ± 0.00018	0.00706 ± 0.00057	0.00642 ± 0.00156	0.0038 ± 0.00019	0.00673 ± 0.00098	0.0035 ± 0.00024	0.00395 ± 0.0003	0.00447 ± 0.00033
Blautia producta	0.05954 ± 0.01646	0.06155 ± 0.01918	0.038 ± 0.01127	0.04614 ± 0.00964	0.06155 ± 0.01614	0.04456 ± 0.01086	0.01528 ± 0.00554	0.05808 ± 0.01997	0.04068 ± 0.00617	0.01122 ± 0.00117	0.01626 ± 0.00154	0.02709 ± 0.00716	0.01919 ± 0.00687	0.01532 ± 0.00149	0.02147 ± 0.00263	0.01959 ± 0.00811	0.01294 ± 0.00271	0.01009 ± 0.001	0.0088 ± 0.00089	0.00853 ± 0.00107	0.01192 ± 0.00069
Clostridium sp. CAG:1000	0.00013 ± 0.00004	0.00006 ± 0.00002	0.00008 ± 0.00005	0.00028 ± 0.00011	0.00015 ± 0.00004	0.00018 ± 0.00005	0.00125 ± 0.00079	0.00131 ± 0.00074	0.00118 ± 0.00065	0.16911 ± 0.0825	0.03284 ± 0.0309	0.00457 ± 0.00185	0.10917 ± 0.05411	0.03399 ± 0.01282	0.01305 ± 0.00633	0.02169 ± 0.01843	0.02674 ± 0.01142	0.00777 ± 0.00547	0.029 ± 0.01139	0.02931 ± 0.0095	0.02325 ± 0.00727
Eisenbergiella massiliensis	0.16185 ± 0.05847	0.09836 ± 0.03382	0.09327 ± 0.03723	0.03597 ± 0.0104	0.0141 ± 0.00526	0.0406 ± 0.01645	0.00433 ± 0.00156	0.03693 ± 0.01827	0.02634 ± 0.00636	0.00268 ± 0.00029	0.0037 ± 0.00042	0.04399 ± 0.03315	0.00329 ± 0.00072	0.00315 ± 0.00044	0.0048 ± 0.00064	0.00385 ± 0.0014	0.0025 ± 0.00022	0.00253 ± 0.00024	0.00272 ± 0.00026	0.00317 ± 0.00035	0.0034 ± 0.00036
Elusimicrobiales bacterium	0.0002 ± 0.00003	0.00059 ± 0.00042	0.00029 ± 0.00007	0.00069 ± 0.00025	0.00019 ± 0.00006	0.00059 ± 0.00025	0.0055 ± 0.00305	0.00454 ± 0.00308	0.00349 ± 0.00189	0.0768 ± 0.07073	0.05586 ± 0.04639	0.00597 ± 0.00221	0.01272 ± 0.00461	0.15743 ± 0.13373	0.01775 ± 0.00631	0.0271 ± 0.01324	0.05991 ± 0.0254	0.04681 ± 0.03102	0.00667 ± 0.00252	0.01833 ± 0.01337	0.03806 ± 0.02466
Prevotella sp. CAG:5226	0.00682 ± 0.00308	0.01147 ± 0.00146	0.01112 ± 0.00549	0.01535 ± 0.00891	0.0101 ± 0.00741	0.00432 ± 0.00111	0.03282 ± 0.00493	0.00505 ± 0.00169	0.0086 ± 0.00209	0.02729 ± 0.00391	0.02695 ± 0.00568	0.00834 ± 0.00269	0.02696 ± 0.00389	0.02384 ± 0.00301	0.02086 ± 0.00609	0.03236 ± 0.00449	0.02344 ± 0.00239	0.02998 ± 0.00385	0.08266 ± 0.01948	0.05949 ± 0.02111	0.06523 ± 0.02021
Anaerobiospirillum succiniciproducens	0.00013 ± 0.00003	0.00024 ± 0.00006	0.00019 ± 0.00006	0.02033 ± 0.01908	0.01727 ± 0.017	0.00838 ± 0.00816	0.01624 ± 0.01042	0.05725 ± 0.04695	0.21809 ± 0.21739	0.02948 ± 0.01897	0.00658 ± 0.00199	0.04615 ± 0.03797	0.02128 ± 0.00988	0.01615 ± 0.00754	0.02217 ± 0.01816	0.01211 ± 0.00412	0.01029 ± 0.00555	0.01049 ± 0.00216	0.00484 ± 0.0009	0.00557 ± 0.00178	0.00602 ± 0.00127
Prevotella sp. KH2C16	0.00771 ± 0.00341	0.01533 ± 0.00762	0.01295 ± 0.00501	0.00657 ± 0.00163	0.00548 ± 0.00218	0.01236 ± 0.00434	0.03394 ± 0.00447	0.00635 ± 0.00227	0.03509 ± 0.01854	0.02419 ± 0.00209	0.02558 ± 0.00286	0.02515 ± 0.01644	0.02393 ± 0.00204	0.02381 ± 0.00304	0.06201 ± 0.04118	0.04057 ± 0.00884	0.03422 ± 0.004	0.03919 ± 0.0073	0.02496 ± 0.00369	0.04251 ± 0.00954	0.02581 ± 0.00366
Clostridium sp. CAG:567	0.00004 ± 0.00001	0.00007 ± 0.00005	0.00003 ± 0.00001	0.00017 ± 0.00006	0.00009 ± 0.00004	0.00014 ± 0.00005	0.00134 ± 0.00042	0.00074 ± 0.00025	0.00119 ± 0.00033	0.00541 ± 0.00081	0.00403 ± 0.00116	0.00175 ± 0.00046	0.00489 ± 0.00086	0.00528 ± 0.00085	0.00301 ± 0.00063	0.10519 ± 0.10099	0.03094 ± 0.01403	0.09799 ± 0.07283	0.03485 ± 0.01271	0.02853 ± 0.01593	0.12546 ± 0.10675
Clostridiales bacterium CHKCI001	0.00331 ± 0.00089	0.00287 ± 0.00054	0.00229 ± 0.00043	0.00557 ± 0.00104	0.00612 ± 0.00047	0.00527 ± 0.00083	0.00771 ± 0.0014	0.01839 ± 0.00827	0.15966 ± 0.10479	0.00694 ± 0.00083	0.00932 ± 0.00111	0.17978 ± 0.1444	0.01033 ± 0.00157	0.01008 ± 0.0014	0.01146 ± 0.00122	0.00928 ± 0.00274	0.00716 ± 0.0012	0.00734 ± 0.0008	0.00484 ± 0.00045	0.00472 ± 0.00057	0.00601 ± 0.00034
Shigella flexneri	0.05241 ± 0.01197	0.04182 ± 0.01423	0.03928 ± 0.01926	0.10461 ± 0.01801	0.08621 ± 0.03115	0.06897 ± 0.03374	0.00137 ± 0.00062	0.0629 ± 0.01577	0.02468 ± 0.01199	0.00048 ± 0.0002	0.00166 ± 0.00145	0.07039 ± 0.02645	0.0004 ± 0.00014	0.00028 ± 0.0001	0.00079 ± 0.00038	0.002 ± 0.00106	0.00086 ± 0.00026	0.00102 ± 0.00028	0.00701 ± 0.00541	0.00129 ± 0.00044	0.00061 ± 0.00018
Prevotella sp. CAG:1124	0.00897 ± 0.00529	0.0102 ± 0.00428	0.01192 ± 0.00452	0.00592 ± 0.00195	0.00278 ± 0.0006	0.00644 ± 0.00188	0.04585 ± 0.00948	0.00354 ± 0.00083	0.01553 ± 0.00754	0.03046 ± 0.00435	0.04018 ± 0.00859	0.01273 ± 0.00769	0.03723 ± 0.00617	0.02858 ± 0.00188	0.04027 ± 0.00857	0.0365 ± 0.00412	0.05052 ± 0.01005	0.0446 ± 0.00418	0.02338 ± 0.00344	0.03195 ± 0.00564	0.02546 ± 0.00229
Solobacterium moorei	0.00692 ± 0.0019	0.00239 ± 0.00098	0.00271 ± 0.00083	0.02359 ± 0.01	0.01589 ± 0.00993	0.03201 ± 0.02151	0.00711 ± 0.00087	0.14099 ± 0.08505	0.01144 ± 0.00365	0.00913 ± 0.00108	0.00821 ± 0.00109	0.12091 ± 0.09911	0.01021 ± 0.00093	0.01382 ± 0.00181	0.00939 ± 0.00122	0.01156 ± 0.00064	0.01352 ± 0.00117	0.01628 ± 0.00222	0.03338 ± 0.01673	0.04784 ± 0.03304	0.01893 ± 0.00514
Lachnospira eligens	0.0113 ± 0.00254	0.01265 ± 0.00188	0.00772 ± 0.00261	0.00817 ± 0.00162	0.00964 ± 0.00112	0.01198 ± 0.00129	0.02164 ± 0.00287	0.02152 ± 0.00495	0.01912 ± 0.00318	0.02563 ± 0.00357	0.0197 ± 0.00262	0.01569 ± 0.00418	0.02658 ± 0.00368	0.02204 ± 0.00349	0.02213 ± 0.00197	0.0273 ± 0.00311	0.02286 ± 0.00249	0.03094 ± 0.00301	0.05959 ± 0.01127	0.04546 ± 0.00848	0.06912 ± 0.01197
Bacteroides ovatus	0.04101 ± 0.01021	0.03048 ± 0.00709	0.03355 ± 0.00979	0.01889 ± 0.00296	0.02533 ± 0.00671	0.02042 ± 0.0035	0.02813 ± 0.00342	0.01563 ± 0.00329	0.02129 ± 0.00235	0.02634 ± 0.00269	0.02513 ± 0.00319	0.01901 ± 0.00395	0.02714 ± 0.00206	0.02634 ± 0.00219	0.02512 ± 0.00522	0.02906 ± 0.00313	0.02237 ± 0.00191	0.02833 ± 0.00168	0.02576 ± 0.00391	0.01994 ± 0.0016	0.02053 ± 0.00171
Mucispirillum schaedleri	0.00017 ± 0.00006	0.00047 ± 0.00033	0.00022 ± 0.00009	0.00078 ± 0.00055	0.00045 ± 0.00027	0.00016 ± 0.00005	0.11621 ± 0.0641	0.003 ± 0.00208	0.00434 ± 0.00251	0.11217 ± 0.06462	0.09558 ± 0.0402	0.03383 ± 0.03122	0.01391 ± 0.00534	0.00707 ± 0.00206	0.02987 ± 0.02672	0.00285 ± 0.00066	0.0087 ± 0.00248	0.00467 ± 0.00233	0.01746 ± 0.00376	0.01829 ± 0.00611	0.01258 ± 0.00312
Bacteroides sp. CAG:530	0.02039 ± 0.01195	0.01471 ± 0.00329	0.0174 ± 0.00511	0.01358 ± 0.00483	0.00768 ± 0.00152	0.01251 ± 0.00409	0.0311 ± 0.00432	0.01044 ± 0.00262	0.01247 ± 0.00359	0.02853 ± 0.00286	0.03137 ± 0.0041	0.01777 ± 0.00924	0.03284 ± 0.00422	0.03021 ± 0.0033	0.0295 ± 0.00388	0.03298 ± 0.00691	0.04002 ± 0.00543	0.02802 ± 0.00129	0.02582 ± 0.00219	0.03045 ± 0.00152	0.02819 ± 0.002
Dorea sp. 5-2	0.01376 ± 0.00615	0.01798 ± 0.00634	0.01585 ± 0.00479	0.0226 ± 0.0052	0.02971 ± 0.01062	0.03036 ± 0.007	0.02418 ± 0.00819	0.05009 ± 0.01351	0.05091 ± 0.00515	0.01341 ± 0.00217	0.03212 ± 0.0059	0.05032 ± 0.01407	0.01838 ± 0.00191	0.02454 ± 0.00331	0.04875 ± 0.00603	0.01251 ± 0.00261	0.01196 ± 0.00111	0.01269 ± 0.00122	0.00686 ± 0.00065	0.00607 ± 0.00091	0.00872 ± 0.00054
Marvinbryantia formatexigens	0.00748 ± 0.00168	0.00714 ± 0.00098	0.00818 ± 0.00186	0.01201 ± 0.00244	0.01626 ± 0.00599	0.01406 ± 0.00232	0.02381 ± 0.00559	0.03197 ± 0.00886	0.03475 ± 0.00465	0.02173 ± 0.00336	0.03184 ± 0.00435	0.03416 ± 0.00823	0.03138 ± 0.00605	0.03235 ± 0.00364	0.04567 ± 0.00494	0.02886 ± 0.0102	0.02401 ± 0.00338	0.0205 ± 0.00257	0.01733 ± 0.00183	0.01992 ± 0.00215	0.02329 ± 0.00268
Prevotella sp. CAG:1320	0.00741 ± 0.00343	0.01188 ± 0.00398	0.01651 ± 0.00666	0.00686 ± 0.00173	0.00291 ± 0.00096	0.00816 ± 0.00241	0.0373 ± 0.00481	0.00435 ± 0.00089	0.02141 ± 0.01124	0.027 ± 0.00266	0.03025 ± 0.00462	0.0169 ± 0.0098	0.02978 ± 0.00306	0.02746 ± 0.00302	0.03634 ± 0.01232	0.03356 ± 0.00443	0.03734 ± 0.00578	0.03837 ± 0.00384	0.02319 ± 0.00262	0.03528 ± 0.00667	0.02398 ± 0.00189
Waltera intestinalis	0.00081 ± 0.00025	0.00235 ± 0.00145	0.01022 ± 0.00622	0.00273 ± 0.00142	0.00097 ± 0.00016	0.00268 ± 0.00189	0.06147 ± 0.01473	0.00256 ± 0.00073	0.00291 ± 0.0006	0.04625 ± 0.01401	0.05106 ± 0.02626	0.00392 ± 0.00101	0.06187 ± 0.01975	0.03877 ± 0.01596	0.02091 ± 0.00594	0.02624 ± 0.00828	0.04516 ± 0.01963	0.02017 ± 0.00446	0.0257 ± 0.00489	0.02085 ± 0.00564	0.02809 ± 0.00541
Ruminococcus sp. JE7A12	0.00075 ± 0.00019	0.00095 ± 0.00019	0.00072 ± 0.00026	0.00091 ± 0.00019	0.00097 ± 0.00017	0.00092 ± 0.0001	0.01763 ± 0.00662	0.00164 ± 0.00042	0.00369 ± 0.00131	0.02359 ± 0.008	0.01257 ± 0.00317	0.0028 ± 0.00057	0.00848 ± 0.00156	0.0198 ± 0.007	0.01709 ± 0.00315	0.11008 ± 0.06291	0.04538 ± 0.01262	0.09552 ± 0.03728	0.04115 ± 0.01222	0.02093 ± 0.00665	0.03757 ± 0.00827
Clostridium sp. CAG:533	0.00004 ± 0.00001	0.00007 ± 0.00002	0.00016 ± 0.00009	0.00012 ± 0.00002	0.00006 ± 0.00002	0.00016 ± 0.00006	0.02694 ± 0.01977	0.0386 ± 0.01638	0.02857 ± 0.0195	0.0225 ± 0.00835	0.01526 ± 0.00574	0.06835 ± 0.02349	0.01725 ± 0.00372	0.01129 ± 0.00377	0.04727 ± 0.02092	0.0153 ± 0.00796	0.02213 ± 0.00831	0.01743 ± 0.00949	0.04423 ± 0.01583	0.03462 ± 0.01242	0.03212 ± 0.00437
Firmicutes bacterium CAG:176_59_8	0.00084 ± 0.00036	0.00454 ± 0.00434	0.0107 ± 0.01004	0.00476 ± 0.00253	0.00063 ± 0.0003	0.0038 ± 0.00248	0.02059 ± 0.00796	0.00466 ± 0.00135	0.02901 ± 0.0122	0.02276 ± 0.00362	0.04861 ± 0.02148	0.01376 ± 0.00699	0.02108 ± 0.00667	0.02374 ± 0.00733	0.02927 ± 0.00635	0.03006 ± 0.00677	0.05563 ± 0.00755	0.03414 ± 0.00532	0.03095 ± 0.00413	0.04252 ± 0.00453	0.0391 ± 0.00298
Gemmiger sp. An120	0.00826 ± 0.0017	0.01509 ± 0.00534	0.00596 ± 0.00142	0.02419 ± 0.01574	0.01237 ± 0.00355	0.01864 ± 0.00658	0.01876 ± 0.00391	0.04705 ± 0.02372	0.02559 ± 0.00355	0.02014 ± 0.00317	0.02526 ± 0.00279	0.06215 ± 0.01798	0.02436 ± 0.00332	0.02484 ± 0.00411	0.02683 ± 0.00223	0.01572 ± 0.00243	0.01691 ± 0.00085	0.01516 ± 0.00128	0.02572 ± 0.00878	0.02638 ± 0.00697	0.02267 ± 0.00341
Eubacterium sp. CAG:180	0.00127 ± 0.00026	0.00915 ± 0.00504	0.00257 ± 0.00077	0.00208 ± 0.00027	0.00452 ± 0.00287	0.00428 ± 0.00162	0.00311 ± 0.00077	0.00692 ± 0.0041	0.01074 ± 0.00428	0.00455 ± 0.00089	0.00392 ± 0.00048	0.00408 ± 0.00086	0.00576 ± 0.00085	0.00533 ± 0.00066	0.00646 ± 0.00131	0.00575 ± 0.00133	0.00665 ± 0.00055	0.00498 ± 0.00076	0.12259 ± 0.05442	0.02444 ± 0.00748	0.18675 ± 0.08891
Clostridium sp. KLE 1755	0.15284 ± 0.05588	0.09118 ± 0.03307	0.08882 ± 0.03712	0.02795 ± 0.01039	0.00665 ± 0.00383	0.03365 ± 0.01554	0.00261 ± 0.001	0.03129 ± 0.01784	0.02123 ± 0.00589	0.00157 ± 0.00017	0.00163 ± 0.00013	0.04042 ± 0.0318	0.00176 ± 0.00013	0.0016 ± 0.0001	0.00212 ± 0.00039	0.00146 ± 0.0002	0.00135 ± 0.00015	0.00154 ± 0.0001	0.00105 ± 0.00012	0.00094 ± 0.00016	0.00122 ± 0.00008
Prevotella sp. CAG:1058	0.0071 ± 0.00369	0.00985 ± 0.00478	0.01192 ± 0.00527	0.00558 ± 0.00214	0.00214 ± 0.00058	0.00641 ± 0.00191	0.04025 ± 0.0085	0.00353 ± 0.00076	0.01451 ± 0.00744	0.02703 ± 0.0038	0.03743 ± 0.00809	0.01272 ± 0.00697	0.03439 ± 0.00617	0.02557 ± 0.00218	0.03633 ± 0.00781	0.03301 ± 0.00308	0.04587 ± 0.00965	0.04036 ± 0.00375	0.02087 ± 0.00325	0.03029 ± 0.00759	0.02237 ± 0.00225
Phocaeicola dorei	0.03063 ± 0.00881	0.02773 ± 0.00471	0.02664 ± 0.00391	0.0264 ± 0.00702	0.03319 ± 0.01721	0.02952 ± 0.00583	0.0189 ± 0.00284	0.0389 ± 0.00971	0.05427 ± 0.0122	0.01581 ± 0.00109	0.01799 ± 0.00219	0.02999 ± 0.00653	0.01782 ± 0.00223	0.01681 ± 0.00133	0.01859 ± 0.00337	0.01483 ± 0.00129	0.01455 ± 0.00194	0.01552 ± 0.00102	0.0192 ± 0.00927	0.00996 ± 0.00055	0.01068 ± 0.00059
Firmicutes bacterium CAG:137	0.00328 ± 0.00083	0.00738 ± 0.00191	0.00507 ± 0.00229	0.00564 ± 0.00109	0.00504 ± 0.00213	0.0081 ± 0.0017	0.01412 ± 0.00416	0.01397 ± 0.00353	0.0209 ± 0.00375	0.02587 ± 0.01047	0.03019 ± 0.00598	0.03116 ± 0.00948	0.03448 ± 0.0083	0.03503 ± 0.0086	0.05656 ± 0.01249	0.03949 ± 0.01553	0.03285 ± 0.00514	0.02389 ± 0.00498	0.01706 ± 0.00294	0.02206 ± 0.00323	0.02718 ± 0.00365
Prevotella paludivivens	0.00612 ± 0.00339	0.00582 ± 0.00265	0.00708 ± 0.00254	0.00507 ± 0.00158	0.00281 ± 0.00095	0.00788 ± 0.00265	0.03901 ± 0.00506	0.00367 ± 0.00083	0.02366 ± 0.01226	0.02792 ± 0.00294	0.02807 ± 0.00464	0.0169 ± 0.01088	0.02739 ± 0.00304	0.02383 ± 0.00261	0.03573 ± 0.01248	0.03664 ± 0.00628	0.03554 ± 0.00449	0.03911 ± 0.00515	0.02399 ± 0.00255	0.03638 ± 0.00525	0.02337 ± 0.00235
Prevotella sp. P5-64	0.01256 ± 0.00757	0.02153 ± 0.00793	0.0153 ± 0.00824	0.01084 ± 0.00369	0.00369 ± 0.00086	0.00618 ± 0.00188	0.02789 ± 0.00252	0.00357 ± 0.00124	0.01007 ± 0.00354	0.02342 ± 0.00247	0.0286 ± 0.00485	0.00766 ± 0.00356	0.02828 ± 0.00359	0.03384 ± 0.00597	0.03153 ± 0.00639	0.03822 ± 0.00639	0.03727 ± 0.00546	0.04033 ± 0.00386	0.0229 ± 0.0031	0.02977 ± 0.0038	0.03021 ± 0.00489
Clostridiales bacterium 52_15	0.00767 ± 0.00181	0.00966 ± 0.00354	0.0122 ± 0.00325	0.01181 ± 0.00227	0.01098 ± 0.00571	0.01039 ± 0.00198	0.02239 ± 0.00273	0.01505 ± 0.00221	0.02475 ± 0.00329	0.02225 ± 0.00223	0.02613 ± 0.00351	0.02128 ± 0.00499	0.02334 ± 0.00167	0.03147 ± 0.00299	0.0294 ± 0.004	0.02575 ± 0.00271	0.03606 ± 0.00358	0.03076 ± 0.00309	0.02665 ± 0.00309	0.03072 ± 0.00335	0.03192 ± 0.0026
Treponema sp. C6A8	0.0003 ± 0.00007	0.00137 ± 0.00124	0.00024 ± 0.00009	0.00094 ± 0.00054	0.0078 ± 0.00746	0.0058 ± 0.00532	0.01876 ± 0.00511	0.00154 ± 0.0006	0.00399 ± 0.00132	0.01323 ± 0.00451	0.03229 ± 0.01008	0.00615 ± 0.00261	0.02039 ± 0.00792	0.01489 ± 0.00454	0.03475 ± 0.01659	0.01986 ± 0.00781	0.05785 ± 0.02634	0.02225 ± 0.01032	0.02521 ± 0.00783	0.07551 ± 0.03052	0.08121 ± 0.0301
Firmicutes bacterium CAG:313	0.00032 ± 0.00009	0.00014 ± 0.00006	0.00022 ± 0.00011	0.00042 ± 0.00013	0.00069 ± 0.00045	0.00329 ± 0.00124	0.01955 ± 0.01211	0.00076 ± 0.00011	0.00264 ± 0.00111	0.07012 ± 0.03985	0.04368 ± 0.02215	0.01766 ± 0.0142	0.06596 ± 0.0369	0.02222 ± 0.0062	0.0761 ± 0.02267	0.01376 ± 0.00574	0.02332 ± 0.00645	0.02467 ± 0.01298	0.0085 ± 0.0034	0.00936 ± 0.00203	0.02479 ± 0.00596
Lactobacillus sp. UMNPBX5	0.03338 ± 0.01067	0.04628 ± 0.00804	0.03288 ± 0.00986	0.05672 ± 0.01203	0.0849 ± 0.04431	0.12171 ± 0.03925	0.02502 ± 0.01867	0.0147 ± 0.00539	0.02555 ± 0.00604	0.00223 ± 0.00069	0.00744 ± 0.00251	0.01645 ± 0.00963	0.00269 ± 0.00106	0.00632 ± 0.0025	0.00717 ± 0.00517	0.00044 ± 0.00012	0.002 ± 0.0006	0.00086 ± 0.00024	0.00025 ± 0.00006	0.00052 ± 0.00012	0.00037 ± 0.00012
Fusobacterium russii	0.04257 ± 0.01567	0.03949 ± 0.02612	0.04396 ± 0.01663	0.02438 ± 0.01078	0.0104 ± 0.00569	0.09488 ± 0.08223	0.00172 ± 0.00131	0.03781 ± 0.02004	0.01365 ± 0.00511	0.00038 ± 0.00006	0.00043 ± 0.00007	0.03751 ± 0.02894	0.00084 ± 0.00044	0.00057 ± 0.00013	0.00073 ± 0.00017	0.00398 ± 0.00217	0.02335 ± 0.01846	0.00943 ± 0.00719	0.02917 ± 0.01623	0.03101 ± 0.02034	0.01899 ± 0.01674
Eubacterium sp. 68-3-10	0.01761 ± 0.00784	0.03322 ± 0.01402	0.03525 ± 0.02033	0.06339 ± 0.02164	0.06733 ± 0.02178	0.06824 ± 0.0156	0.01511 ± 0.0039	0.05106 ± 0.0178	0.05078 ± 0.01128	0.00845 ± 0.00286	0.00464 ± 0.00073	0.01618 ± 0.00394	0.00629 ± 0.00109	0.00634 ± 0.0014	0.00988 ± 0.00206	0.00638 ± 0.00125	0.00525 ± 0.00045	0.00598 ± 0.00094	0.00619 ± 0.00082	0.00718 ± 0.00108	0.00474 ± 0.00047
Alistipes dispar	0.06381 ± 0.04963	0.04651 ± 0.03541	0.10196 ± 0.0895	0.03857 ± 0.0171	0.06472 ± 0.03631	0.04308 ± 0.02789	0.00273 ± 0.00056	0.01587 ± 0.01058	0.0475 ± 0.03815	0.00216 ± 0.00031	0.00247 ± 0.00041	0.0354 ± 0.03148	0.00223 ± 0.00017	0.00301 ± 0.00068	0.00295 ± 0.0003	0.00195 ± 0.0002	0.00219 ± 0.00017	0.00216 ± 0.00022	0.00214 ± 0.00046	0.00203 ± 0.00019	0.00206 ± 0.00031
Ruminococcus sp. CAG:488	0.00066 ± 0.00011	0.00071 ± 0.00017	0.00065 ± 0.00016	0.00079 ± 0.00011	0.00064 ± 0.00012	0.00111 ± 0.00018	0.01855 ± 0.00784	0.00566 ± 0.00278	0.01574 ± 0.0118	0.02623 ± 0.01425	0.00713 ± 0.00322	0.01457 ± 0.01163	0.00709 ± 0.00109	0.01266 ± 0.0041	0.03126 ± 0.01272	0.02421 ± 0.00778	0.05716 ± 0.0172	0.0703 ± 0.0365	0.03982 ± 0.00702	0.05043 ± 0.00933	0.04481 ± 0.00546
Campylobacter sp. CGEMS	0.00016 ± 0.00008	0.00022 ± 0.00019	0.00062 ± 0.00052	0.01843 ± 0.00949	0.01799 ± 0.01384	0.03726 ± 0.0223	0.04828 ± 0.0325	0.02227 ± 0.01659	0.02207 ± 0.00912	0.02966 ± 0.00655	0.03302 ± 0.01168	0.03972 ± 0.01012	0.0186 ± 0.00267	0.02005 ± 0.00692	0.02148 ± 0.01026	0.02057 ± 0.00458	0.02525 ± 0.00687	0.00749 ± 0.00221	0.02289 ± 0.00984	0.02194 ± 0.00503	0.00973 ± 0.00136
Vibrio parahaemolyticus	0.01414 ± 0.0026	0.01631 ± 0.00139	0.01587 ± 0.00148	0.01458 ± 0.00195	0.01167 ± 0.00265	0.01223 ± 0.00123	0.03301 ± 0.00289	0.01474 ± 0.00131	0.01594 ± 0.00179	0.02844 ± 0.00301	0.02738 ± 0.00355	0.01315 ± 0.00204	0.02818 ± 0.00254	0.02824 ± 0.00216	0.02593 ± 0.00263	0.029 ± 0.00297	0.02505 ± 0.00185	0.0301 ± 0.0022	0.02309 ± 0.00302	0.02034 ± 0.00243	0.02446 ± 0.00213
Clostridium sp. CAG:451	0.0001 ± 0.00004	0.0006 ± 0.00027	0.00026 ± 0.00011	0.00098 ± 0.00021	0.0003 ± 0.00005	0.00057 ± 0.00012	0.03497 ± 0.01478	0.00249 ± 0.00073	0.00476 ± 0.0022	0.03243 ± 0.01167	0.06848 ± 0.04021	0.00625 ± 0.00192	0.025 ± 0.00513	0.03131 ± 0.00487	0.06758 ± 0.02236	0.01205 ± 0.00459	0.02107 ± 0.00554	0.03686 ± 0.011	0.03058 ± 0.00723	0.02408 ± 0.00462	0.03009 ± 0.004
Helicobacter sp. 11-8110	0.00223 ± 0.00111	0.13281 ± 0.13039	0.2308 ± 0.22589	0.00497 ± 0.0025	0.00068 ± 0.00034	0.02146 ± 0.01743	0.00109 ± 0.00059	0.0006 ± 0.00019	0.01181 ± 0.00891	0.00275 ± 0.00076	0.00997 ± 0.00754	0.00341 ± 0.00056	0.00171 ± 0.00058	0.00097 ± 0.00021	0.00237 ± 0.00132	0.0028 ± 0.00166	0.00119 ± 0.0003	0.00376 ± 0.00301	0.01325 ± 0.00599	0.02516 ± 0.01538	0.00732 ± 0.00215
Olsenella sp. KH3B4	0.00573 ± 0.00478	0.0004 ± 0.00013	0.00081 ± 0.0004	0.05822 ± 0.02717	0.00645 ± 0.00319	0.04739 ± 0.03826	0.00676 ± 0.006	0.00418 ± 0.00228	0.09501 ± 0.08953	0.001 ± 0.00034	0.00115 ± 0.00078	0.09224 ± 0.05994	0.00073 ± 0.00022	0.00063 ± 0.00015	0.00116 ± 0.00034	0.00461 ± 0.00331	0.00198 ± 0.00078	0.00162 ± 0.00032	0.02215 ± 0.00884	0.0475 ± 0.03035	0.01196 ± 0.0034
Clostridium sp. CAG:510	0.00088 ± 0.0002	0.00153 ± 0.00049	0.00446 ± 0.00297	0.00533 ± 0.00263	0.00185 ± 0.00061	0.00605 ± 0.00331	0.00711 ± 0.00137	0.00428 ± 0.00071	0.00601 ± 0.00087	0.02153 ± 0.01217	0.02417 ± 0.01493	0.00722 ± 0.0019	0.03441 ± 0.02313	0.01549 ± 0.00363	0.01417 ± 0.00137	0.02822 ± 0.015	0.02777 ± 0.00844	0.0171 ± 0.00443	0.06023 ± 0.02072	0.06031 ± 0.02083	0.07941 ± 0.02931
Fusicatenibacter saccharivorans	0.00412 ± 0.00109	0.00342 ± 0.00033	0.00442 ± 0.00102	0.00552 ± 0.00085	0.00673 ± 0.00347	0.00627 ± 0.00088	0.02629 ± 0.01021	0.01091 ± 0.00291	0.0114 ± 0.00108	0.03298 ± 0.00517	0.05101 ± 0.01533	0.01157 ± 0.00231	0.0466 ± 0.01052	0.0472 ± 0.00628	0.04937 ± 0.01619	0.01667 ± 0.0015	0.02148 ± 0.00518	0.01854 ± 0.00263	0.02351 ± 0.00583	0.01702 ± 0.0039	0.0241 ± 0.00371
Olsenella sp. Marseille-P4559	0.00578 ± 0.00478	0.00043 ± 0.00009	0.00078 ± 0.00045	0.05904 ± 0.02802	0.00669 ± 0.00344	0.04641 ± 0.03749	0.00659 ± 0.00498	0.00407 ± 0.00214	0.08835 ± 0.08349	0.00165 ± 0.00029	0.00147 ± 0.0006	0.09133 ± 0.05906	0.00132 ± 0.00024	0.00128 ± 0.00014	0.00156 ± 0.00034	0.0048 ± 0.00311	0.0025 ± 0.00077	0.00215 ± 0.00026	0.02321 ± 0.00927	0.03997 ± 0.02343	0.01198 ± 0.00326
Prevotella oryzae	0.00526 ± 0.00303	0.00628 ± 0.00357	0.00783 ± 0.00367	0.00391 ± 0.00135	0.00193 ± 0.00076	0.00554 ± 0.00189	0.03189 ± 0.00561	0.00208 ± 0.00062	0.01572 ± 0.00833	0.02754 ± 0.00533	0.02882 ± 0.00481	0.01352 ± 0.00774	0.03119 ± 0.00524	0.02476 ± 0.00257	0.03409 ± 0.00724	0.03286 ± 0.00454	0.0416 ± 0.00885	0.03879 ± 0.0047	0.02143 ± 0.0031	0.03141 ± 0.00576	0.02324 ± 0.00215
Staphylococcus aureus	0.02856 ± 0.00516	0.01414 ± 0.00211	0.01669 ± 0.0026	0.04319 ± 0.01658	0.02722 ± 0.00557	0.03888 ± 0.01758	0.00803 ± 0.0013	0.04727 ± 0.02533	0.01886 ± 0.00289	0.01161 ± 0.00216	0.02769 ± 0.02021	0.04514 ± 0.01346	0.00937 ± 0.00062	0.0103 ± 0.00115	0.01434 ± 0.00282	0.0097 ± 0.00116	0.01592 ± 0.00303	0.01031 ± 0.00114	0.02338 ± 0.00396	0.02166 ± 0.00657	0.01389 ± 0.00313
Oscillibacter valericigenes	0.0042 ± 0.00145	0.00906 ± 0.00564	0.0088 ± 0.00345	0.00653 ± 0.00199	0.00445 ± 0.00189	0.00667 ± 0.00148	0.01836 ± 0.00477	0.00895 ± 0.00212	0.02138 ± 0.00599	0.02629 ± 0.00655	0.02669 ± 0.00415	0.01446 ± 0.0036	0.03481 ± 0.00365	0.03714 ± 0.0044	0.03121 ± 0.00327	0.02737 ± 0.00606	0.0378 ± 0.00421	0.03141 ± 0.00525	0.02137 ± 0.00284	0.02731 ± 0.00341	0.02762 ± 0.00169
Mailhella massiliensis	0.0048 ± 0.00238	0.00455 ± 0.00102	0.00633 ± 0.00284	0.00997 ± 0.00671	0.02184 ± 0.01534	0.01074 ± 0.00527	0.03096 ± 0.00623	0.02611 ± 0.01542	0.02619 ± 0.00807	0.04215 ± 0.00582	0.02654 ± 0.0072	0.01084 ± 0.00277	0.02282 ± 0.0018	0.02274 ± 0.00314	0.04194 ± 0.0132	0.01685 ± 0.00317	0.02623 ± 0.00608	0.01886 ± 0.00193	0.02381 ± 0.00386	0.0211 ± 0.00398	0.02436 ± 0.004
Campylobacter lanienae	0.00032 ± 0.00009	0.00056 ± 0.00032	0.01348 ± 0.00879	0.00507 ± 0.00164	0.00363 ± 0.00264	0.00831 ± 0.00499	0.0616 ± 0.02919	0.00527 ± 0.00365	0.00583 ± 0.00203	0.03948 ± 0.01667	0.01961 ± 0.00625	0.01495 ± 0.00336	0.04229 ± 0.0169	0.04115 ± 0.02186	0.04024 ± 0.01631	0.0232 ± 0.00754	0.01718 ± 0.00339	0.00739 ± 0.00294	0.031 ± 0.01452	0.02267 ± 0.00788	0.01831 ± 0.0041
Enterococcus faecium	0.02569 ± 0.00473	0.01285 ± 0.0018	0.0135 ± 0.00243	0.03613 ± 0.01139	0.02264 ± 0.00412	0.03032 ± 0.01171	0.01038 ± 0.00323	0.04642 ± 0.02594	0.01695 ± 0.00207	0.01205 ± 0.00216	0.03121 ± 0.02297	0.04349 ± 0.01233	0.00911 ± 0.00063	0.01271 ± 0.00167	0.01297 ± 0.00236	0.01057 ± 0.00144	0.01675 ± 0.00339	0.01178 ± 0.00107	0.0286 ± 0.0054	0.02929 ± 0.00666	0.01636 ± 0.00327
Lactobacillus animalis	0.27606 ± 0.24899	0.13576 ± 0.11814	0.0318 ± 0.02118	0.00312 ± 0.00072	0.00413 ± 0.00166	0.0065 ± 0.00255	0.02192 ± 0.01227	0.0012 ± 0.00026	0.00234 ± 0.00077	0.00165 ± 0.00042	0.0014 ± 0.00038	0.00116 ± 0.00047	0.0011 ± 0.00022	0.00129 ± 0.00037	0.00096 ± 0.00024	0.00041 ± 0.00006	0.0007 ± 0.00013	0.0007 ± 0.00015	0.00089 ± 0.00017	0.00048 ± 0.00008	0.00043 ± 0.00005
Firmicutes bacterium CAG:272	0.00339 ± 0.00079	0.00578 ± 0.00136	0.00473 ± 0.00204	0.00492 ± 0.00105	0.00474 ± 0.0016	0.00693 ± 0.0014	0.01797 ± 0.00631	0.00998 ± 0.00281	0.02081 ± 0.00347	0.02964 ± 0.01092	0.01967 ± 0.00431	0.01223 ± 0.00303	0.02633 ± 0.01064	0.01838 ± 0.00408	0.04446 ± 0.01246	0.02519 ± 0.00859	0.03847 ± 0.00671	0.03044 ± 0.00862	0.02586 ± 0.00463	0.0279 ± 0.00402	0.03326 ± 0.00325
Treponema sp. JC4	0.0003 ± 0.00009	0.00073 ± 0.00062	0.00024 ± 0.00007	0.0007 ± 0.00033	0.0049 ± 0.00453	0.00319 ± 0.00284	0.0223 ± 0.00741	0.00106 ± 0.00029	0.00312 ± 0.00072	0.01075 ± 0.00354	0.02979 ± 0.00901	0.00433 ± 0.00204	0.02003 ± 0.00771	0.01481 ± 0.00469	0.0313 ± 0.01498	0.01723 ± 0.00596	0.05622 ± 0.02641	0.02093 ± 0.00964	0.02248 ± 0.00652	0.06727 ± 0.02664	0.07464 ± 0.02708
Clostridium celatum	0.01995 ± 0.00923	0.06667 ± 0.01549	0.02561 ± 0.00901	0.02342 ± 0.00718	0.00797 ± 0.00134	0.0724 ± 0.02221	0.01472 ± 0.00321	0.01805 ± 0.00671	0.05133 ± 0.01335	0.01098 ± 0.00273	0.00945 ± 0.00239	0.01627 ± 0.00426	0.00903 ± 0.00144	0.00948 ± 0.00264	0.00634 ± 0.00262	0.0136 ± 0.00584	0.00651 ± 0.00161	0.00445 ± 0.00099	0.01477 ± 0.00284	0.01535 ± 0.00176	0.01359 ± 0.00135
Trueperella pyogenes	0.02028 ± 0.00841	0.00262 ± 0.00094	0.06198 ± 0.05313	0.0285 ± 0.01176	0.01676 ± 0.01078	0.01807 ± 0.00892	0.00211 ± 0.00078	0.0518 ± 0.037	0.02751 ± 0.00903	0.00117 ± 0.00012	0.00117 ± 0.00016	0.03638 ± 0.01501	0.00168 ± 0.00061	0.00139 ± 0.00033	0.01367 ± 0.01213	0.00626 ± 0.00425	0.00641 ± 0.00203	0.00389 ± 0.00115	0.04712 ± 0.01444	0.05457 ± 0.03605	0.02475 ± 0.01313
Bacteroides sp. 43_108	0.00755 ± 0.00245	0.01283 ± 0.0021	0.01529 ± 0.00585	0.00606 ± 0.00123	0.01062 ± 0.00569	0.00583 ± 0.00097	0.03042 ± 0.00416	0.01357 ± 0.00566	0.01277 ± 0.00397	0.02078 ± 0.00125	0.03541 ± 0.00545	0.01115 ± 0.00323	0.02432 ± 0.00233	0.02617 ± 0.00107	0.02959 ± 0.00395	0.02415 ± 0.00253	0.03287 ± 0.00286	0.03101 ± 0.00232	0.02065 ± 0.0036	0.02702 ± 0.00222	0.02487 ± 0.00336
Dialister succinatiphilus	0.00376 ± 0.00135	0.00311 ± 0.0009	0.00136 ± 0.00025	0.0019 ± 0.00042	0.00207 ± 0.00072	0.00342 ± 0.00084	0.12745 ± 0.12476	0.00382 ± 0.00143	0.00856 ± 0.00494	0.09145 ± 0.08805	0.00291 ± 0.00024	0.00372 ± 0.00129	0.02841 ± 0.02369	0.00299 ± 0.00038	0.00287 ± 0.00028	0.02136 ± 0.00678	0.00406 ± 0.00061	0.00845 ± 0.0013	0.01658 ± 0.00393	0.04619 ± 0.02937	0.01801 ± 0.00332
Firmicutes bacterium CAG:238	0.00127 ± 0.00022	0.00144 ± 0.00025	0.00167 ± 0.00057	0.00167 ± 0.00027	0.00114 ± 0.00027	0.00393 ± 0.00199	0.01886 ± 0.01126	0.02498 ± 0.02029	0.0157 ± 0.00504	0.01742 ± 0.00455	0.01801 ± 0.00371	0.01998 ± 0.00859	0.03335 ± 0.0175	0.0215 ± 0.00736	0.02258 ± 0.00291	0.01818 ± 0.00703	0.0237 ± 0.0033	0.01576 ± 0.00362	0.03361 ± 0.00534	0.06022 ± 0.01749	0.05528 ± 0.0092
Prevotella histicola	0.00349 ± 0.00183	0.0064 ± 0.0029	0.00843 ± 0.00229	0.00369 ± 0.00095	0.0025 ± 0.00071	0.00628 ± 0.00191	0.02952 ± 0.00464	0.00625 ± 0.00159	0.02118 ± 0.00908	0.02408 ± 0.00217	0.01867 ± 0.00327	0.02223 ± 0.00876	0.01956 ± 0.00277	0.01486 ± 0.00206	0.0254 ± 0.00927	0.03465 ± 0.00498	0.02205 ± 0.00141	0.02952 ± 0.00288	0.02975 ± 0.00397	0.04444 ± 0.00488	0.0314 ± 0.00349
Prevotella baroniae	0.00764 ± 0.00385	0.00808 ± 0.0042	0.01238 ± 0.00599	0.00602 ± 0.00211	0.00248 ± 0.00113	0.00826 ± 0.00269	0.03149 ± 0.00406	0.00352 ± 0.0008	0.02248 ± 0.01135	0.02306 ± 0.00232	0.02373 ± 0.0028	0.01754 ± 0.01046	0.02114 ± 0.00216	0.02076 ± 0.00219	0.03092 ± 0.01264	0.02936 ± 0.00506	0.02748 ± 0.00345	0.03111 ± 0.00419	0.0204 ± 0.00225	0.03377 ± 0.0067	0.021 ± 0.00207
Oscillibacter ruminantium	0.0022 ± 0.00055	0.00855 ± 0.00588	0.00885 ± 0.00365	0.0074 ± 0.00229	0.00283 ± 0.00093	0.00558 ± 0.00155	0.0141 ± 0.00352	0.00848 ± 0.00242	0.02027 ± 0.0065	0.02395 ± 0.0061	0.02731 ± 0.00452	0.01247 ± 0.00335	0.03358 ± 0.00394	0.03736 ± 0.0047	0.0279 ± 0.0032	0.02819 ± 0.00657	0.03842 ± 0.00495	0.03038 ± 0.00565	0.01973 ± 0.00293	0.02344 ± 0.00219	0.0249 ± 0.00143
Bacteroides sp. OF04-15BH	0.0037 ± 0.00119	0.00738 ± 0.00104	0.01489 ± 0.00786	0.00799 ± 0.0013	0.01108 ± 0.00775	0.00659 ± 0.00122	0.02045 ± 0.00397	0.00555 ± 0.00104	0.01101 ± 0.00329	0.02249 ± 0.00304	0.0414 ± 0.00773	0.01124 ± 0.00354	0.02946 ± 0.00315	0.03376 ± 0.00358	0.03269 ± 0.00469	0.02249 ± 0.00234	0.03584 ± 0.00374	0.02951 ± 0.00328	0.01981 ± 0.00331	0.02121 ± 0.00112	0.02257 ± 0.00184
Treponema saccharophilum	0.00038 ± 0.00008	0.00289 ± 0.00247	0.00076 ± 0.00022	0.00219 ± 0.00144	0.02299 ± 0.02229	0.01423 ± 0.0131	0.02497 ± 0.00634	0.00338 ± 0.00163	0.00851 ± 0.00365	0.01786 ± 0.00829	0.0265 ± 0.00807	0.00921 ± 0.00344	0.02507 ± 0.01042	0.01428 ± 0.00504	0.04157 ± 0.01881	0.03132 ± 0.01493	0.03822 ± 0.01535	0.0183 ± 0.00752	0.02547 ± 0.0089	0.03204 ± 0.01033	0.04432 ± 0.01459
Roseburia intestinalis	0.00473 ± 0.00049	0.0061 ± 0.00093	0.01407 ± 0.00544	0.01057 ± 0.00331	0.00595 ± 0.0011	0.00939 ± 0.00281	0.02354 ± 0.00189	0.02111 ± 0.01427	0.0128 ± 0.00146	0.03482 ± 0.00555	0.02047 ± 0.0018	0.01246 ± 0.00243	0.03749 ± 0.0068	0.02453 ± 0.00264	0.02039 ± 0.00236	0.03222 ± 0.00679	0.02195 ± 0.00322	0.02663 ± 0.0027	0.02063 ± 0.00285	0.01867 ± 0.00324	0.02528 ± 0.00366
Alloprevotella sp. E39	0.00281 ± 0.00094	0.00401 ± 0.00111	0.00699 ± 0.00245	0.00867 ± 0.00295	0.00689 ± 0.0028	0.0074 ± 0.00179	0.02446 ± 0.00605	0.00517 ± 0.0009	0.01338 ± 0.00403	0.02012 ± 0.00179	0.03316 ± 0.00672	0.01698 ± 0.00624	0.03046 ± 0.00442	0.0271 ± 0.00312	0.03241 ± 0.00377	0.02478 ± 0.00289	0.03639 ± 0.00434	0.02772 ± 0.0029	0.02201 ± 0.00673	0.02087 ± 0.00145	0.02469 ± 0.0056
Blastocystis hominis	0.00053 ± 0.00036	0.00167 ± 0.00117	0.01287 ± 0.00757	0.00864 ± 0.00824	0.00079 ± 0.00063	0.00325 ± 0.00109	0.04006 ± 0.00925	0.00158 ± 0.00065	0.00189 ± 0.00051	0.0416 ± 0.01257	0.04152 ± 0.00757	0.00252 ± 0.00083	0.04128 ± 0.01164	0.06709 ± 0.02592	0.03084 ± 0.0098	0.01526 ± 0.00567	0.02593 ± 0.00596	0.01681 ± 0.00699	0.01236 ± 0.00277	0.01496 ± 0.00438	0.01192 ± 0.00252
Prevotellamassilia timonensis	0.01197 ± 0.00631	0.01377 ± 0.00637	0.00477 ± 0.00166	0.00848 ± 0.00255	0.00655 ± 0.00221	0.0033 ± 0.00088	0.01938 ± 0.00377	0.00452 ± 0.00128	0.0054 ± 0.0017	0.01303 ± 0.00143	0.01535 ± 0.00225	0.00483 ± 0.00206	0.01252 ± 0.0018	0.01147 ± 0.00137	0.01292 ± 0.00278	0.01682 ± 0.00238	0.01459 ± 0.00161	0.01521 ± 0.00066	0.08112 ± 0.02054	0.05416 ± 0.02461	0.06192 ± 0.02226
Fusobacterium sp. FSA-380-WT-2B	0.08137 ± 0.03941	0.19077 ± 0.06056	0.10682 ± 0.0342	0.01153 ± 0.00329	0.04273 ± 0.02578	0.01056 ± 0.00372	0.00245 ± 0.00235	0.00806 ± 0.00325	0.00823 ± 0.00425	0.00011 ± 0.00006	0.00011 ± 0.00006	0.01183 ± 0.00555	0.00008 ± 0.00003	0.00004 ± 0.00001	0.00012 ± 0.00004	0.00044 ± 0.00037	0.00027 ± 0.00023	0.00016 ± 0.0001	0.00391 ± 0.00289	0.00143 ± 0.001	0.0006 ± 0.00051
Enterobacterales bacterium	0.00048 ± 0.00007	0.00042 ± 0.00015	0.0006 ± 0.00015	0.00086 ± 0.00032	0.00058 ± 0.00013	0.0006 ± 0.00017	0.02265 ± 0.00988	0.00073 ± 0.00018	0.0012 ± 0.00032	0.01356 ± 0.00567	0.0149 ± 0.00529	0.00098 ± 0.00024	0.05969 ± 0.05315	0.00792 ± 0.00278	0.01588 ± 0.0086	0.0842 ± 0.04729	0.01208 ± 0.00595	0.06916 ± 0.02199	0.02561 ± 0.00735	0.01604 ± 0.00654	0.02709 ± 0.007
Prevotella maculosa	0.01187 ± 0.00519	0.01813 ± 0.00589	0.01913 ± 0.00701	0.00655 ± 0.0019	0.00296 ± 0.00103	0.00779 ± 0.00246	0.02976 ± 0.00379	0.00922 ± 0.00407	0.01907 ± 0.00853	0.01995 ± 0.00178	0.02259 ± 0.00377	0.01553 ± 0.00805	0.02112 ± 0.00194	0.01899 ± 0.00171	0.02421 ± 0.00858	0.02758 ± 0.00449	0.02337 ± 0.00272	0.02772 ± 0.00348	0.01843 ± 0.0022	0.02977 ± 0.00482	0.01909 ± 0.00167
Prevotella sp. HUN102	0.00558 ± 0.00299	0.01286 ± 0.00612	0.02636 ± 0.01178	0.00604 ± 0.00235	0.00262 ± 0.00107	0.00826 ± 0.00253	0.01838 ± 0.00198	0.00358 ± 0.00099	0.01983 ± 0.00861	0.01251 ± 0.00112	0.01527 ± 0.00194	0.08068 ± 0.04562	0.01473 ± 0.00114	0.01284 ± 0.00167	0.01708 ± 0.00538	0.01678 ± 0.00272	0.01721 ± 0.00201	0.02205 ± 0.00318	0.01712 ± 0.005	0.0325 ± 0.01502	0.01447 ± 0.00259
[Clostridium] symbiosum	0.03705 ± 0.00728	0.03156 ± 0.00904	0.04637 ± 0.00884	0.01633 ± 0.00214	0.02102 ± 0.00712	0.02084 ± 0.00274	0.01286 ± 0.002	0.02783 ± 0.00797	0.02411 ± 0.00288	0.01341 ± 0.00151	0.01442 ± 0.00142	0.01661 ± 0.0032	0.0131 ± 0.0007	0.0164 ± 0.00155	0.01944 ± 0.00234	0.01427 ± 0.00338	0.01499 ± 0.00151	0.01222 ± 0.00073	0.00982 ± 0.00104	0.01161 ± 0.00097	0.01346 ± 0.00137
bacterium P201	0.00507 ± 0.00168	0.00905 ± 0.00188	0.00782 ± 0.00187	0.00559 ± 0.00104	0.00199 ± 0.00041	0.00466 ± 0.00114	0.03012 ± 0.00382	0.00572 ± 0.00175	0.01113 ± 0.00437	0.0261 ± 0.00264	0.0271 ± 0.00355	0.00945 ± 0.00349	0.02926 ± 0.00229	0.02913 ± 0.00244	0.02698 ± 0.00519	0.02853 ± 0.00246	0.02699 ± 0.00321	0.03027 ± 0.0018	0.02027 ± 0.00212	0.02439 ± 0.00154	0.02313 ± 0.00163
Clostridium sp. CAG:710	0.00017 ± 0.0001	0.00007 ± 0.00003	0.00011 ± 0.00005	0.0001 ± 0.00004	0.00006 ± 0.00001	0.00028 ± 0.00011	0.00693 ± 0.00406	0.00144 ± 0.00067	0.00509 ± 0.00443	0.00894 ± 0.00342	0.01877 ± 0.0099	0.00156 ± 0.00032	0.02477 ± 0.00752	0.01795 ± 0.00597	0.01412 ± 0.00333	0.02183 ± 0.01701	0.0207 ± 0.00916	0.02055 ± 0.00691	0.05363 ± 0.01129	0.09256 ± 0.0184	0.04941 ± 0.00967
Eubacterium ventriosum	0.0079 ± 0.00078	0.00793 ± 0.00056	0.01086 ± 0.00353	0.01213 ± 0.00203	0.01246 ± 0.00352	0.0122 ± 0.00187	0.01916 ± 0.00174	0.01417 ± 0.00229	0.01641 ± 0.0016	0.02607 ± 0.0043	0.02017 ± 0.00152	0.01307 ± 0.00251	0.02946 ± 0.0031	0.02589 ± 0.0024	0.02428 ± 0.00206	0.02335 ± 0.00502	0.01959 ± 0.00208	0.01902 ± 0.00127	0.02194 ± 0.00345	0.02061 ± 0.00345	0.02869 ± 0.00409
Ruminococcus albus	0.00368 ± 0.00056	0.00658 ± 0.00115	0.00468 ± 0.00096	0.0088 ± 0.00385	0.00563 ± 0.00079	0.00702 ± 0.0011	0.01564 ± 0.00188	0.01113 ± 0.00267	0.01267 ± 0.00172	0.02091 ± 0.00235	0.01742 ± 0.00142	0.0117 ± 0.00261	0.02333 ± 0.00171	0.02115 ± 0.00238	0.02566 ± 0.00258	0.02401 ± 0.00335	0.02351 ± 0.00208	0.01961 ± 0.00173	0.03339 ± 0.00524	0.03741 ± 0.00613	0.04516 ± 0.00595
Anaerolactibacter massiliensis	0.00246 ± 0.00086	0.00176 ± 0.00083	0.00207 ± 0.0009	0.00286 ± 0.00045	0.00358 ± 0.00203	0.00322 ± 0.00101	0.07117 ± 0.04994	0.00698 ± 0.00233	0.00887 ± 0.00311	0.02545 ± 0.01116	0.00564 ± 0.0008	0.01366 ± 0.00494	0.01772 ± 0.00655	0.01232 ± 0.0033	0.00922 ± 0.00387	0.02866 ± 0.01871	0.0091 ± 0.00063	0.02683 ± 0.01298	0.03507 ± 0.01314	0.0518 ± 0.02967	0.03558 ± 0.0157
Prevotella sp. CAG:1185	0.00608 ± 0.00323	0.0071 ± 0.00309	0.00925 ± 0.00386	0.00437 ± 0.00147	0.0019 ± 0.00051	0.00474 ± 0.00134	0.03366 ± 0.0073	0.00226 ± 0.00045	0.01102 ± 0.00579	0.02181 ± 0.00322	0.0307 ± 0.00675	0.00966 ± 0.00585	0.02689 ± 0.00541	0.02018 ± 0.00161	0.03176 ± 0.00816	0.02648 ± 0.00285	0.03821 ± 0.00816	0.033 ± 0.00328	0.01647 ± 0.00271	0.02311 ± 0.00468	0.01819 ± 0.00186
Coprobacillus sp. CAG:605	0.00008 ± 0.00002	0.00012 ± 0.00003	0.00007 ± 0.00001	0.00008 ± 0.00001	0.00011 ± 0.00002	0.00027 ± 0.00007	0.00624 ± 0.00498	0.00136 ± 0.00045	0.00091 ± 0.00026	0.05144 ± 0.02061	0.06069 ± 0.03728	0.01418 ± 0.01239	0.06711 ± 0.02114	0.04677 ± 0.01625	0.02114 ± 0.00914	0.00975 ± 0.00286	0.02362 ± 0.01023	0.01654 ± 0.00394	0.02168 ± 0.00581	0.01037 ± 0.00277	0.01134 ± 0.00215
Firmicutes bacterium CAG:240	0.00079 ± 0.00045	0.0009 ± 0.0003	0.00123 ± 0.00081	0.00436 ± 0.00083	0.00112 ± 0.00067	0.00343 ± 0.00113	0.00909 ± 0.00397	0.00424 ± 0.00074	0.01214 ± 0.00226	0.04498 ± 0.01151	0.01151 ± 0.00271	0.01021 ± 0.00303	0.03451 ± 0.00843	0.07812 ± 0.03562	0.02366 ± 0.00694	0.01614 ± 0.00348	0.02834 ± 0.00529	0.022 ± 0.00317	0.01779 ± 0.00463	0.0312 ± 0.0068	0.01641 ± 0.00182
Roseburia sp. 499	0.00475 ± 0.00219	0.00246 ± 0.00043	0.00678 ± 0.00311	0.00516 ± 0.00103	0.00542 ± 0.0019	0.00551 ± 0.00096	0.02287 ± 0.00317	0.01794 ± 0.00773	0.01233 ± 0.00147	0.03374 ± 0.00757	0.02329 ± 0.00219	0.01346 ± 0.00368	0.03764 ± 0.00668	0.0278 ± 0.00599	0.02797 ± 0.00307	0.02592 ± 0.00529	0.02142 ± 0.00394	0.02547 ± 0.00323	0.01858 ± 0.00291	0.0141 ± 0.00336	0.02165 ± 0.00344
Selenomonas sp. DSM 106892	0.00103 ± 0.00047	0.00013 ± 0.00003	0.00019 ± 0.00006	0.00035 ± 0.00011	0.0006 ± 0.00022	0.0005 ± 0.00014	0.06955 ± 0.04512	0.00119 ± 0.0004	0.00699 ± 0.00306	0.08466 ± 0.06892	0.00525 ± 0.00203	0.00197 ± 0.00106	0.01447 ± 0.00574	0.00628 ± 0.0021	0.00866 ± 0.00324	0.03462 ± 0.0105	0.01085 ± 0.00259	0.04052 ± 0.013	0.02028 ± 0.0047	0.02992 ± 0.01925	0.02157 ± 0.0052
Prevotella disiens	0.00646 ± 0.00288	0.01697 ± 0.0054	0.01564 ± 0.00553	0.0053 ± 0.00143	0.00287 ± 0.00086	0.00574 ± 0.00139	0.02458 ± 0.00339	0.00313 ± 0.0005	0.014 ± 0.00541	0.0178 ± 0.00145	0.01786 ± 0.00316	0.02758 ± 0.01231	0.02089 ± 0.00298	0.01951 ± 0.00195	0.02003 ± 0.00418	0.02537 ± 0.00387	0.02362 ± 0.00186	0.02818 ± 0.00218	0.02126 ± 0.00244	0.0296 ± 0.00693	0.0194 ± 0.00142
Paraprevotella clara	0.00917 ± 0.00338	0.01161 ± 0.00169	0.00943 ± 0.00317	0.00622 ± 0.00132	0.0044 ± 0.00203	0.00499 ± 0.00114	0.02911 ± 0.00429	0.00408 ± 0.00069	0.00763 ± 0.00258	0.02702 ± 0.0028	0.0261 ± 0.00448	0.00688 ± 0.00221	0.02634 ± 0.00282	0.02597 ± 0.00243	0.02295 ± 0.00422	0.02615 ± 0.00329	0.02469 ± 0.00244	0.02808 ± 0.00197	0.02137 ± 0.00312	0.02119 ± 0.00219	0.02342 ± 0.00214
Dorea sp. CAG:317	0.02958 ± 0.01523	0.00982 ± 0.00364	0.00954 ± 0.00333	0.06047 ± 0.04778	0.01678 ± 0.00595	0.01666 ± 0.00395	0.01288 ± 0.00478	0.04048 ± 0.01573	0.02723 ± 0.0028	0.00772 ± 0.00144	0.02107 ± 0.00329	0.031 ± 0.00918	0.01094 ± 0.00134	0.01579 ± 0.0028	0.03426 ± 0.0051	0.00706 ± 0.00202	0.00636 ± 0.00076	0.00665 ± 0.00082	0.00299 ± 0.0003	0.00247 ± 0.00038	0.00411 ± 0.00034
Prevotella sp. ne3005	0.00332 ± 0.00158	0.00477 ± 0.00204	0.00563 ± 0.00202	0.00288 ± 0.00094	0.00149 ± 0.00032	0.004 ± 0.00136	0.02621 ± 0.00589	0.00233 ± 0.00036	0.00959 ± 0.00441	0.02279 ± 0.0045	0.02701 ± 0.00431	0.00892 ± 0.00458	0.0288 ± 0.00521	0.02204 ± 0.00221	0.03179 ± 0.00643	0.02585 ± 0.00301	0.03854 ± 0.00835	0.03262 ± 0.00356	0.01493 ± 0.00241	0.02182 ± 0.0029	0.02091 ± 0.00273
Merdimonas faecis	0.00994 ± 0.0047	0.01239 ± 0.00473	0.0113 ± 0.00385	0.01811 ± 0.00468	0.02235 ± 0.00698	0.02288 ± 0.00495	0.01807 ± 0.00688	0.03433 ± 0.01027	0.03902 ± 0.00527	0.00934 ± 0.00168	0.02257 ± 0.00397	0.03972 ± 0.01171	0.01351 ± 0.0016	0.02008 ± 0.00362	0.03556 ± 0.00433	0.00843 ± 0.00189	0.00864 ± 0.00085	0.0089 ± 0.00094	0.00462 ± 0.00037	0.00401 ± 0.00052	0.00572 ± 0.00027
Clostridium sartagoforme	0.02311 ± 0.01378	0.00318 ± 0.0013	0.01524 ± 0.01134	0.0204 ± 0.01456	0.00194 ± 0.00069	0.03975 ± 0.02091	0.01603 ± 0.01001	0.01627 ± 0.01378	0.05194 ± 0.02531	0.00369 ± 0.00095	0.00367 ± 0.00127	0.06044 ± 0.02829	0.00373 ± 0.00056	0.00334 ± 0.00129	0.00233 ± 0.00064	0.00386 ± 0.00136	0.00292 ± 0.00062	0.00256 ± 0.00083	0.02565 ± 0.01425	0.03965 ± 0.03363	0.00677 ± 0.00161
Prevotella sp. P4-67	0.01149 ± 0.00634	0.01981 ± 0.007	0.02055 ± 0.01119	0.01048 ± 0.00309	0.0033 ± 0.00084	0.00637 ± 0.00229	0.02004 ± 0.00121	0.00335 ± 0.00124	0.00902 ± 0.00298	0.01802 ± 0.00168	0.02315 ± 0.00421	0.0065 ± 0.00286	0.01707 ± 0.00209	0.02155 ± 0.00394	0.01689 ± 0.00251	0.02984 ± 0.00354	0.02846 ± 0.00487	0.03187 ± 0.00207	0.01706 ± 0.00217	0.02303 ± 0.00321	0.02467 ± 0.00409
Methanobrevibacter smithii	0.00212 ± 0.00188	0.00313 ± 0.00297	0.00277 ± 0.00217	0.0171 ± 0.00638	0.01444 ± 0.00706	0.02266 ± 0.00946	0.03776 ± 0.01017	0.0413 ± 0.00668	0.04926 ± 0.00926	0.00856 ± 0.00184	0.03853 ± 0.01456	0.03439 ± 0.01218	0.00492 ± 0.00102	0.01408 ± 0.00457	0.03409 ± 0.00875	0.00296 ± 0.00072	0.00356 ± 0.00062	0.00205 ± 0.00033	0.01031 ± 0.00297	0.01181 ± 0.00337	0.00891 ± 0.00138
Prevotella sp. oral taxon 820	0.00521 ± 0.00271	0.006 ± 0.00321	0.00884 ± 0.00434	0.00447 ± 0.00144	0.0027 ± 0.00154	0.00775 ± 0.00307	0.02622 ± 0.00339	0.00266 ± 0.00061	0.02369 ± 0.01229	0.01814 ± 0.00205	0.01863 ± 0.00267	0.01922 ± 0.01108	0.01764 ± 0.00176	0.01604 ± 0.00168	0.02507 ± 0.00932	0.02723 ± 0.00507	0.02392 ± 0.00311	0.02824 ± 0.00507	0.0206 ± 0.00278	0.03077 ± 0.00639	0.01738 ± 0.00183
Clostridium cuniculi	0.01005 ± 0.00368	0.0324 ± 0.00784	0.01036 ± 0.0037	0.01098 ± 0.00291	0.00442 ± 0.00151	0.03521 ± 0.01315	0.01698 ± 0.00364	0.01166 ± 0.00244	0.05059 ± 0.01768	0.01306 ± 0.00374	0.00922 ± 0.00228	0.02137 ± 0.00775	0.01042 ± 0.00239	0.00943 ± 0.00227	0.00895 ± 0.00515	0.00811 ± 0.00224	0.00686 ± 0.00178	0.00427 ± 0.00095	0.02744 ± 0.00654	0.03017 ± 0.00481	0.02401 ± 0.00285
Prevotella sp. CAG:755	0.00509 ± 0.00141	0.00643 ± 0.00115	0.0102 ± 0.00388	0.00915 ± 0.00279	0.00606 ± 0.00189	0.00536 ± 0.00114	0.02216 ± 0.00649	0.0043 ± 0.00088	0.00889 ± 0.00313	0.01817 ± 0.0016	0.03052 ± 0.00769	0.01286 ± 0.00503	0.02694 ± 0.00567	0.02479 ± 0.00381	0.02688 ± 0.00484	0.02126 ± 0.00311	0.03326 ± 0.00479	0.02423 ± 0.00277	0.01967 ± 0.00459	0.0186 ± 0.00161	0.01991 ± 0.00276
Prevotella bivia	0.01059 ± 0.00411	0.01538 ± 0.00301	0.01655 ± 0.00563	0.00731 ± 0.00162	0.00364 ± 0.00062	0.0075 ± 0.0014	0.02513 ± 0.00277	0.00444 ± 0.00082	0.01737 ± 0.00675	0.01911 ± 0.00176	0.01987 ± 0.00315	0.01995 ± 0.00708	0.01941 ± 0.00177	0.0187 ± 0.00145	0.01833 ± 0.00443	0.02264 ± 0.00289	0.02035 ± 0.00204	0.02511 ± 0.00225	0.0189 ± 0.00319	0.02679 ± 0.00577	0.01792 ± 0.00127
Clostridiales bacterium S5-A14a	0.15382 ± 0.10265	0.01436 ± 0.00926	0.06201 ± 0.03576	0.01035 ± 0.00549	0.00465 ± 0.0026	0.01157 ± 0.00667	0.00199 ± 0.0007	0.00151 ± 0.00033	0.00356 ± 0.00155	0.00173 ± 0.00038	0.00203 ± 0.00037	0.05607 ± 0.0342	0.00208 ± 0.00042	0.00194 ± 0.00034	0.00291 ± 0.00043	0.00167 ± 0.00046	0.00267 ± 0.00066	0.00354 ± 0.00203	0.0054 ± 0.00327	0.00502 ± 0.00187	0.00705 ± 0.00415
Actinobacillus porcinus	0.02212 ± 0.00591	0.04207 ± 0.03663	0.04518 ± 0.02028	0.03262 ± 0.00863	0.01567 ± 0.0083	0.07661 ± 0.03902	0.00239 ± 0.00114	0.04277 ± 0.02335	0.01323 ± 0.00572	0.00133 ± 0.00065	0.00355 ± 0.00293	0.01047 ± 0.00605	0.00096 ± 0.0004	0.00062 ± 0.00014	0.00135 ± 0.0007	0.00077 ± 0.00018	0.00112 ± 0.00042	0.00496 ± 0.00414	0.00237 ± 0.0009	0.0038 ± 0.00223	0.04009 ± 0.03223
Anaerotruncus colihominis	0.01057 ± 0.00092	0.0129 ± 0.00228	0.01094 ± 0.00201	0.01484 ± 0.00421	0.01207 ± 0.00288	0.01362 ± 0.00199	0.01553 ± 0.00183	0.02053 ± 0.00383	0.02239 ± 0.00242	0.01509 ± 0.00225	0.01669 ± 0.00146	0.01862 ± 0.00383	0.01612 ± 0.00131	0.01904 ± 0.00157	0.02158 ± 0.00181	0.01755 ± 0.00303	0.02015 ± 0.00137	0.01649 ± 0.00173	0.01867 ± 0.00201	0.02338 ± 0.00195	0.02196 ± 0.00163
Lachnospiraceae bacterium WCA-9-b2	0.0102 ± 0.00531	0.01281 ± 0.00548	0.01151 ± 0.004	0.01681 ± 0.00381	0.02294 ± 0.00781	0.02223 ± 0.00554	0.01561 ± 0.00538	0.03536 ± 0.01092	0.03471 ± 0.00369	0.00988 ± 0.00167	0.02283 ± 0.00422	0.03553 ± 0.00999	0.01311 ± 0.00137	0.01833 ± 0.00269	0.03602 ± 0.00434	0.00866 ± 0.00161	0.00918 ± 0.00083	0.00921 ± 0.00107	0.00538 ± 0.00052	0.00535 ± 0.00076	0.00657 ± 0.0003
Schaedlerella arabinosiphila	0.01423 ± 0.00404	0.01218 ± 0.00195	0.01108 ± 0.00221	0.02371 ± 0.00607	0.02355 ± 0.00092	0.02008 ± 0.00298	0.01927 ± 0.00938	0.03542 ± 0.00571	0.0432 ± 0.01201	0.00985 ± 0.00107	0.01531 ± 0.00217	0.02914 ± 0.00837	0.0133 ± 0.00185	0.01341 ± 0.00118	0.01988 ± 0.00216	0.0114 ± 0.00253	0.01029 ± 0.00122	0.01042 ± 0.00086	0.00765 ± 0.00085	0.00742 ± 0.00094	0.00957 ± 0.0005
Prevotella amnii	0.00658 ± 0.00275	0.01328 ± 0.00264	0.02242 ± 0.00919	0.00669 ± 0.00205	0.00452 ± 0.001	0.007 ± 0.00159	0.02162 ± 0.00234	0.00459 ± 0.00148	0.01376 ± 0.00502	0.02114 ± 0.00204	0.02136 ± 0.00291	0.01887 ± 0.00653	0.02177 ± 0.00207	0.02066 ± 0.00227	0.0218 ± 0.00365	0.02127 ± 0.00189	0.02038 ± 0.0012	0.02449 ± 0.00247	0.01488 ± 0.00181	0.02247 ± 0.00272	0.01664 ± 0.00117
[Ruminococcus] lactaris	0.00993 ± 0.00183	0.01256 ± 0.00195	0.01553 ± 0.00434	0.01864 ± 0.00412	0.01711 ± 0.00134	0.01805 ± 0.00457	0.0189 ± 0.00579	0.0208 ± 0.00392	0.02896 ± 0.00652	0.01485 ± 0.00174	0.0166 ± 0.00176	0.02265 ± 0.00505	0.01721 ± 0.00119	0.01684 ± 0.00097	0.02266 ± 0.00277	0.01419 ± 0.00144	0.01286 ± 0.00079	0.01351 ± 0.00056	0.00959 ± 0.00102	0.01029 ± 0.00096	0.01324 ± 0.00079
Prevotella buccalis	0.00739 ± 0.004	0.00808 ± 0.00373	0.00957 ± 0.00388	0.00565 ± 0.00192	0.00283 ± 0.00119	0.00689 ± 0.00194	0.02235 ± 0.00307	0.00414 ± 0.00107	0.01491 ± 0.00723	0.01892 ± 0.00228	0.01889 ± 0.00334	0.01505 ± 0.00764	0.0179 ± 0.0018	0.01751 ± 0.00164	0.01964 ± 0.00462	0.02153 ± 0.0027	0.01967 ± 0.00246	0.02375 ± 0.00256	0.02989 ± 0.01379	0.03408 ± 0.00886	0.01869 ± 0.00137
Prevotella sp. oral taxon 376	0.00482 ± 0.00223	0.00708 ± 0.00264	0.00875 ± 0.00323	0.00361 ± 0.00107	0.00192 ± 0.00067	0.00581 ± 0.00222	0.02364 ± 0.00317	0.00263 ± 0.00048	0.01887 ± 0.00965	0.01692 ± 0.00136	0.01747 ± 0.00234	0.01406 ± 0.00888	0.01663 ± 0.00151	0.01572 ± 0.00218	0.03992 ± 0.0246	0.02493 ± 0.00431	0.02231 ± 0.00273	0.02592 ± 0.00406	0.01593 ± 0.00192	0.02783 ± 0.00512	0.01628 ± 0.00173
Firmicutes bacterium CAG:145	0.00159 ± 0.00052	0.00208 ± 0.00133	0.00139 ± 0.00034	0.00168 ± 0.00025	0.0013 ± 0.00005	0.01702 ± 0.01448	0.01755 ± 0.0047	0.01435 ± 0.00861	0.02767 ± 0.01583	0.0256 ± 0.00593	0.025 ± 0.00755	0.0206 ± 0.00645	0.02716 ± 0.00753	0.02697 ± 0.00553	0.02836 ± 0.0043	0.01517 ± 0.00371	0.02396 ± 0.00365	0.01571 ± 0.00289	0.01083 ± 0.00155	0.01738 ± 0.00303	0.01285 ± 0.00201
Lachnospiraceae bacterium MD308	0.00827 ± 0.00315	0.0095 ± 0.00291	0.00865 ± 0.003	0.01382 ± 0.00359	0.01705 ± 0.00422	0.01574 ± 0.00303	0.01703 ± 0.00584	0.02494 ± 0.00659	0.02934 ± 0.00336	0.0113 ± 0.00188	0.02257 ± 0.00362	0.02977 ± 0.00835	0.01534 ± 0.00173	0.02438 ± 0.00478	0.03876 ± 0.00545	0.01269 ± 0.00273	0.01171 ± 0.00117	0.01168 ± 0.00137	0.00667 ± 0.00063	0.00636 ± 0.00051	0.00862 ± 0.00044
Dorea phocaeensis	0.00997 ± 0.00515	0.0132 ± 0.00541	0.01309 ± 0.00469	0.0172 ± 0.00457	0.02228 ± 0.00831	0.0244 ± 0.00611	0.01655 ± 0.00593	0.03587 ± 0.01173	0.03616 ± 0.00398	0.00827 ± 0.00151	0.02157 ± 0.00399	0.03988 ± 0.01276	0.01087 ± 0.00136	0.01762 ± 0.00372	0.03276 ± 0.00402	0.00682 ± 0.00146	0.00631 ± 0.00088	0.00684 ± 0.00084	0.00323 ± 0.0003	0.00293 ± 0.00033	0.00395 ± 0.00024
Eubacteriaceae bacterium RF-744-FAT-4	0.00073 ± 0.00016	0.00047 ± 0.00019	0.0004 ± 0.00009	0.0005 ± 0.00009	0.00031 ± 0.00007	0.00057 ± 0.00016	0.02039 ± 0.01408	0.00101 ± 0.0003	0.00089 ± 0.00016	0.08049 ± 0.05685	0.00168 ± 0.00049	0.00112 ± 0.00024	0.06606 ± 0.03924	0.00832 ± 0.006	0.00156 ± 0.00018	0.04234 ± 0.04074	0.00713 ± 0.00365	0.00233 ± 0.00033	0.03192 ± 0.01769	0.05199 ± 0.0318	0.01241 ± 0.00651
Prevotella sp. CAG:474	0.00758 ± 0.00518	0.01825 ± 0.01006	0.01598 ± 0.00938	0.00951 ± 0.00461	0.00268 ± 0.00097	0.00335 ± 0.00076	0.01798 ± 0.00227	0.00291 ± 0.00125	0.00661 ± 0.00277	0.0125 ± 0.00182	0.01987 ± 0.00473	0.00599 ± 0.0032	0.01327 ± 0.0028	0.02027 ± 0.00509	0.01805 ± 0.00591	0.03052 ± 0.00596	0.02759 ± 0.00701	0.03471 ± 0.00379	0.01494 ± 0.00259	0.02438 ± 0.00536	0.02741 ± 0.00638
Prevotella sp. PINT	0.00322 ± 0.00124	0.00439 ± 0.0012	0.00422 ± 0.00129	0.00285 ± 0.00058	0.00209 ± 0.00061	0.00206 ± 0.00056	0.036 ± 0.00993	0.00348 ± 0.00166	0.00649 ± 0.00195	0.01975 ± 0.00268	0.03845 ± 0.01066	0.00505 ± 0.00196	0.04443 ± 0.00976	0.04048 ± 0.01247	0.02994 ± 0.01035	0.01838 ± 0.00369	0.01992 ± 0.00331	0.01712 ± 0.00116	0.01059 ± 0.0013	0.01189 ± 0.00074	0.01205 ± 0.00095
Anaerobutyricum soehngenii	0.00321 ± 0.00082	0.00327 ± 0.00039	0.00497 ± 0.00178	0.00525 ± 0.00106	0.00802 ± 0.00465	0.00533 ± 0.00129	0.01881 ± 0.00344	0.0153 ± 0.00457	0.01131 ± 0.00141	0.02492 ± 0.00586	0.02157 ± 0.00589	0.01634 ± 0.00389	0.0206 ± 0.00255	0.02497 ± 0.00427	0.0365 ± 0.00591	0.01888 ± 0.00197	0.02474 ± 0.00426	0.02092 ± 0.00261	0.0155 ± 0.00322	0.01332 ± 0.00211	0.017 ± 0.00208
Fusobacterium necrophorum	0.10597 ± 0.08551	0.02611 ± 0.01587	0.06833 ± 0.0393	0.00777 ± 0.00178	0.00467 ± 0.00091	0.01614 ± 0.01017	0.00173 ± 0.0003	0.00645 ± 0.00246	0.05584 ± 0.03585	0.00168 ± 0.0003	0.00238 ± 0.00118	0.00868 ± 0.00391	0.00171 ± 0.00016	0.00157 ± 0.00034	0.00562 ± 0.00429	0.00165 ± 0.00031	0.00278 ± 0.00132	0.00254 ± 0.0007	0.00433 ± 0.00129	0.00431 ± 0.00136	0.004 ± 0.00196
Bacteroidales bacterium WCE2008	0.0027 ± 0.00117	0.00353 ± 0.0014	0.00624 ± 0.00211	0.00311 ± 0.00079	0.00182 ± 0.00087	0.00383 ± 0.00086	0.0148 ± 0.00298	0.00401 ± 0.00127	0.01 ± 0.00324	0.02329 ± 0.00427	0.02312 ± 0.00424	0.0102 ± 0.00526	0.02315 ± 0.00403	0.03017 ± 0.00262	0.03531 ± 0.00627	0.02168 ± 0.00624	0.02648 ± 0.00168	0.02384 ± 0.00355	0.01766 ± 0.00532	0.02126 ± 0.00293	0.01742 ± 0.00157
Prevotella sp. P5-108	0.00777 ± 0.00446	0.01554 ± 0.00727	0.01707 ± 0.01081	0.00883 ± 0.0032	0.00264 ± 0.00096	0.00395 ± 0.00112	0.02132 ± 0.00195	0.00255 ± 0.00108	0.00845 ± 0.00334	0.01521 ± 0.00154	0.02105 ± 0.00361	0.00518 ± 0.00289	0.01777 ± 0.00228	0.02151 ± 0.00346	0.01505 ± 0.0027	0.02697 ± 0.00416	0.02543 ± 0.00478	0.0296 ± 0.00264	0.0162 ± 0.00238	0.02286 ± 0.00299	0.02331 ± 0.00452
Treponema socranskii	0.00032 ± 0.00008	0.00339 ± 0.00305	0.00047 ± 0.0001	0.00273 ± 0.00189	0.02617 ± 0.02536	0.0173 ± 0.01583	0.02163 ± 0.00663	0.00308 ± 0.00123	0.00964 ± 0.00428	0.01443 ± 0.00585	0.0209 ± 0.00585	0.00984 ± 0.00321	0.01941 ± 0.00688	0.01194 ± 0.0041	0.03151 ± 0.01426	0.0268 ± 0.01433	0.02665 ± 0.00963	0.01208 ± 0.00424	0.01738 ± 0.00596	0.02655 ± 0.00924	0.03063 ± 0.01015
Bacteroides acidifaciens	0.00975 ± 0.00328	0.01502 ± 0.00319	0.00994 ± 0.00165	0.00618 ± 0.00173	0.00716 ± 0.00212	0.00523 ± 0.00125	0.01741 ± 0.00245	0.01088 ± 0.00315	0.01121 ± 0.00372	0.02007 ± 0.00185	0.0278 ± 0.00622	0.0109 ± 0.00286	0.02344 ± 0.00329	0.02142 ± 0.0021	0.02963 ± 0.00829	0.0216 ± 0.00248	0.02442 ± 0.0058	0.01907 ± 0.00067	0.01377 ± 0.0019	0.01487 ± 0.00212	0.01459 ± 0.0012
Prevotella copri CAG:164	0.00053 ± 0.00019	0.0005 ± 0.0001	0.00045 ± 0.00024	0.00055 ± 0.00017	0.00017 ± 0.00003	0.00035 ± 0.00007	0.03257 ± 0.00686	0.00069 ± 0.00037	0.00113 ± 0.00043	0.02939 ± 0.00767	0.01924 ± 0.00542	0.00201 ± 0.00093	0.01661 ± 0.00502	0.01929 ± 0.00415	0.01349 ± 0.00628	0.0372 ± 0.01055	0.01693 ± 0.00354	0.041 ± 0.00781	0.0295 ± 0.00805	0.01823 ± 0.00577	0.02855 ± 0.00659
Firmicutes bacterium CAG:321_26_22	0.00007 ± 0.00002	0.00005 ± 0.00001	0.00032 ± 0.00023	0.00018 ± 0.00004	0.00056 ± 0.00049	0.003 ± 0.00267	0.00437 ± 0.00162	0.00299 ± 0.00078	0.00717 ± 0.00332	0.01555 ± 0.0029	0.01203 ± 0.00295	0.01122 ± 0.00763	0.01621 ± 0.00304	0.02732 ± 0.00571	0.01019 ± 0.00266	0.0171 ± 0.0063	0.019 ± 0.00556	0.02325 ± 0.00826	0.0439 ± 0.01375	0.05054 ± 0.01592	0.04043 ± 0.00648
Methanosphaera cuniculi	0.0001 ± 0.00003	0.00002 ± 0.00001	0.00002 ± 0.00001	0.00014 ± 0.00006	0.00005 ± 0.00002	0.00007 ± 0.00003	0.00553 ± 0.00245	0.00075 ± 0.00046	0.00032 ± 0.00009	0.03235 ± 0.00741	0.00171 ± 0.00083	0.00077 ± 0.00016	0.03081 ± 0.0035	0.0254 ± 0.00676	0.00085 ± 0.00027	0.02751 ± 0.00675	0.03228 ± 0.00441	0.03715 ± 0.00439	0.02352 ± 0.00349	0.02408 ± 0.00405	0.03889 ± 0.00436
Clostridium butyricum	0.00416 ± 0.00105	0.00526 ± 0.00062	0.00462 ± 0.00114	0.00698 ± 0.00296	0.00233 ± 0.00022	0.01057 ± 0.00439	0.0203 ± 0.00356	0.00355 ± 0.00059	0.00928 ± 0.00173	0.02018 ± 0.00426	0.01534 ± 0.00398	0.00684 ± 0.00171	0.02093 ± 0.00288	0.01821 ± 0.00501	0.01236 ± 0.0034	0.01778 ± 0.00459	0.01409 ± 0.00281	0.01159 ± 0.00153	0.03677 ± 0.0075	0.03795 ± 0.00661	0.03654 ± 0.00422
Prevotella marshii	0.00728 ± 0.00408	0.01347 ± 0.00777	0.01748 ± 0.00909	0.00597 ± 0.00247	0.00201 ± 0.00093	0.00528 ± 0.00152	0.02352 ± 0.00352	0.00284 ± 0.00072	0.01135 ± 0.00528	0.01615 ± 0.00203	0.01978 ± 0.00259	0.01095 ± 0.0049	0.01805 ± 0.00233	0.01651 ± 0.0016	0.02247 ± 0.00669	0.01921 ± 0.00266	0.02156 ± 0.00333	0.02252 ± 0.00219	0.01621 ± 0.00303	0.03379 ± 0.01404	0.01527 ± 0.00128
Coprobacillus sp. CAG:698	0.00009 ± 0.00003	0.00005 ± 0.00003	0.00009 ± 0.00003	0.00016 ± 0.00007	0.00007 ± 0.00002	0.00035 ± 0.00013	0.02033 ± 0.0185	0.00097 ± 0.0006	0.00094 ± 0.00027	0.00995 ± 0.00552	0.01243 ± 0.00849	0.00302 ± 0.002	0.01207 ± 0.00562	0.14857 ± 0.13848	0.01695 ± 0.00874	0.01714 ± 0.01375	0.00483 ± 0.00119	0.00226 ± 0.0007	0.00883 ± 0.00304	0.02371 ± 0.01471	0.0263 ± 0.01152
Firmicutes bacterium CAG:110_56_8	0.00027 ± 0.00011	0.00049 ± 0.00031	0.00101 ± 0.00061	0.00105 ± 0.00013	0.0007 ± 0.00043	0.00081 ± 0.00024	0.00731 ± 0.00375	0.00305 ± 0.00124	0.00919 ± 0.00426	0.02246 ± 0.01247	0.02257 ± 0.00566	0.01674 ± 0.01103	0.01822 ± 0.00342	0.03171 ± 0.00978	0.04272 ± 0.01148	0.02709 ± 0.01035	0.02414 ± 0.00534	0.01953 ± 0.00392	0.01512 ± 0.00293	0.0154 ± 0.00288	0.02883 ± 0.00504
Clostridiales bacterium NK3B98	0.0024 ± 0.00053	0.00597 ± 0.00194	0.00388 ± 0.00137	0.00613 ± 0.00122	0.00575 ± 0.00279	0.00831 ± 0.00215	0.01476 ± 0.00215	0.01014 ± 0.00222	0.01617 ± 0.00241	0.01742 ± 0.00358	0.01758 ± 0.00177	0.02313 ± 0.00601	0.02283 ± 0.00729	0.02899 ± 0.00838	0.02894 ± 0.00464	0.02004 ± 0.00411	0.02005 ± 0.00186	0.01852 ± 0.00291	0.01218 ± 0.00157	0.01583 ± 0.00146	0.01668 ± 0.00139
Prevotella salivae	0.00535 ± 0.00235	0.00754 ± 0.00252	0.00954 ± 0.00361	0.00471 ± 0.0012	0.00383 ± 0.00116	0.00657 ± 0.00193	0.02333 ± 0.00298	0.00499 ± 0.00153	0.01717 ± 0.00776	0.01756 ± 0.00167	0.01752 ± 0.00261	0.01619 ± 0.00733	0.0165 ± 0.00149	0.01495 ± 0.00141	0.02169 ± 0.00699	0.02399 ± 0.00349	0.02106 ± 0.0023	0.02428 ± 0.00286	0.01617 ± 0.00179	0.02621 ± 0.00519	0.0164 ± 0.00146
Hespellia stercorisuis	0.00883 ± 0.00248	0.00784 ± 0.00128	0.00682 ± 0.00136	0.01497 ± 0.00336	0.01535 ± 0.00095	0.0131 ± 0.00215	0.01585 ± 0.00505	0.02178 ± 0.003	0.02606 ± 0.00501	0.01276 ± 0.00146	0.01828 ± 0.00277	0.02382 ± 0.00589	0.01611 ± 0.00163	0.01885 ± 0.00177	0.03021 ± 0.00339	0.01324 ± 0.00282	0.01374 ± 0.00126	0.01295 ± 0.00122	0.00933 ± 0.00096	0.00958 ± 0.00102	0.01182 ± 0.00045
Roseburia sp. CAG:197	0.00007 ± 0.00001	0.00015 ± 0.00005	0.00012 ± 0.00004	0.00026 ± 0.0001	0.00043 ± 0.0002	0.00027 ± 0.00009	0.01773 ± 0.0074	0.00131 ± 0.00045	0.00073 ± 0.00011	0.05571 ± 0.0124	0.01361 ± 0.00407	0.00116 ± 0.00019	0.05201 ± 0.02045	0.02574 ± 0.00823	0.01145 ± 0.00719	0.03313 ± 0.01482	0.01081 ± 0.00244	0.03345 ± 0.00783	0.0148 ± 0.00382	0.0067 ± 0.0023	0.01908 ± 0.00508
Bacteroides caccae	0.01562 ± 0.00124	0.01686 ± 0.00298	0.02566 ± 0.00554	0.01068 ± 0.00201	0.01394 ± 0.00386	0.01351 ± 0.00383	0.01397 ± 0.00213	0.01596 ± 0.00584	0.00999 ± 0.00118	0.01386 ± 0.00127	0.01835 ± 0.00293	0.0099 ± 0.00205	0.01934 ± 0.0023	0.01998 ± 0.0035	0.01859 ± 0.00466	0.01959 ± 0.00601	0.01646 ± 0.00181	0.01653 ± 0.0011	0.01441 ± 0.00189	0.01167 ± 0.00062	0.01289 ± 0.00102
Lactobacillus taiwanensis	0.02228 ± 0.01228	0.01243 ± 0.0038	0.01095 ± 0.00468	0.03145 ± 0.00629	0.04648 ± 0.02374	0.01963 ± 0.00585	0.01895 ± 0.00742	0.02825 ± 0.00787	0.01885 ± 0.00645	0.01023 ± 0.00266	0.00764 ± 0.00289	0.01053 ± 0.00482	0.01196 ± 0.00333	0.0106 ± 0.00272	0.04232 ± 0.01682	0.00881 ± 0.00215	0.01031 ± 0.00335	0.0075 ± 0.00221	0.00212 ± 0.00058	0.00285 ± 0.00124	0.00434 ± 0.00174
Intestinimonas timonensis	0.00538 ± 0.00084	0.00873 ± 0.00203	0.00971 ± 0.00162	0.01297 ± 0.00253	0.01212 ± 0.00427	0.01056 ± 0.00251	0.01856 ± 0.00638	0.01891 ± 0.00524	0.02433 ± 0.00363	0.01479 ± 0.00236	0.01804 ± 0.00275	0.01831 ± 0.00392	0.01465 ± 0.00138	0.01694 ± 0.00257	0.02114 ± 0.00228	0.01405 ± 0.00256	0.01784 ± 0.00126	0.01407 ± 0.00166	0.01359 ± 0.00145	0.01771 ± 0.002	0.01722 ± 0.00144
Prevotella sp. OH937_COT-195	0.00681 ± 0.00353	0.016 ± 0.00667	0.02522 ± 0.01248	0.00642 ± 0.00231	0.00809 ± 0.00589	0.00534 ± 0.00141	0.01998 ± 0.00252	0.00398 ± 0.001	0.01089 ± 0.0049	0.01534 ± 0.00174	0.01692 ± 0.0024	0.01383 ± 0.00499	0.01637 ± 0.00195	0.01446 ± 0.00124	0.02018 ± 0.00434	0.01819 ± 0.00213	0.02008 ± 0.00275	0.02122 ± 0.00194	0.01655 ± 0.00555	0.0295 ± 0.01405	0.0143 ± 0.00135
Alloprevotella rava	0.00241 ± 0.00099	0.00361 ± 0.00141	0.00698 ± 0.00247	0.00688 ± 0.00243	0.00385 ± 0.00162	0.00528 ± 0.00114	0.01982 ± 0.00499	0.0047 ± 0.00189	0.01136 ± 0.00468	0.01585 ± 0.00139	0.02735 ± 0.00594	0.01298 ± 0.00565	0.02331 ± 0.00501	0.02117 ± 0.00347	0.02232 ± 0.00363	0.01869 ± 0.00275	0.02942 ± 0.00447	0.02231 ± 0.00271	0.01705 ± 0.00504	0.01835 ± 0.00218	0.01799 ± 0.00328
Prevotella ihumii	0.00784 ± 0.00343	0.01531 ± 0.00469	0.01337 ± 0.00569	0.00593 ± 0.00154	0.00231 ± 0.00065	0.00531 ± 0.00142	0.02032 ± 0.0024	0.00218 ± 0.00041	0.01449 ± 0.00655	0.01366 ± 0.00126	0.01681 ± 0.00269	0.03671 ± 0.01805	0.01468 ± 0.00157	0.01533 ± 0.00155	0.01658 ± 0.00441	0.02098 ± 0.00343	0.01743 ± 0.00193	0.02128 ± 0.00223	0.0136 ± 0.00218	0.02488 ± 0.00751	0.01452 ± 0.00127
bacterium 1XD42-54	0.00304 ± 0.00047	0.00385 ± 0.00058	0.00332 ± 0.00104	0.00415 ± 0.00064	0.00531 ± 0.00208	0.00569 ± 0.00081	0.01645 ± 0.0039	0.01424 ± 0.00436	0.01482 ± 0.00291	0.01995 ± 0.00291	0.02593 ± 0.00374	0.01631 ± 0.00535	0.02214 ± 0.00393	0.03025 ± 0.00497	0.04782 ± 0.00835	0.01497 ± 0.00365	0.01674 ± 0.00221	0.01359 ± 0.00286	0.00756 ± 0.00087	0.01065 ± 0.00294	0.01292 ± 0.00155
Clostridiales bacterium Marseille-P2846	0.00171 ± 0.00054	0.00353 ± 0.00189	0.0038 ± 0.00148	0.00739 ± 0.00165	0.00383 ± 0.00125	0.00806 ± 0.00244	0.01142 ± 0.00333	0.02737 ± 0.00832	0.02737 ± 0.00593	0.01589 ± 0.00507	0.01832 ± 0.00322	0.02199 ± 0.00619	0.02431 ± 0.00869	0.014 ± 0.00263	0.03927 ± 0.00521	0.0158 ± 0.00548	0.01558 ± 0.0027	0.00979 ± 0.00196	0.01031 ± 0.00224	0.01352 ± 0.00206	0.01614 ± 0.00346
Massilimaliae massiliensis	0.02287 ± 0.00678	0.03579 ± 0.00886	0.01218 ± 0.00295	0.01603 ± 0.00453	0.02032 ± 0.00555	0.02687 ± 0.00507	0.00833 ± 0.00301	0.05227 ± 0.02066	0.03505 ± 0.00731	0.00678 ± 0.00124	0.00909 ± 0.00137	0.02942 ± 0.0101	0.00695 ± 0.00073	0.00862 ± 0.00165	0.01228 ± 0.00144	0.0065 ± 0.00146	0.00732 ± 0.00059	0.00619 ± 0.00083	0.00512 ± 0.00053	0.00608 ± 0.00069	0.00647 ± 0.00037
Firmicutes bacterium CAG:534	0.00084 ± 0.00016	0.00181 ± 0.00079	0.00323 ± 0.00199	0.00618 ± 0.00378	0.00147 ± 0.00029	0.00706 ± 0.00535	0.00725 ± 0.0021	0.00369 ± 0.00068	0.0058 ± 0.00106	0.00896 ± 0.00195	0.03309 ± 0.01287	0.00631 ± 0.00302	0.01586 ± 0.00526	0.01408 ± 0.00634	0.02906 ± 0.01009	0.01715 ± 0.00774	0.01559 ± 0.00474	0.0071 ± 0.00113	0.04276 ± 0.02227	0.03916 ± 0.01405	0.03956 ± 0.01247
Methanomassiliicoccales archaeon Mx-02	0.00019 ± 0.00006	0.00021 ± 0.00011	0.00011 ± 0.00003	0.00147 ± 0.00073	0.00042 ± 0.00034	0.00935 ± 0.00533	0.01501 ± 0.00691	0.01073 ± 0.00369	0.02619 ± 0.00924	0.02088 ± 0.01051	0.01451 ± 0.00553	0.0209 ± 0.00788	0.01411 ± 0.00656	0.01641 ± 0.0096	0.0402 ± 0.0166	0.01334 ± 0.00829	0.01996 ± 0.01062	0.0054 ± 0.00432	0.02529 ± 0.00985	0.01112 ± 0.00234	0.01971 ± 0.00727
Eubacterium sp. AM28-29	0.02069 ± 0.00565	0.01676 ± 0.00721	0.01556 ± 0.00611	0.02101 ± 0.00445	0.02177 ± 0.00853	0.02127 ± 0.00884	0.00771 ± 0.00263	0.0273 ± 0.01273	0.01801 ± 0.00364	0.01097 ± 0.00137	0.00886 ± 0.0011	0.03512 ± 0.01124	0.00727 ± 0.00135	0.01231 ± 0.00251	0.01366 ± 0.00423	0.01104 ± 0.00261	0.0095 ± 0.00172	0.00988 ± 0.00133	0.00985 ± 0.00191	0.00849 ± 0.00146	0.01199 ± 0.00336
Lachnoclostridium sp. An169	0.014 ± 0.00434	0.01184 ± 0.00211	0.00807 ± 0.00132	0.02306 ± 0.00538	0.02406 ± 0.00299	0.01859 ± 0.00359	0.01679 ± 0.00642	0.02748 ± 0.00499	0.0328 ± 0.00794	0.00923 ± 0.00108	0.0153 ± 0.00184	0.02427 ± 0.00601	0.01232 ± 0.00148	0.0127 ± 0.00113	0.02012 ± 0.00239	0.00957 ± 0.00212	0.00943 ± 0.00091	0.0087 ± 0.00072	0.00607 ± 0.00062	0.00677 ± 0.00029	0.00727 ± 0.00032
Evtepia gabavorous	0.00982 ± 0.0046	0.01307 ± 0.00492	0.01542 ± 0.00383	0.00696 ± 0.00144	0.00487 ± 0.00206	0.00636 ± 0.00247	0.02143 ± 0.00806	0.01312 ± 0.00268	0.0238 ± 0.00479	0.0167 ± 0.00406	0.01446 ± 0.00174	0.01443 ± 0.00374	0.01572 ± 0.00139	0.01781 ± 0.00145	0.02619 ± 0.00268	0.01528 ± 0.00163	0.01963 ± 0.00178	0.01352 ± 0.00136	0.01099 ± 0.00126	0.0119 ± 0.00137	0.01425 ± 0.00129
Clostridium sp. SN20	0.00633 ± 0.0027	0.01191 ± 0.00458	0.01003 ± 0.00221	0.01488 ± 0.00358	0.01394 ± 0.00676	0.01072 ± 0.00275	0.01894 ± 0.00962	0.0436 ± 0.01663	0.03574 ± 0.00694	0.01185 ± 0.00267	0.01177 ± 0.00105	0.02468 ± 0.00739	0.01254 ± 0.00157	0.01427 ± 0.00199	0.01568 ± 0.00198	0.00962 ± 0.00194	0.01196 ± 0.0007	0.00973 ± 0.00101	0.0084 ± 0.00105	0.01109 ± 0.00128	0.0114 ± 0.00077
Flavonifractor sp. An306	0.00361 ± 0.0006	0.00788 ± 0.00231	0.00757 ± 0.00169	0.01192 ± 0.00273	0.03091 ± 0.02345	0.04208 ± 0.03064	0.01383 ± 0.00313	0.02235 ± 0.00669	0.02545 ± 0.00601	0.01327 ± 0.00251	0.01317 ± 0.00177	0.01975 ± 0.00566	0.0095 ± 0.00081	0.01288 ± 0.00211	0.01767 ± 0.00329	0.00922 ± 0.00185	0.01196 ± 0.00132	0.00896 ± 0.00091	0.0077 ± 0.00091	0.01039 ± 0.00045	0.01016 ± 0.00091
Frisingicoccus caecimuris	0.00317 ± 0.00078	0.00407 ± 0.00092	0.00525 ± 0.00174	0.00706 ± 0.00191	0.01143 ± 0.00507	0.0092 ± 0.00207	0.02071 ± 0.01021	0.01987 ± 0.00597	0.02235 ± 0.00301	0.01723 ± 0.00865	0.02254 ± 0.00419	0.02098 ± 0.00516	0.02638 ± 0.01375	0.02014 ± 0.00506	0.03842 ± 0.00884	0.01499 ± 0.00569	0.01168 ± 0.00232	0.00897 ± 0.0014	0.00513 ± 0.0005	0.00565 ± 0.00046	0.00647 ± 0.00029
Enterococcus hirae	0.00074 ± 0.00016	0.00069 ± 0.00021	0.00277 ± 0.00226	0.00068 ± 0.00011	0.00044 ± 0.00008	0.00046 ± 0.00008	0.10598 ± 0.1045	0.00107 ± 0.00019	0.00085 ± 0.00018	0.11094 ± 0.0677	0.00957 ± 0.00634	0.00141 ± 0.0004	0.0068 ± 0.00453	0.03692 ± 0.01702	0.00128 ± 0.00028	0.00124 ± 0.00017	0.00149 ± 0.00011	0.00149 ± 0.00059	0.0022 ± 0.00023	0.00273 ± 0.00036	0.00207 ± 0.00031
Alistipes sp. CAG:268	0.03853 ± 0.02983	0.02807 ± 0.02055	0.06228 ± 0.05444	0.02298 ± 0.01039	0.04021 ± 0.02237	0.02624 ± 0.01669	0.00271 ± 0.00034	0.01038 ± 0.00623	0.0294 ± 0.0229	0.00226 ± 0.00021	0.00298 ± 0.00037	0.02514 ± 0.02114	0.00249 ± 0.00018	0.00385 ± 0.00068	0.00436 ± 0.0011	0.00216 ± 0.0003	0.00272 ± 0.00024	0.00274 ± 0.0003	0.00279 ± 0.00043	0.00239 ± 0.00016	0.00215 ± 0.00022
Sutterella wadsworthensis	0.04469 ± 0.02117	0.07183 ± 0.023	0.02898 ± 0.01547	0.01755 ± 0.00581	0.02566 ± 0.00912	0.0284 ± 0.01159	0.01126 ± 0.00556	0.00369 ± 0.00106	0.00877 ± 0.00387	0.00923 ± 0.00249	0.00545 ± 0.00095	0.01185 ± 0.00308	0.01054 ± 0.00269	0.00558 ± 0.00085	0.0056 ± 0.00123	0.0097 ± 0.00257	0.00425 ± 0.00063	0.00871 ± 0.00166	0.00534 ± 0.00092	0.00551 ± 0.00086	0.0059 ± 0.00095
Flintibacter sp. KGMB00164	0.01299 ± 0.00737	0.02725 ± 0.01229	0.03076 ± 0.01376	0.04168 ± 0.01606	0.02679 ± 0.00688	0.03414 ± 0.01805	0.00855 ± 0.00379	0.03569 ± 0.01632	0.02107 ± 0.00978	0.00598 ± 0.00203	0.00423 ± 0.00127	0.01241 ± 0.0037	0.00766 ± 0.00249	0.00768 ± 0.00182	0.01073 ± 0.0036	0.00338 ± 0.00037	0.00455 ± 0.00078	0.0049 ± 0.0005	0.00379 ± 0.0005	0.00488 ± 0.00091	0.00482 ± 0.00073
Streptococcus orisratti	0.02315 ± 0.0057	0.01246 ± 0.00372	0.08811 ± 0.04202	0.04028 ± 0.01518	0.02253 ± 0.01448	0.04126 ± 0.01161	0.00441 ± 0.0024	0.01785 ± 0.00582	0.02949 ± 0.01766	0.0004 ± 0.00007	0.00064 ± 0.00024	0.00957 ± 0.00647	0.0004 ± 0.00005	0.00049 ± 0.00016	0.00051 ± 0.0001	0.00071 ± 0.00018	0.00092 ± 0.00022	0.00033 ± 0.00007	0.00065 ± 0.00011	0.00056 ± 0.00009	0.00037 ± 0.00004
Chloroflexi bacterium	0.00366 ± 0.00079	0.0034 ± 0.00067	0.00425 ± 0.00124	0.00593 ± 0.00076	0.00508 ± 0.00114	0.00675 ± 0.00088	0.01329 ± 0.00145	0.0099 ± 0.00151	0.01307 ± 0.00146	0.01552 ± 0.00273	0.01633 ± 0.00178	0.01293 ± 0.00233	0.01678 ± 0.00188	0.01685 ± 0.00258	0.02364 ± 0.00304	0.01842 ± 0.00296	0.01918 ± 0.0023	0.01643 ± 0.00136	0.01932 ± 0.00188	0.02719 ± 0.00245	0.02273 ± 0.00202
Prevotella corporis	0.00671 ± 0.0032	0.01139 ± 0.00431	0.01301 ± 0.00543	0.00517 ± 0.00146	0.00223 ± 0.00057	0.00616 ± 0.00182	0.02066 ± 0.00246	0.00302 ± 0.00079	0.01532 ± 0.00718	0.01326 ± 0.00125	0.01415 ± 0.00219	0.03284 ± 0.01623	0.01323 ± 0.00124	0.0128 ± 0.00145	0.0186 ± 0.00491	0.01621 ± 0.00246	0.01576 ± 0.00139	0.01955 ± 0.00182	0.01283 ± 0.00236	0.02171 ± 0.00623	0.01198 ± 0.00098
Prevotella koreensis	0.00492 ± 0.00263	0.00915 ± 0.00466	0.02843 ± 0.02049	0.00426 ± 0.00149	0.00164 ± 0.00048	0.00426 ± 0.00129	0.01907 ± 0.00288	0.00284 ± 0.00078	0.00927 ± 0.00451	0.01515 ± 0.00235	0.0182 ± 0.00303	0.00909 ± 0.00417	0.01756 ± 0.00232	0.01528 ± 0.0016	0.01888 ± 0.00401	0.01659 ± 0.00173	0.02241 ± 0.003	0.021 ± 0.0019	0.01557 ± 0.00508	0.02378 ± 0.00936	0.01303 ± 0.00116
Porphyromonas endodontalis	0.00213 ± 0.00097	0.00251 ± 0.00115	0.01028 ± 0.00686	0.00219 ± 0.00081	0.00051 ± 0.00014	0.00144 ± 0.00028	0.001 ± 0.00009	0.00147 ± 0.00105	0.0022 ± 0.00059	0.00121 ± 0.00019	0.00154 ± 0.00018	0.00467 ± 0.00303	0.00143 ± 0.00012	0.00161 ± 0.0002	0.00232 ± 0.00065	0.00186 ± 0.00038	0.00228 ± 0.00023	0.00324 ± 0.00118	0.15671 ± 0.15104	0.00608 ± 0.00285	0.05838 ± 0.05568
Clostridium sp. CAG:253	0.00085 ± 0.00035	0.00032 ± 0.00007	0.00078 ± 0.00039	0.00105 ± 0.00023	0.00076 ± 0.00011	0.0008 ± 0.00014	0.01268 ± 0.0072	0.00193 ± 0.00035	0.00165 ± 0.00035	0.07287 ± 0.02749	0.00845 ± 0.00189	0.00227 ± 0.00048	0.03027 ± 0.00871	0.03963 ± 0.01829	0.01098 ± 0.00384	0.02077 ± 0.00662	0.01189 ± 0.0042	0.01557 ± 0.00409	0.0208 ± 0.00718	0.01227 ± 0.0063	0.01694 ± 0.00515
Bifidobacterium animalis	0.0051 ± 0.00205	0.00315 ± 0.00129	0.00381 ± 0.00099	0.02174 ± 0.01426	0.00118 ± 0.00049	0.00593 ± 0.00425	0.00195 ± 0.00099	0.18624 ± 0.18526	0.02381 ± 0.01369	0.00125 ± 0.00015	0.00135 ± 0.00039	0.0764 ± 0.07477	0.00132 ± 0.00017	0.00115 ± 0.00011	0.00139 ± 0.00017	0.00191 ± 0.00033	0.00148 ± 0.00023	0.00149 ± 0.00022	0.00225 ± 0.00058	0.00317 ± 0.0007	0.00186 ± 0.00015
Streptococcus hyointestinalis	0.00111 ± 0.00015	0.00214 ± 0.00058	0.00591 ± 0.00434	0.00188 ± 0.00106	0.00096 ± 0.00033	0.00086 ± 0.00017	0.02555 ± 0.01685	0.00124 ± 0.00029	0.00274 ± 0.00189	0.02995 ± 0.01112	0.00584 ± 0.00359	0.00161 ± 0.00067	0.08256 ± 0.05839	0.0243 ± 0.01205	0.01783 ± 0.01701	0.02017 ± 0.01437	0.00681 ± 0.00316	0.00756 ± 0.00338	0.01523 ± 0.00537	0.0113 ± 0.00481	0.01329 ± 0.00564
Lactobacillus equicursoris	0.05301 ± 0.02407	0.04669 ± 0.02215	0.05756 ± 0.01524	0.00957 ± 0.002	0.03174 ± 0.02675	0.04597 ± 0.0269	0.00389 ± 0.00258	0.02166 ± 0.02038	0.01269 ± 0.00624	0.0015 ± 0.00029	0.00108 ± 0.0001	0.00339 ± 0.00176	0.00207 ± 0.00055	0.00122 ± 0.00012	0.00248 ± 0.00053	0.0091 ± 0.00309	0.00439 ± 0.00093	0.00618 ± 0.00187	0.00198 ± 0.00039	0.00201 ± 0.00065	0.0021 ± 0.00027
Succiniclasticum ruminis	0.00214 ± 0.00072	0.00268 ± 0.00108	0.003 ± 0.00111	0.00278 ± 0.0008	0.00191 ± 0.00041	0.00286 ± 0.00055	0.00693 ± 0.00075	0.00206 ± 0.00062	0.00624 ± 0.00119	0.00722 ± 0.00092	0.01002 ± 0.00173	0.00649 ± 0.00188	0.02391 ± 0.01369	0.01199 ± 0.00141	0.01444 ± 0.00196	0.02542 ± 0.01471	0.01317 ± 0.00133	0.03264 ± 0.0147	0.01188 ± 0.00357	0.06353 ± 0.0439	0.03316 ± 0.02101
Baileyella intestinalis	0.04806 ± 0.03926	0.05215 ± 0.04949	0.05542 ± 0.05216	0.00583 ± 0.00236	0.00257 ± 0.00057	0.05797 ± 0.05453	0.00654 ± 0.00326	0.00258 ± 0.00071	0.00355 ± 0.00049	0.00547 ± 0.0021	0.00279 ± 0.00022	0.00282 ± 0.00055	0.00389 ± 0.00077	0.00307 ± 0.00026	0.00391 ± 0.00043	0.00311 ± 0.0003	0.00323 ± 0.00013	0.00292 ± 0.00021	0.00456 ± 0.00091	0.02972 ± 0.02599	0.00348 ± 0.00022
Anaerostipes sp. 494a	0.00409 ± 0.00136	0.00578 ± 0.00106	0.00381 ± 0.00099	0.00601 ± 0.00153	0.00743 ± 0.00243	0.00722 ± 0.00122	0.01079 ± 0.00315	0.01605 ± 0.00424	0.01826 ± 0.00347	0.01181 ± 0.00174	0.01975 ± 0.00322	0.01814 ± 0.00462	0.02695 ± 0.0077	0.02456 ± 0.00332	0.0337 ± 0.00522	0.01218 ± 0.0021	0.01303 ± 0.00254	0.01917 ± 0.00329	0.00819 ± 0.0013	0.00757 ± 0.0013	0.01035 ± 0.00116
Actinobacillus minor	0.02439 ± 0.01666	0.01126 ± 0.00562	0.02728 ± 0.01903	0.00409 ± 0.00117	0.00183 ± 0.001	0.00605 ± 0.00284	0.00857 ± 0.00417	0.00746 ± 0.00348	0.00343 ± 0.00155	0.02491 ± 0.02031	0.00114 ± 0.00062	0.00329 ± 0.00126	0.00224 ± 0.00069	0.00179 ± 0.00069	0.02353 ± 0.02218	0.00222 ± 0.00091	0.01203 ± 0.00413	0.00528 ± 0.00239	0.0628 ± 0.02735	0.04047 ± 0.03763	0.01253 ± 0.00559
Butyrivibrio fibrisolvens	0.00362 ± 0.0006	0.00625 ± 0.00073	0.00705 ± 0.00257	0.00794 ± 0.0026	0.00619 ± 0.00164	0.00893 ± 0.0029	0.01628 ± 0.00229	0.0098 ± 0.00218	0.01496 ± 0.00258	0.01569 ± 0.00156	0.01424 ± 0.00035	0.01238 ± 0.00266	0.01975 ± 0.00294	0.01537 ± 0.00146	0.01852 ± 0.00147	0.01969 ± 0.00275	0.01546 ± 0.00167	0.01573 ± 0.00103	0.01654 ± 0.00169	0.01669 ± 0.00218	0.01984 ± 0.00162
Prevotella sp. CAG:617	0.00287 ± 0.00103	0.00376 ± 0.00038	0.00635 ± 0.00246	0.00637 ± 0.00209	0.00288 ± 0.00076	0.00408 ± 0.00092	0.01817 ± 0.00515	0.00307 ± 0.00059	0.00679 ± 0.00257	0.01543 ± 0.00126	0.02431 ± 0.00598	0.01066 ± 0.00451	0.02156 ± 0.00379	0.01992 ± 0.00281	0.02216 ± 0.0037	0.01808 ± 0.00218	0.02655 ± 0.00387	0.02025 ± 0.00247	0.01505 ± 0.00343	0.01432 ± 0.00095	0.01577 ± 0.00193
Muricomes intestini	0.02427 ± 0.00832	0.01747 ± 0.00436	0.01169 ± 0.00184	0.03813 ± 0.00982	0.03726 ± 0.01067	0.02555 ± 0.00728	0.01069 ± 0.00544	0.03544 ± 0.0103	0.02919 ± 0.00941	0.00527 ± 0.00058	0.00673 ± 0.00103	0.01346 ± 0.00368	0.00568 ± 0.00067	0.00709 ± 0.00068	0.01048 ± 0.00126	0.00583 ± 0.00104	0.00516 ± 0.00038	0.00519 ± 0.00038	0.00325 ± 0.00033	0.00369 ± 0.00035	0.00416 ± 0.00017
Olsenella sp. GAM18	0.0063 ± 0.00444	0.00252 ± 0.0014	0.00092 ± 0.00041	0.00291 ± 0.00109	0.0015 ± 0.00076	0.00184 ± 0.00067	0.00896 ± 0.00269	0.00361 ± 0.00264	0.0054 ± 0.00231	0.02743 ± 0.00533	0.01849 ± 0.00374	0.00369 ± 0.00087	0.02208 ± 0.0043	0.03102 ± 0.00598	0.01112 ± 0.0025	0.02981 ± 0.0084	0.01665 ± 0.00387	0.02942 ± 0.006	0.01496 ± 0.00223	0.01855 ± 0.00247	0.01945 ± 0.00474
Sinorhizobium sp. GL28	0.00917 ± 0.00864	0.00046 ± 0.00008	0.0278 ± 0.02656	0.00535 ± 0.00247	0.00605 ± 0.00288	0.03125 ± 0.0172	0.00773 ± 0.00166	0.00544 ± 0.00436	0.01508 ± 0.0066	0.01721 ± 0.0057	0.0064 ± 0.0018	0.00688 ± 0.0041	0.015 ± 0.00556	0.01203 ± 0.00545	0.01031 ± 0.00241	0.01396 ± 0.00401	0.01055 ± 0.00275	0.01954 ± 0.01036	0.01041 ± 0.0016	0.02725 ± 0.00673	0.01561 ± 0.00324
Lactobacillus gasseri	0.01902 ± 0.01011	0.01006 ± 0.00292	0.00889 ± 0.00317	0.02572 ± 0.0051	0.04013 ± 0.02131	0.01699 ± 0.0048	0.0151 ± 0.00574	0.02071 ± 0.0061	0.01323 ± 0.00438	0.00879 ± 0.00243	0.00619 ± 0.00264	0.00973 ± 0.00476	0.01078 ± 0.00347	0.0092 ± 0.0027	0.03675 ± 0.01525	0.01166 ± 0.00268	0.01201 ± 0.00328	0.00954 ± 0.0028	0.00276 ± 0.00082	0.00358 ± 0.00143	0.00551 ± 0.00209
Eubacterium plexicaudatum	0.00551 ± 0.0009	0.00509 ± 0.00061	0.00567 ± 0.00192	0.00723 ± 0.0012	0.00696 ± 0.00162	0.00843 ± 0.00119	0.0154 ± 0.00249	0.01532 ± 0.00307	0.01244 ± 0.00137	0.0162 ± 0.00294	0.017 ± 0.00141	0.01229 ± 0.00268	0.02347 ± 0.00408	0.01826 ± 0.00178	0.02287 ± 0.00192	0.01808 ± 0.00335	0.0147 ± 0.00275	0.0154 ± 0.00105	0.01263 ± 0.00135	0.01146 ± 0.0014	0.01512 ± 0.00125
Pseudoflavonifractor sp. 524-17	0.00721 ± 0.00319	0.00778 ± 0.00331	0.00659 ± 0.00202	0.01026 ± 0.00221	0.00488 ± 0.00093	0.00655 ± 0.00199	0.01604 ± 0.00713	0.03321 ± 0.01148	0.02817 ± 0.00514	0.01165 ± 0.00217	0.01234 ± 0.00095	0.0199 ± 0.00551	0.01187 ± 0.00134	0.01558 ± 0.00201	0.01456 ± 0.00159	0.01155 ± 0.00248	0.01292 ± 0.0008	0.01063 ± 0.00116	0.00994 ± 0.00116	0.01333 ± 0.00157	0.01436 ± 0.00122
Subdoligranulum sp. 60_17	0.0048 ± 0.00324	0.00279 ± 0.00179	0.00269 ± 0.00201	0.00544 ± 0.00343	0.00325 ± 0.00116	0.00376 ± 0.00108	0.02651 ± 0.01051	0.02326 ± 0.01257	0.01309 ± 0.00394	0.02019 ± 0.00407	0.00888 ± 0.00128	0.0102 ± 0.00351	0.0155 ± 0.00276	0.02224 ± 0.00528	0.01099 ± 0.00202	0.01873 ± 0.00479	0.0175 ± 0.00444	0.03157 ± 0.01057	0.01083 ± 0.00195	0.0083 ± 0.00127	0.01133 ± 0.00247
Clostridium sp. SM-530-WT-3G	0.00135 ± 0.00037	0.00076 ± 0.00008	0.00095 ± 0.00034	0.00102 ± 0.00019	0.00077 ± 0.00012	0.00173 ± 0.00033	0.01561 ± 0.00344	0.00173 ± 0.00035	0.00427 ± 0.00152	0.01628 ± 0.00366	0.01145 ± 0.00321	0.00384 ± 0.00102	0.01637 ± 0.00335	0.01458 ± 0.00414	0.00923 ± 0.00323	0.01221 ± 0.00348	0.01014 ± 0.00225	0.00791 ± 0.00154	0.04352 ± 0.01302	0.04399 ± 0.00843	0.04624 ± 0.00798
Odoribacter splanchnicus	0.01266 ± 0.00417	0.014 ± 0.00289	0.02239 ± 0.00398	0.01066 ± 0.00207	0.01068 ± 0.00405	0.01488 ± 0.00333	0.01187 ± 0.00077	0.01628 ± 0.00553	0.02173 ± 0.00569	0.01018 ± 0.0005	0.01158 ± 0.00064	0.01485 ± 0.00359	0.01076 ± 0.00077	0.01121 ± 0.00058	0.01133 ± 0.00158	0.01198 ± 0.00109	0.01085 ± 0.00055	0.01221 ± 0.00083	0.01155 ± 0.00105	0.01179 ± 0.00049	0.01241 ± 0.00086
Olsenella scatoligenes	0.00412 ± 0.00371	0.00014 ± 0.00007	0.00038 ± 0.00026	0.03367 ± 0.01555	0.00401 ± 0.00202	0.02577 ± 0.02073	0.007 ± 0.00586	0.00232 ± 0.00116	0.05452 ± 0.0512	0.00054 ± 0.00016	0.00085 ± 0.00054	0.06334 ± 0.04235	0.00037 ± 0.00004	0.00043 ± 0.00006	0.00077 ± 0.0002	0.00236 ± 0.00185	0.00132 ± 0.00048	0.00084 ± 0.00021	0.01403 ± 0.00626	0.02569 ± 0.01515	0.00771 ± 0.00222
Clostridiales bacterium KLE1615	0.00117 ± 0.00024	0.00134 ± 0.00026	0.00135 ± 0.00028	0.00219 ± 0.00087	0.0013 ± 0.00048	0.00287 ± 0.00143	0.01066 ± 0.00273	0.00289 ± 0.00051	0.00434 ± 0.00114	0.02581 ± 0.00361	0.0217 ± 0.0038	0.00477 ± 0.00149	0.02028 ± 0.00182	0.02131 ± 0.00312	0.01933 ± 0.00399	0.01663 ± 0.00247	0.0267 ± 0.00535	0.0195 ± 0.00196	0.01928 ± 0.00305	0.01886 ± 0.00302	0.02289 ± 0.00176
Clostridiales bacterium Choco116	0.01121 ± 0.00573	0.02403 ± 0.01022	0.02578 ± 0.01085	0.03396 ± 0.01247	0.02511 ± 0.00606	0.02858 ± 0.01435	0.00851 ± 0.00325	0.03197 ± 0.01401	0.02088 ± 0.00789	0.00623 ± 0.00179	0.00539 ± 0.00093	0.01174 ± 0.00311	0.00816 ± 0.0022	0.00746 ± 0.00158	0.01048 ± 0.0032	0.00399 ± 0.00035	0.00471 ± 0.00082	0.00474 ± 0.00052	0.00405 ± 0.00037	0.00517 ± 0.00073	0.0046 ± 0.00049
Acidiphilium sp. CAG:727	0.00031 ± 0.00007	0.0002 ± 0.00006	0.00188 ± 0.00135	0.00076 ± 0.00028	0.00056 ± 0.0002	0.01255 ± 0.00782	0.00977 ± 0.00379	0.00107 ± 0.00032	0.00464 ± 0.00131	0.01405 ± 0.00442	0.01601 ± 0.0069	0.00521 ± 0.00163	0.01472 ± 0.00362	0.01083 ± 0.00199	0.00709 ± 0.00184	0.016 ± 0.00454	0.01367 ± 0.00284	0.04118 ± 0.01716	0.02482 ± 0.00583	0.03516 ± 0.00933	0.02605 ± 0.00305
Eubacterium sp. CAG:38	0.00087 ± 0.00015	0.00356 ± 0.00187	0.01271 ± 0.01104	0.01363 ± 0.00976	0.00181 ± 0.00081	0.01729 ± 0.01538	0.01142 ± 0.00173	0.00335 ± 0.00087	0.00634 ± 0.00159	0.02192 ± 0.00776	0.01016 ± 0.00196	0.00607 ± 0.0015	0.01456 ± 0.00218	0.01842 ± 0.00613	0.01228 ± 0.00166	0.01543 ± 0.00179	0.01596 ± 0.00334	0.01879 ± 0.00241	0.01538 ± 0.00234	0.01523 ± 0.00456	0.02234 ± 0.00381
Clostridium sp. CAG:452	0.00004 ± 0.00001	0.00006 ± 0.00002	0.00008 ± 0.00002	0.00012 ± 0.00002	0.00008 ± 0.00001	0.00013 ± 0.00003	0.00283 ± 0.00164	0.00111 ± 0.00038	0.00701 ± 0.00585	0.01738 ± 0.00644	0.01296 ± 0.00406	0.00485 ± 0.00321	0.0071 ± 0.00332	0.02199 ± 0.0068	0.02046 ± 0.00748	0.00251 ± 0.00064	0.00739 ± 0.00291	0.00241 ± 0.00048	0.04743 ± 0.01588	0.05265 ± 0.01443	0.03607 ± 0.00556
Agathobaculum sp. Marseille-P7918	0.00948 ± 0.00208	0.013 ± 0.00405	0.02616 ± 0.00815	0.03318 ± 0.01307	0.00901 ± 0.00302	0.01102 ± 0.00239	0.00909 ± 0.00113	0.01226 ± 0.00231	0.01895 ± 0.00627	0.01065 ± 0.0016	0.01041 ± 0.00037	0.02668 ± 0.00962	0.01076 ± 0.00095	0.01104 ± 0.00107	0.01217 ± 0.00114	0.00636 ± 0.00114	0.00708 ± 0.00032	0.00599 ± 0.00052	0.00757 ± 0.00217	0.00775 ± 0.00174	0.00578 ± 0.00034
Helicobacter sp. TUL	0.01336 ± 0.01332	0.00047 ± 0.00044	0.0006 ± 0.00056	0.00039 ± 0.00016	0.00007 ± 0.00002	0.00518 ± 0.00481	0.00041 ± 0.00019	0.00031 ± 0.00011	0.0057 ± 0.00374	0.01938 ± 0.0103	0.14841 ± 0.14031	0.00376 ± 0.0025	0.00899 ± 0.00562	0.00626 ± 0.00355	0.03697 ± 0.03477	0.00045 ± 0.00011	0.00044 ± 0.00014	0.00035 ± 0.00017	0.00059 ± 0.00024	0.01227 ± 0.0062	0.00318 ± 0.00196
Eubacterium sp. TM05-53	0.01476 ± 0.00357	0.01289 ± 0.00495	0.01308 ± 0.00517	0.01743 ± 0.00336	0.01498 ± 0.00532	0.01901 ± 0.00774	0.0074 ± 0.00236	0.02327 ± 0.01062	0.015 ± 0.00266	0.00994 ± 0.00111	0.00773 ± 0.00084	0.0264 ± 0.00885	0.0078 ± 0.001	0.01082 ± 0.00199	0.01218 ± 0.00326	0.01044 ± 0.00243	0.00885 ± 0.00148	0.00982 ± 0.00113	0.00951 ± 0.00163	0.00855 ± 0.0011	0.01131 ± 0.00266
Roseburia sp. TF10-5	0.00041 ± 0.0001	0.00043 ± 0.00015	0.00122 ± 0.00077	0.00102 ± 0.00035	0.00106 ± 0.00056	0.00148 ± 0.00046	0.04212 ± 0.01309	0.00139 ± 0.00024	0.00346 ± 0.00069	0.03621 ± 0.00986	0.01817 ± 0.00354	0.00213 ± 0.00046	0.03811 ± 0.01007	0.01538 ± 0.00448	0.00918 ± 0.00285	0.02623 ± 0.012	0.00853 ± 0.00188	0.02608 ± 0.00592	0.00844 ± 0.00188	0.0055 ± 0.00208	0.00917 ± 0.00219
Parabacteroides sp. An277	0.00607 ± 0.00283	0.01033 ± 0.00411	0.01207 ± 0.00351	0.00775 ± 0.003	0.00332 ± 0.00141	0.00888 ± 0.003	0.00867 ± 0.00146	0.01068 ± 0.00476	0.01983 ± 0.00709	0.01482 ± 0.00228	0.02385 ± 0.0035	0.01555 ± 0.00301	0.02295 ± 0.00494	0.01885 ± 0.00459	0.02095 ± 0.00385	0.01071 ± 0.00154	0.01542 ± 0.00259	0.00812 ± 0.00066	0.00944 ± 0.00197	0.00823 ± 0.00039	0.00817 ± 0.0011
Porphyromonas levii	0.00074 ± 0.00026	0.00258 ± 0.0017	0.00794 ± 0.00542	0.00147 ± 0.00051	0.00069 ± 0.00031	0.00085 ± 0.00031	0.00123 ± 0.00017	0.01979 ± 0.01924	0.00112 ± 0.00029	0.00129 ± 0.00026	0.00311 ± 0.00158	0.04577 ± 0.04429	0.00144 ± 0.00019	0.00128 ± 0.00028	0.00167 ± 0.00026	0.00221 ± 0.00062	0.0035 ± 0.00098	0.00713 ± 0.00482	0.08563 ± 0.03215	0.04244 ± 0.01531	0.03419 ± 0.01925
Prevotella dentasini	0.00565 ± 0.00324	0.01143 ± 0.00603	0.01486 ± 0.00722	0.00524 ± 0.00204	0.00167 ± 0.00049	0.00609 ± 0.00186	0.01569 ± 0.00157	0.0023 ± 0.00059	0.01527 ± 0.00769	0.01069 ± 0.00118	0.01342 ± 0.00298	0.02355 ± 0.00986	0.01349 ± 0.00267	0.01038 ± 0.00111	0.01376 ± 0.00426	0.0161 ± 0.00241	0.01551 ± 0.00178	0.01882 ± 0.00309	0.0111 ± 0.00282	0.02479 ± 0.01169	0.01181 ± 0.00162
Flavonifractor sp. An100	0.00491 ± 0.00152	0.00611 ± 0.00175	0.00698 ± 0.00195	0.00533 ± 0.00082	0.00453 ± 0.00182	0.00516 ± 0.00111	0.01308 ± 0.00391	0.01056 ± 0.00354	0.01564 ± 0.00393	0.01731 ± 0.00329	0.01684 ± 0.00216	0.01095 ± 0.00225	0.01707 ± 0.00186	0.02094 ± 0.00316	0.02407 ± 0.00267	0.01371 ± 0.00342	0.01781 ± 0.00093	0.01278 ± 0.00206	0.01106 ± 0.00179	0.01398 ± 0.00111	0.01406 ± 0.00105
Lactobacillus sp. OTU4228	0.01317 ± 0.006	0.01755 ± 0.00355	0.0109 ± 0.00308	0.00864 ± 0.00394	0.00572 ± 0.00346	0.00872 ± 0.00241	0.02799 ± 0.01085	0.00954 ± 0.0045	0.01436 ± 0.00729	0.0391 ± 0.01295	0.0363 ± 0.01243	0.00422 ± 0.00106	0.02162 ± 0.00583	0.0232 ± 0.00634	0.00695 ± 0.00297	0.00432 ± 0.00249	0.0119 ± 0.00599	0.003 ± 0.00092	0.00015 ± 0.00003	0.00022 ± 0.0001	0.00031 ± 0.00022
Campylobacter jejuni	0.02378 ± 0.00899	0.01754 ± 0.00834	0.01014 ± 0.0025	0.03073 ± 0.01259	0.02287 ± 0.00955	0.01917 ± 0.00601	0.01002 ± 0.00456	0.01399 ± 0.00457	0.01062 ± 0.00168	0.00811 ± 0.00119	0.01248 ± 0.00548	0.01956 ± 0.00356	0.00611 ± 0.00033	0.0066 ± 0.00116	0.00933 ± 0.00228	0.00734 ± 0.00204	0.00858 ± 0.00124	0.00469 ± 0.00068	0.01294 ± 0.00277	0.01076 ± 0.0016	0.00948 ± 0.00245
Clostridium sp. DSM 8431	0.00138 ± 0.00058	0.00082 ± 0.00004	0.00109 ± 0.0004	0.00148 ± 0.00044	0.00047 ± 0.00014	0.00232 ± 0.00063	0.0395 ± 0.00988	0.00177 ± 0.00064	0.00642 ± 0.00182	0.02024 ± 0.00699	0.01824 ± 0.00926	0.00461 ± 0.00167	0.02113 ± 0.00486	0.01214 ± 0.00551	0.00976 ± 0.00323	0.02285 ± 0.01072	0.0151 ± 0.00505	0.00956 ± 0.00252	0.02362 ± 0.00699	0.0197 ± 0.00294	0.02417 ± 0.00463
Prevotella enoeca	0.00603 ± 0.00336	0.00763 ± 0.00419	0.00953 ± 0.0048	0.00445 ± 0.00165	0.00198 ± 0.00092	0.0054 ± 0.00192	0.01963 ± 0.00256	0.00247 ± 0.00066	0.01339 ± 0.0068	0.01371 ± 0.00179	0.0135 ± 0.00195	0.01166 ± 0.00683	0.01325 ± 0.00152	0.01194 ± 0.0014	0.0189 ± 0.00706	0.01741 ± 0.00282	0.01689 ± 0.00236	0.0203 ± 0.00257	0.01239 ± 0.0018	0.02456 ± 0.00774	0.01207 ± 0.00103
[Clostridium] leptum	0.01069 ± 0.00222	0.01686 ± 0.00378	0.00889 ± 0.00136	0.0107 ± 0.00197	0.01173 ± 0.00349	0.01527 ± 0.00296	0.01132 ± 0.00267	0.02255 ± 0.00513	0.02399 ± 0.00349	0.00831 ± 0.0011	0.00963 ± 0.00125	0.01929 ± 0.00498	0.00894 ± 0.00103	0.00944 ± 0.00093	0.01089 ± 0.00089	0.00942 ± 0.00122	0.0124 ± 0.00108	0.01251 ± 0.00162	0.01023 ± 0.0014	0.01187 ± 0.00122	0.01266 ± 0.00093
Erysipelotrichaceae bacterium NK3D112	0.00226 ± 0.00062	0.00263 ± 0.00084	0.00265 ± 0.00096	0.00611 ± 0.00134	0.00364 ± 0.00089	0.00566 ± 0.00144	0.01086 ± 0.00184	0.01132 ± 0.0046	0.00853 ± 0.00154	0.01327 ± 0.00239	0.01412 ± 0.00223	0.01043 ± 0.00313	0.01687 ± 0.00148	0.02205 ± 0.00308	0.01726 ± 0.00259	0.0177 ± 0.00146	0.02051 ± 0.00197	0.02248 ± 0.00161	0.01562 ± 0.00098	0.0176 ± 0.00157	0.01612 ± 0.00078
Coprococcus eutactus	0.00363 ± 0.00061	0.00278 ± 0.00046	0.00664 ± 0.00213	0.00496 ± 0.00132	0.00388 ± 0.00114	0.00569 ± 0.00167	0.01545 ± 0.00103	0.00684 ± 0.00074	0.00833 ± 0.00104	0.01649 ± 0.00188	0.01151 ± 0.0009	0.00795 ± 0.00151	0.01959 ± 0.00257	0.01681 ± 0.00173	0.01601 ± 0.00191	0.01697 ± 0.00244	0.01229 ± 0.00146	0.01896 ± 0.00315	0.01978 ± 0.00363	0.01606 ± 0.00261	0.021 ± 0.00253
Firmicutes bacterium AF25-13AC	0.00132 ± 0.00026	0.00083 ± 0.00015	0.00109 ± 0.00027	0.00141 ± 0.00023	0.00156 ± 0.00038	0.00147 ± 0.00024	0.01013 ± 0.00252	0.0023 ± 0.00051	0.00328 ± 0.00098	0.02571 ± 0.00387	0.0201 ± 0.00406	0.00374 ± 0.00127	0.01886 ± 0.002	0.01938 ± 0.0033	0.01775 ± 0.00394	0.01505 ± 0.0023	0.02651 ± 0.00534	0.01933 ± 0.00184	0.01913 ± 0.00325	0.01891 ± 0.00297	0.02193 ± 0.00162
Ruminococcaceae bacterium cv2	0.03985 ± 0.01735	0.01471 ± 0.0057	0.01435 ± 0.00567	0.00956 ± 0.00223	0.01698 ± 0.01286	0.03282 ± 0.00879	0.00451 ± 0.0011	0.02304 ± 0.00448	0.03191 ± 0.00728	0.00449 ± 0.00079	0.00642 ± 0.00142	0.01795 ± 0.00637	0.00429 ± 0.00053	0.00447 ± 0.0004	0.00712 ± 0.00057	0.00583 ± 0.0014	0.00568 ± 0.00042	0.00505 ± 0.00088	0.0042 ± 0.00056	0.00536 ± 0.0006	0.00511 ± 0.00047
Mycoplasma sp. CAG:877	#DIV/0!	0.00004 ± 0.00001	0.00004 ± 0.00001	0.00014 ± 0.00004	0.00007 ± 0.00002	0.00017 ± 0.00005	0.01486 ± 0.01232	0.00104 ± 0.00042	0.00066 ± 0.00019	0.0223 ± 0.0091	0.0209 ± 0.00949	0.00413 ± 0.00235	0.02793 ± 0.01194	0.0227 ± 0.01029	0.01532 ± 0.00609	0.00448 ± 0.00252	0.02503 ± 0.01636	0.00223 ± 0.00062	0.02406 ± 0.00461	0.01628 ± 0.00345	0.01747 ± 0.00365
Firmicutes bacterium CAG:321	0.00009 ± 0.00002	0.00008 ± 0.00001	0.00023 ± 0.00015	0.00011 ± 0.00003	0.00053 ± 0.00046	0.00353 ± 0.00323	0.004 ± 0.0017	0.00316 ± 0.00104	0.01057 ± 0.0053	0.01191 ± 0.00262	0.00981 ± 0.00278	0.00717 ± 0.00434	0.01459 ± 0.0039	0.02109 ± 0.00495	0.00796 ± 0.00328	0.01354 ± 0.00668	0.01898 ± 0.00736	0.02033 ± 0.00852	0.03016 ± 0.01314	0.03051 ± 0.01008	0.02515 ± 0.00593
Prevotella pleuritidis	0.00534 ± 0.00315	0.00637 ± 0.00367	0.0078 ± 0.00381	0.00392 ± 0.00147	0.0017 ± 0.00101	0.00425 ± 0.0013	0.01937 ± 0.00254	0.00176 ± 0.0004	0.01068 ± 0.00526	0.0135 ± 0.00162	0.01412 ± 0.00236	0.01033 ± 0.00577	0.01449 ± 0.00174	0.01318 ± 0.00176	0.0195 ± 0.00801	0.01813 ± 0.00289	0.01616 ± 0.00231	0.01899 ± 0.00219	0.01299 ± 0.00212	0.02307 ± 0.00637	0.01226 ± 0.0011
Candidatus Methanomethylophilus alvus	0.00015 ± 0.00004	0.00024 ± 0.00007	0.00011 ± 0.00004	0.00283 ± 0.00184	0.0004 ± 0.00013	0.00981 ± 0.00646	0.01943 ± 0.00943	0.01342 ± 0.00475	0.01124 ± 0.0031	0.01393 ± 0.00274	0.01376 ± 0.00221	0.00978 ± 0.00375	0.02996 ± 0.00838	0.02015 ± 0.00574	0.0124 ± 0.00315	0.01374 ± 0.00356	0.01578 ± 0.00249	0.01551 ± 0.00477	0.00978 ± 0.00111	0.0143 ± 0.00301	0.01537 ± 0.00223
Campylobacter ureolyticus	0.00033 ± 0.00017	0.00138 ± 0.00071	0.00043 ± 0.00023	0.00217 ± 0.00087	0.0038 ± 0.00107	0.00374 ± 0.00219	0.00502 ± 0.00341	0.00289 ± 0.00123	0.00274 ± 0.001	0.00313 ± 0.00058	0.00351 ± 0.00117	0.00425 ± 0.00094	0.00205 ± 0.00029	0.0021 ± 0.00061	0.00268 ± 0.00108	0.0056 ± 0.0033	0.00384 ± 0.00089	0.00651 ± 0.00361	0.12268 ± 0.06343	0.00352 ± 0.00086	0.04768 ± 0.02404
Bifidobacterium pseudolongum	0.00804 ± 0.0038	0.00151 ± 0.00037	0.00835 ± 0.00374	0.05281 ± 0.02998	0.00257 ± 0.00086	0.00753 ± 0.00352	0.08753 ± 0.06912	0.01074 ± 0.00803	0.00764 ± 0.00442	0.00405 ± 0.00103	0.00359 ± 0.0009	0.00624 ± 0.00315	0.00379 ± 0.00071	0.00264 ± 0.00048	0.003 ± 0.00024	0.00365 ± 0.00044	0.00735 ± 0.00169	0.00372 ± 0.00037	0.00559 ± 0.00192	0.00456 ± 0.00073	0.00477 ± 0.00097
Clostridium sp. CAG:302	0.00042 ± 0.00016	0.00039 ± 0.00019	0.00016 ± 0.00008	0.00011 ± 0.00004	#DIV/0!	0.00054 ± 0.00025	0.00226 ± 0.00123	0.00261 ± 0.00092	0.00097 ± 0.00045	0.00702 ± 0.00253	0.01367 ± 0.00927	0.01695 ± 0.01542	0.01542 ± 0.00902	0.02257 ± 0.00957	0.02172 ± 0.00704	0.00692 ± 0.00213	0.02034 ± 0.00713	0.00701 ± 0.00265	0.03286 ± 0.00946	0.02908 ± 0.00555	0.03165 ± 0.00805
Intestinibacillus sp. Marseille-P6563	0.01008 ± 0.00675	0.01026 ± 0.00359	0.00771 ± 0.00145	0.01125 ± 0.00241	0.00433 ± 0.00116	0.00653 ± 0.00169	0.01237 ± 0.00235	0.02354 ± 0.00796	0.0138 ± 0.00235	0.01463 ± 0.00219	0.0179 ± 0.00154	0.01721 ± 0.00366	0.01649 ± 0.00181	0.01594 ± 0.00156	0.01908 ± 0.00312	0.00937 ± 0.00152	0.00999 ± 0.00033	0.0111 ± 0.00087	0.0073 ± 0.0008	0.00812 ± 0.00061	0.00902 ± 0.00082
Intestinibacter bartlettii	0.00255 ± 0.00063	0.00507 ± 0.00122	0.00278 ± 0.00058	0.00157 ± 0.00018	0.00207 ± 0.00071	0.00235 ± 0.00064	0.01244 ± 0.00339	0.00426 ± 0.00148	0.00564 ± 0.00149	0.02579 ± 0.00387	0.01663 ± 0.00357	0.00516 ± 0.00118	0.02823 ± 0.0061	0.02796 ± 0.00368	0.018 ± 0.00324	0.01315 ± 0.00175	0.01281 ± 0.00132	0.00904 ± 0.0013	0.01829 ± 0.00333	0.01509 ± 0.00269	0.0193 ± 0.00244
Bacteroides plebeius CAG:211	0.02854 ± 0.01741	0.05829 ± 0.02561	0.06059 ± 0.0474	0.0068 ± 0.00434	0.03577 ± 0.02687	0.00315 ± 0.00088	0.0015 ± 0.00022	0.06358 ± 0.03579	0.01648 ± 0.01031	0.00118 ± 0.00014	0.00192 ± 0.00031	0.01607 ± 0.006	0.00181 ± 0.00021	0.0013 ± 0.00017	0.00178 ± 0.00025	0.0014 ± 0.00023	0.00118 ± 0.0001	0.00127 ± 0.00018	0.0045 ± 0.00331	0.00201 ± 0.00117	0.00165 ± 0.00062
Lactimicrobium massiliense	0.00196 ± 0.00071	0.00188 ± 0.00078	0.00238 ± 0.00101	0.00561 ± 0.00121	0.00308 ± 0.00042	0.00484 ± 0.00151	0.02146 ± 0.00935	0.00991 ± 0.00431	0.00563 ± 0.0012	0.01364 ± 0.00409	0.00931 ± 0.00173	0.00789 ± 0.00222	0.01375 ± 0.00188	0.01574 ± 0.00265	0.01057 ± 0.00175	0.01538 ± 0.00163	0.01467 ± 0.0015	0.01857 ± 0.00132	0.01934 ± 0.00248	0.03844 ± 0.02195	0.01668 ± 0.0018
[Clostridium] hylemonae	0.01357 ± 0.00479	0.01195 ± 0.00304	0.01049 ± 0.00266	0.02071 ± 0.0048	0.0228 ± 0.00302	0.01826 ± 0.00398	0.0109 ± 0.0038	0.02643 ± 0.005	0.02292 ± 0.00382	0.00607 ± 0.00097	0.01248 ± 0.00222	0.02088 ± 0.0064	0.00772 ± 0.00071	0.01091 ± 0.0015	0.01912 ± 0.00244	0.00523 ± 0.00103	0.00516 ± 0.00048	0.00533 ± 0.00049	0.0032 ± 0.00028	0.00345 ± 0.00041	0.00395 ± 0.00018
Fusobacterium sp. FSA-380-WT-3A	0.01083 ± 0.00712	0.12284 ± 0.11666	0.03315 ± 0.02112	0.0054 ± 0.00157	0.02623 ± 0.02155	0.00234 ± 0.00082	0.02392 ± 0.02355	0.02635 ± 0.02038	0.02837 ± 0.01608	0.0003 ± 0.00005	0.00047 ± 0.00008	0.02841 ± 0.01164	0.00042 ± 0.00006	0.00037 ± 0.00004	0.00061 ± 0.00017	0.00028 ± 0.00006	0.00035 ± 0.00006	0.00023 ± 0.00004	0.00037 ± 0.00006	0.00034 ± 0.00006	0.00032 ± 0.00005
Clostridiaceae bacterium 68-1-5	0.01131 ± 0.00205	0.01337 ± 0.00312	0.01477 ± 0.00424	0.01854 ± 0.00554	0.0193 ± 0.00544	0.02159 ± 0.00762	0.00633 ± 0.00169	0.03273 ± 0.00859	0.01905 ± 0.00185	0.00417 ± 0.00049	0.00756 ± 0.00102	0.01829 ± 0.00208	0.00501 ± 0.00057	0.0069 ± 0.00065	0.01066 ± 0.00127	0.00468 ± 0.00098	0.00429 ± 0.0002	0.00514 ± 0.00118	0.01062 ± 0.00456	0.00808 ± 0.00395	0.01614 ± 0.0123
Lactobacillus ruminis	0.00722 ± 0.00195	0.00653 ± 0.00122	0.0056 ± 0.00075	0.00479 ± 0.00073	0.00563 ± 0.00279	0.00896 ± 0.00299	0.01445 ± 0.00277	0.00501 ± 0.00138	0.00524 ± 0.00078	0.02385 ± 0.01065	0.00993 ± 0.00122	0.00415 ± 0.0007	0.00979 ± 0.00135	0.00792 ± 0.00095	0.0076 ± 0.00079	0.01032 ± 0.00174	0.01157 ± 0.00116	0.00991 ± 0.0013	0.03734 ± 0.0089	0.02961 ± 0.00571	0.02121 ± 0.0037
Alloprevotella sp. OH1205_COT-284	0.00164 ± 0.00053	0.00325 ± 0.00134	0.00851 ± 0.00394	0.00493 ± 0.00176	0.00242 ± 0.00107	0.00354 ± 0.00103	0.01391 ± 0.00372	0.00316 ± 0.00096	0.00569 ± 0.00181	0.01224 ± 0.00173	0.02099 ± 0.00709	0.00962 ± 0.00368	0.02463 ± 0.00653	0.02083 ± 0.0053	0.01773 ± 0.00291	0.01301 ± 0.00196	0.02307 ± 0.00373	0.01479 ± 0.00207	0.01294 ± 0.00436	0.01114 ± 0.00136	0.0121 ± 0.00252
Bacteroidales bacterium WCE2004	0.00122 ± 0.00036	0.00185 ± 0.00051	0.00223 ± 0.00056	0.00216 ± 0.00056	0.00163 ± 0.00066	0.00314 ± 0.00084	0.01002 ± 0.0021	0.00303 ± 0.0009	0.00567 ± 0.0018	0.01503 ± 0.00305	0.01926 ± 0.00411	0.00743 ± 0.00336	0.01698 ± 0.00396	0.02234 ± 0.00301	0.02801 ± 0.00413	0.01558 ± 0.00526	0.02111 ± 0.00224	0.01742 ± 0.00333	0.01351 ± 0.00264	0.01677 ± 0.00289	0.01486 ± 0.00237
Fusobacterium nucleatum	0.02968 ± 0.00732	0.05547 ± 0.01189	0.03694 ± 0.0081	0.01158 ± 0.00362	0.01544 ± 0.00729	0.02751 ± 0.02034	0.00372 ± 0.00129	0.01328 ± 0.00566	0.00741 ± 0.00198	0.0024 ± 0.0002	0.00228 ± 0.00019	0.01393 ± 0.00576	0.00272 ± 0.00028	0.00227 ± 0.00028	0.00276 ± 0.00037	0.00416 ± 0.00062	0.00626 ± 0.00305	0.00504 ± 0.00193	0.00832 ± 0.00272	0.00955 ± 0.00388	0.00757 ± 0.00342
Lachnospiraceae bacterium A4	0.00364 ± 0.00048	0.00352 ± 0.00061	0.00649 ± 0.00337	0.0069 ± 0.00226	0.00405 ± 0.00083	0.00737 ± 0.00266	0.01296 ± 0.00152	0.00835 ± 0.00143	0.01117 ± 0.00202	0.01525 ± 0.00296	0.01618 ± 0.00125	0.01113 ± 0.00211	0.01722 ± 0.00302	0.01695 ± 0.00351	0.01857 ± 0.00169	0.01825 ± 0.00322	0.0131 ± 0.00152	0.01245 ± 0.00091	0.01146 ± 0.00125	0.01176 ± 0.00159	0.0133 ± 0.00086
Turicibacter sanguinis	0.00287 ± 0.00103	0.01396 ± 0.00767	0.0021 ± 0.00091	0.00346 ± 0.0016	0.00133 ± 0.00041	0.00574 ± 0.00195	0.00946 ± 0.00257	0.00594 ± 0.0017	0.023 ± 0.01065	0.00793 ± 0.00272	0.00495 ± 0.00165	0.02318 ± 0.01139	0.00722 ± 0.00248	0.00606 ± 0.00186	0.00941 ± 0.00604	0.01757 ± 0.00648	0.0109 ± 0.00283	0.00578 ± 0.00207	0.02618 ± 0.00457	0.02543 ± 0.00473	0.02525 ± 0.00297
Murimonas intestini	0.00901 ± 0.00249	0.00672 ± 0.00122	0.00689 ± 0.0016	0.01351 ± 0.00275	0.01493 ± 0.00194	0.01141 ± 0.00248	0.01096 ± 0.00288	0.02036 ± 0.00464	0.01753 ± 0.00219	0.0096 ± 0.00138	0.01406 ± 0.00174	0.01583 ± 0.00407	0.01335 ± 0.0024	0.01318 ± 0.00149	0.02253 ± 0.00266	0.01092 ± 0.00312	0.00957 ± 0.00176	0.00846 ± 0.00116	0.00622 ± 0.00056	0.00603 ± 0.00071	0.00748 ± 0.0004
Eubacterium ramulus	0.00199 ± 0.00031	0.00295 ± 0.00016	0.00297 ± 0.00093	0.00409 ± 0.00071	0.00423 ± 0.0015	0.01423 ± 0.00847	0.00984 ± 0.00077	0.00599 ± 0.00089	0.01118 ± 0.00125	0.01606 ± 0.00244	0.01314 ± 0.00274	0.01341 ± 0.0057	0.01496 ± 0.00142	0.01958 ± 0.00273	0.03 ± 0.00947	0.01199 ± 0.00155	0.01025 ± 0.00106	0.00957 ± 0.00062	0.01135 ± 0.00182	0.01213 ± 0.0015	0.01373 ± 0.00203
Clostridium sp. CAG:265	0.00042 ± 0.00011	0.00095 ± 0.00015	0.00034 ± 0.0001	0.00051 ± 0.00013	0.0001 ± 0.00004	0.00096 ± 0.0003	0.01225 ± 0.00297	0.00051 ± 0.00008	0.00234 ± 0.00095	0.02169 ± 0.00549	0.01676 ± 0.00366	0.00396 ± 0.0028	0.01812 ± 0.00402	0.02278 ± 0.00612	0.01142 ± 0.0051	0.01191 ± 0.00342	0.01266 ± 0.00302	0.00883 ± 0.00239	0.02797 ± 0.00703	0.02537 ± 0.00465	0.02764 ± 0.0032
Blautia glucerasea	0.00145 ± 0.00036	0.00354 ± 0.00071	0.00348 ± 0.00182	0.00878 ± 0.002	0.008 ± 0.00233	0.00907 ± 0.00334	0.01359 ± 0.00415	0.01211 ± 0.0037	0.01846 ± 0.00155	0.01514 ± 0.0036	0.02331 ± 0.0066	0.01187 ± 0.00252	0.01081 ± 0.00123	0.01495 ± 0.00255	0.01457 ± 0.0022	0.01102 ± 0.00162	0.01319 ± 0.00223	0.00849 ± 0.00091	0.01045 ± 0.00154	0.01396 ± 0.0025	0.01482 ± 0.00307
Olsenella sp. kh2p3	0.00293 ± 0.00251	0.00009 ± 0.00004	0.00042 ± 0.00024	0.03042 ± 0.01418	0.00297 ± 0.00146	0.02723 ± 0.02198	0.00544 ± 0.0048	0.00336 ± 0.00165	0.05328 ± 0.05035	0.00078 ± 0.00029	0.00068 ± 0.00024	0.04857 ± 0.03155	0.00041 ± 0.00008	0.00071 ± 0.0003	0.00082 ± 0.00025	0.0024 ± 0.00174	0.00116 ± 0.00035	0.00075 ± 0.00018	0.01208 ± 0.00475	0.02147 ± 0.01257	0.00634 ± 0.00173
Bacillus thuringiensis	0.01339 ± 0.00301	0.00512 ± 0.00104	0.0071 ± 0.00184	0.02172 ± 0.00841	0.01374 ± 0.00462	0.01836 ± 0.0093	0.00184 ± 0.00009	0.03761 ± 0.02437	0.00818 ± 0.0015	0.00414 ± 0.00118	0.02181 ± 0.01871	0.0283 ± 0.01136	0.00383 ± 0.00041	0.00419 ± 0.00139	0.00517 ± 0.0017	0.00415 ± 0.00095	0.00771 ± 0.00262	0.00528 ± 0.00098	0.01571 ± 0.00375	0.01542 ± 0.00569	0.00956 ± 0.0026
Clostridiales bacterium 41_12_two_minus	0.00442 ± 0.00166	0.00457 ± 0.0009	0.00714 ± 0.00233	0.00622 ± 0.00179	0.00429 ± 0.00199	0.00539 ± 0.00069	0.00921 ± 0.00092	0.0065 ± 0.00211	0.00845 ± 0.00117	0.01641 ± 0.00091	0.01253 ± 0.00165	0.01069 ± 0.00228	0.01533 ± 0.0009	0.015 ± 0.00158	0.01364 ± 0.0015	0.01322 ± 0.00123	0.01639 ± 0.00152	0.01556 ± 0.00124	0.01483 ± 0.00168	0.01613 ± 0.00211	0.01837 ± 0.00123
Clostridium sp. 29_15	0.00021 ± 0.00003	0.00041 ± 0.00008	0.00018 ± 0.00006	0.00042 ± 0.00015	0.00013 ± 0.00003	0.00063 ± 0.00013	0.01199 ± 0.003	0.00065 ± 0.00027	0.00171 ± 0.00088	0.02185 ± 0.00542	0.01742 ± 0.0037	0.00457 ± 0.00256	0.01878 ± 0.00413	0.02418 ± 0.00651	0.01152 ± 0.00513	0.01193 ± 0.00327	0.01324 ± 0.00323	0.00883 ± 0.00232	0.02689 ± 0.00672	0.02554 ± 0.00473	0.02667 ± 0.00289
Subdoligranulum sp. AF14-43	0.029 ± 0.00802	0.02119 ± 0.00237	0.01167 ± 0.0027	0.01209 ± 0.00252	0.01805 ± 0.00639	0.02851 ± 0.00575	0.00624 ± 0.00333	0.03449 ± 0.00906	0.03294 ± 0.0077	0.00369 ± 0.00081	0.00445 ± 0.00065	0.0213 ± 0.00708	0.00503 ± 0.00157	0.00375 ± 0.0005	0.0059 ± 0.00083	0.00538 ± 0.00196	0.00361 ± 0.0004	0.00222 ± 0.00036	0.00139 ± 0.00025	0.00179 ± 0.00031	0.00197 ± 0.0002
Alloprevotella tannerae	0.00281 ± 0.00113	0.0047 ± 0.00182	0.00827 ± 0.00282	0.00615 ± 0.0019	0.00332 ± 0.00119	0.00405 ± 0.00094	0.01428 ± 0.00422	0.003 ± 0.0005	0.00775 ± 0.0025	0.01089 ± 0.00094	0.01866 ± 0.00481	0.01164 ± 0.00426	0.01679 ± 0.00358	0.0151 ± 0.00273	0.01617 ± 0.00276	0.01407 ± 0.00187	0.02147 ± 0.00334	0.01515 ± 0.00172	0.01274 ± 0.00376	0.01403 ± 0.00316	0.01332 ± 0.00293
Flavonifractor sp. An82	0.00382 ± 0.00077	0.00568 ± 0.00151	0.00575 ± 0.00113	0.01036 ± 0.00268	0.06913 ± 0.06243	0.01186 ± 0.00291	0.00702 ± 0.00126	0.02841 ± 0.01484	0.02262 ± 0.00521	0.00778 ± 0.00136	0.00802 ± 0.00084	0.01481 ± 0.00439	0.00777 ± 0.00071	0.00931 ± 0.0013	0.01135 ± 0.00118	0.00776 ± 0.00136	0.0096 ± 0.00062	0.00739 ± 0.00091	0.00721 ± 0.00087	0.00912 ± 0.00081	0.00877 ± 0.00063
Flavonifractor sp. An10	0.00285 ± 0.00067	0.00481 ± 0.00162	0.00493 ± 0.00119	0.01171 ± 0.00315	0.01159 ± 0.00442	0.0107 ± 0.00408	0.00881 ± 0.00182	0.02087 ± 0.0074	0.03382 ± 0.00937	0.00887 ± 0.0017	0.00972 ± 0.00081	0.02132 ± 0.00805	0.00969 ± 0.00112	0.01203 ± 0.00096	0.01312 ± 0.00127	0.00863 ± 0.00176	0.01039 ± 0.00048	0.00857 ± 0.00098	0.00645 ± 0.0008	0.0081 ± 0.00071	0.00832 ± 0.00057
Lachnoclostridium sp. An196	0.00211 ± 0.00038	0.00293 ± 0.00045	0.00364 ± 0.00124	0.00516 ± 0.00102	0.00668 ± 0.00276	0.0056 ± 0.00104	0.01318 ± 0.00168	0.01099 ± 0.00235	0.01187 ± 0.00176	0.013 ± 0.00207	0.01587 ± 0.0015	0.0138 ± 0.00329	0.01681 ± 0.00179	0.01587 ± 0.0022	0.02153 ± 0.00161	0.01258 ± 0.00334	0.01062 ± 0.0012	0.01012 ± 0.00112	0.01158 ± 0.00171	0.01415 ± 0.00223	0.01437 ± 0.00217
Firmicutes bacterium HGW-Firmicutes-16	0.00196 ± 0.00104	0.00194 ± 0.0006	0.004 ± 0.00233	0.00788 ± 0.0018	0.00385 ± 0.0012	0.00776 ± 0.00273	0.01101 ± 0.00206	0.00893 ± 0.00308	0.01748 ± 0.00251	0.0128 ± 0.00297	0.01464 ± 0.00255	0.00843 ± 0.00234	0.0117 ± 0.00155	0.0164 ± 0.00296	0.02152 ± 0.00338	0.01124 ± 0.00297	0.01559 ± 0.00145	0.01103 ± 0.00146	0.0106 ± 0.00156	0.01556 ± 0.0021	0.01461 ± 0.00145
Clostridium bornimense	0.00068 ± 0.00018	0.00097 ± 0.00013	0.00076 ± 0.00023	0.0008 ± 0.0002	0.00038 ± 0.0001	0.00105 ± 0.0002	0.01862 ± 0.00384	0.00182 ± 0.00042	0.00271 ± 0.00059	0.03267 ± 0.01108	0.0148 ± 0.00412	0.00247 ± 0.00068	0.039 ± 0.01654	0.03383 ± 0.01064	0.01642 ± 0.00476	0.00792 ± 0.00254	0.00533 ± 0.00116	0.00417 ± 0.00068	0.01213 ± 0.00381	0.01513 ± 0.00297	0.01272 ± 0.00204
Massilistercora timonensis	0.00573 ± 0.00242	0.00812 ± 0.00212	0.00732 ± 0.00221	0.01006 ± 0.00255	0.01434 ± 0.00461	0.01252 ± 0.00276	0.01105 ± 0.00351	0.02079 ± 0.00514	0.02018 ± 0.00213	0.00711 ± 0.00113	0.01459 ± 0.00266	0.02383 ± 0.00754	0.00912 ± 0.00085	0.01336 ± 0.00196	0.02388 ± 0.00296	0.00723 ± 0.00114	0.00668 ± 0.00059	0.00711 ± 0.00065	0.00388 ± 0.00037	0.00388 ± 0.00046	0.00515 ± 0.00029
Anaerofilum sp. An201	0.00581 ± 0.00102	0.00821 ± 0.00135	0.00448 ± 0.00074	0.00796 ± 0.00243	0.01 ± 0.00366	0.01037 ± 0.00189	0.01177 ± 0.00212	0.02139 ± 0.00629	0.01656 ± 0.00233	0.01153 ± 0.00164	0.01272 ± 0.0015	0.01783 ± 0.00396	0.01273 ± 0.00115	0.0147 ± 0.00209	0.01646 ± 0.00183	0.00896 ± 0.00107	0.00986 ± 0.00047	0.00872 ± 0.00053	0.0079 ± 0.00055	0.00952 ± 0.0008	0.00913 ± 0.00034
Prevotella shahii	0.00376 ± 0.00203	0.00547 ± 0.00294	0.00676 ± 0.00313	0.00368 ± 0.00122	0.00303 ± 0.002	0.00475 ± 0.00147	0.01575 ± 0.00197	0.00349 ± 0.00159	0.01261 ± 0.0058	0.01155 ± 0.00135	0.0119 ± 0.00188	0.01302 ± 0.00531	0.0123 ± 0.00125	0.0113 ± 0.00092	0.01502 ± 0.00405	0.01431 ± 0.00199	0.01456 ± 0.00185	0.01658 ± 0.00181	0.01218 ± 0.00207	0.02475 ± 0.00769	0.01055 ± 0.00088
Campylobacter hyointestinalis	0.00018 ± 0.00004	0.00049 ± 0.00031	0.0034 ± 0.003	0.00784 ± 0.00384	0.0086 ± 0.00678	0.01958 ± 0.01115	0.02152 ± 0.01235	0.01389 ± 0.01034	0.01119 ± 0.00467	0.0148 ± 0.00302	0.01516 ± 0.00517	0.01974 ± 0.00515	0.01008 ± 0.00126	0.0109 ± 0.00336	0.01183 ± 0.00561	0.01066 ± 0.00262	0.0131 ± 0.00349	0.00408 ± 0.00108	0.01377 ± 0.00497	0.01236 ± 0.00249	0.0056 ± 0.00058
Absicoccus porci	0.00079 ± 0.00024	0.00092 ± 0.0002	0.00072 ± 0.00024	0.00168 ± 0.00048	0.00068 ± 0.00013	0.00147 ± 0.00037	0.01273 ± 0.00602	0.0021 ± 0.00043	0.00243 ± 0.00054	0.01469 ± 0.00758	0.00249 ± 0.00022	0.00257 ± 0.00049	0.01965 ± 0.00826	0.01096 ± 0.00459	0.00673 ± 0.00234	0.03175 ± 0.01686	0.00936 ± 0.00246	0.03847 ± 0.01918	0.01382 ± 0.00399	0.01521 ± 0.0061	0.02747 ± 0.01115
Clostridium sp. C105KSO13	0.01651 ± 0.00543	0.01225 ± 0.00302	0.00909 ± 0.00138	0.02602 ± 0.00606	0.02635 ± 0.00561	0.01837 ± 0.00446	0.00948 ± 0.00521	0.0286 ± 0.00689	0.02527 ± 0.0073	0.0041 ± 0.00047	0.00671 ± 0.00107	0.01536 ± 0.00448	0.00578 ± 0.0009	0.00652 ± 0.0007	0.0101 ± 0.0013	0.0048 ± 0.00088	0.00434 ± 0.00053	0.00428 ± 0.00033	0.00314 ± 0.00028	0.00293 ± 0.00033	0.00363 ± 0.00013
Clostridium beijerinckii	0.00418 ± 0.00085	0.00561 ± 0.00101	0.00394 ± 0.0006	0.00306 ± 0.00054	0.00225 ± 0.00072	0.00434 ± 0.00089	0.01874 ± 0.00309	0.00379 ± 0.00064	0.00785 ± 0.00141	0.01406 ± 0.0034	0.01282 ± 0.00441	0.00729 ± 0.00159	0.01464 ± 0.00192	0.01119 ± 0.00291	0.0108 ± 0.00227	0.01354 ± 0.00425	0.01006 ± 0.0021	0.00813 ± 0.00129	0.02093 ± 0.00347	0.02428 ± 0.00306	0.02358 ± 0.00253
Prevotella colorans	0.00468 ± 0.00203	0.00675 ± 0.00229	0.00469 ± 0.00163	0.00308 ± 0.00068	0.00186 ± 0.00051	0.0028 ± 0.00099	0.02117 ± 0.00363	0.00313 ± 0.00122	0.00984 ± 0.00474	0.01305 ± 0.00137	0.01279 ± 0.00272	0.00889 ± 0.00491	0.01068 ± 0.00173	0.00929 ± 0.00157	0.0144 ± 0.0056	0.01781 ± 0.00405	0.01521 ± 0.00189	0.01981 ± 0.00228	0.01209 ± 0.00224	0.02072 ± 0.00347	0.01214 ± 0.00142
Ruminococcus gauvreauii	0.00488 ± 0.001	0.0038 ± 0.00099	0.00372 ± 0.0009	0.0075 ± 0.00151	0.01177 ± 0.00439	0.0083 ± 0.00189	0.01128 ± 0.0033	0.01917 ± 0.00746	0.0163 ± 0.00181	0.00993 ± 0.00147	0.01619 ± 0.0033	0.01526 ± 0.00478	0.01582 ± 0.00368	0.01588 ± 0.00265	0.02106 ± 0.00375	0.013 ± 0.0039	0.01059 ± 0.00212	0.01068 ± 0.00186	0.0053 ± 0.00041	0.00514 ± 0.00034	0.00694 ± 0.00027
Prevotellaceae bacterium MN60	0.00156 ± 0.00076	0.00297 ± 0.00091	0.00343 ± 0.00103	0.00216 ± 0.00074	0.00091 ± 0.00012	0.00256 ± 0.00067	0.01651 ± 0.00315	0.00165 ± 0.00018	0.00535 ± 0.00215	0.01484 ± 0.00305	0.01563 ± 0.00249	0.00538 ± 0.0023	0.01598 ± 0.00336	0.01326 ± 0.00148	0.01941 ± 0.00389	0.01626 ± 0.002	0.02424 ± 0.00525	0.02165 ± 0.00231	0.00947 ± 0.00146	0.01405 ± 0.00187	0.01253 ± 0.00149
Clostridium sp. HBUAS56017	0.00076 ± 0.00021	0.00043 ± 0.00006	0.00067 ± 0.0003	0.00072 ± 0.00025	0.00053 ± 0.00026	0.00146 ± 0.00047	0.04177 ± 0.01149	0.0016 ± 0.00064	0.00528 ± 0.00196	0.01828 ± 0.00741	0.01985 ± 0.01145	0.00343 ± 0.00138	0.01923 ± 0.00583	0.01062 ± 0.00657	0.00832 ± 0.00295	0.02379 ± 0.01272	0.01395 ± 0.00535	0.0073 ± 0.00224	0.01485 ± 0.004	0.0109 ± 0.00234	0.0171 ± 0.00368
bacterium D16-29	0.00161 ± 0.00041	0.00441 ± 0.00209	0.00423 ± 0.00163	0.00445 ± 0.00078	0.00336 ± 0.00085	0.00428 ± 0.00089	0.00972 ± 0.00215	0.01001 ± 0.00281	0.01427 ± 0.00222	0.01286 ± 0.00242	0.01483 ± 0.00212	0.01053 ± 0.00286	0.01316 ± 0.00135	0.01495 ± 0.00177	0.01924 ± 0.00239	0.01483 ± 0.00491	0.01464 ± 0.00095	0.01183 ± 0.00172	0.01104 ± 0.00144	0.01429 ± 0.00143	0.01507 ± 0.00131
Ruminococcus callidus	0.00117 ± 0.00031	0.00101 ± 0.00036	0.00109 ± 0.00041	0.00165 ± 0.00045	0.0015 ± 0.00026	0.00427 ± 0.00296	0.01011 ± 0.00242	0.00268 ± 0.00056	0.00522 ± 0.00062	0.01873 ± 0.00426	0.01101 ± 0.00441	0.00256 ± 0.00088	0.01801 ± 0.00438	0.00988 ± 0.00194	0.01031 ± 0.00152	0.01705 ± 0.00354	0.0181 ± 0.00619	0.01951 ± 0.0045	0.01751 ± 0.00295	0.02057 ± 0.00489	0.02598 ± 0.00354
Treponema pectinovorum	0.00018 ± 0.00004	0.0017 ± 0.00156	0.00018 ± 0.00004	0.00136 ± 0.00107	0.01641 ± 0.01598	0.01058 ± 0.00995	0.00978 ± 0.00264	0.00213 ± 0.00096	0.0053 ± 0.00247	0.00881 ± 0.00406	0.01276 ± 0.00371	0.00573 ± 0.00234	0.01092 ± 0.00435	0.00691 ± 0.00238	0.02572 ± 0.01187	0.01884 ± 0.00954	0.01727 ± 0.00666	0.00995 ± 0.00552	0.0129 ± 0.00509	0.01593 ± 0.00516	0.0291 ± 0.0115
Prevotella denticola	0.00565 ± 0.00245	0.00925 ± 0.00296	0.00967 ± 0.00367	0.00398 ± 0.00111	0.00154 ± 0.00056	0.00517 ± 0.00178	0.01301 ± 0.0015	0.00218 ± 0.00061	0.01316 ± 0.0061	0.01005 ± 0.00076	0.01055 ± 0.00163	0.01355 ± 0.00593	0.01164 ± 0.00134	0.00919 ± 0.00078	0.01386 ± 0.0037	0.01615 ± 0.00178	0.01329 ± 0.00134	0.01638 ± 0.00186	0.01141 ± 0.00174	0.01866 ± 0.00501	0.01134 ± 0.00087
Blautia massiliensis	0.0029 ± 0.00041	0.00283 ± 0.00059	0.00411 ± 0.0014	0.00282 ± 0.00043	0.00466 ± 0.00221	0.00566 ± 0.00235	0.01217 ± 0.00192	0.00489 ± 0.00111	0.00661 ± 0.00088	0.01523 ± 0.00147	0.01389 ± 0.0032	0.01071 ± 0.00351	0.01417 ± 0.0013	0.01577 ± 0.00258	0.01808 ± 0.0028	0.00998 ± 0.00119	0.0127 ± 0.00173	0.0145 ± 0.00265	0.01434 ± 0.00241	0.01581 ± 0.00267	0.01697 ± 0.0021
Pseudoflavonifractor sp. AF19-9AC	0.00284 ± 0.00046	0.00452 ± 0.00128	0.00542 ± 0.00155	0.00582 ± 0.00108	0.00794 ± 0.00432	0.00587 ± 0.00098	0.01083 ± 0.00293	0.00865 ± 0.00253	0.01375 ± 0.00281	0.0142 ± 0.00285	0.01527 ± 0.00178	0.01029 ± 0.00212	0.0131 ± 0.00147	0.01472 ± 0.00178	0.02127 ± 0.00188	0.01164 ± 0.00253	0.01403 ± 0.00073	0.01057 ± 0.00136	0.00911 ± 0.00147	0.01087 ± 0.00089	0.01134 ± 0.00102
Phocaeicola coprocola	0.01076 ± 0.00456	0.02026 ± 0.00676	0.0221 ± 0.01218	0.00707 ± 0.00162	0.02247 ± 0.01752	0.00852 ± 0.00322	0.00976 ± 0.00124	0.02628 ± 0.013	0.00946 ± 0.00276	0.00998 ± 0.00249	0.00711 ± 0.00094	0.01186 ± 0.00243	0.00842 ± 0.00172	0.00858 ± 0.00083	0.00686 ± 0.0012	0.01021 ± 0.00179	0.00891 ± 0.00119	0.01107 ± 0.00194	0.00897 ± 0.0008	0.00728 ± 0.00098	0.00755 ± 0.00074
Prevotella sp. MA2016	0.00287 ± 0.00119	0.00318 ± 0.00105	0.00344 ± 0.00107	0.00219 ± 0.00052	0.0009 ± 0.00023	0.00199 ± 0.00055	0.01486 ± 0.0031	0.00144 ± 0.00034	0.00588 ± 0.00298	0.01456 ± 0.00233	0.0157 ± 0.00234	0.00558 ± 0.0029	0.01671 ± 0.00295	0.01361 ± 0.00144	0.01949 ± 0.00359	0.0149 ± 0.00171	0.02259 ± 0.00484	0.02025 ± 0.00226	0.00894 ± 0.00124	0.01317 ± 0.00188	0.01262 ± 0.00135
Erysipelatoclostridium ramosum	0.03178 ± 0.00763	0.01859 ± 0.00509	0.02059 ± 0.00789	0.04395 ± 0.02155	0.03994 ± 0.01903	0.00719 ± 0.00212	0.00291 ± 0.00041	0.0153 ± 0.00948	0.0057 ± 0.00127	0.00387 ± 0.00044	0.0028 ± 0.00033	0.00771 ± 0.00239	0.00373 ± 0.00024	0.00363 ± 0.00044	0.00372 ± 0.00038	0.00379 ± 0.00042	0.00354 ± 0.00031	0.0033 ± 0.00035	0.0142 ± 0.01065	0.00399 ± 0.00035	0.0043 ± 0.00022
Campylobacter fetus	0.0005 ± 0.00011	0.00055 ± 0.00023	0.00105 ± 0.00042	0.00713 ± 0.00323	0.00968 ± 0.00781	0.01511 ± 0.00892	0.02139 ± 0.01457	0.01042 ± 0.00678	0.00946 ± 0.00374	0.01356 ± 0.00282	0.01492 ± 0.00496	0.01581 ± 0.00376	0.009 ± 0.00106	0.00906 ± 0.00278	0.01021 ± 0.00447	0.00982 ± 0.00234	0.01157 ± 0.00284	0.00535 ± 0.00164	0.0147 ± 0.00471	0.011 ± 0.00243	0.01798 ± 0.00714
Prevotella melaninogenica	0.00508 ± 0.00194	0.00917 ± 0.00178	0.00787 ± 0.00237	0.00387 ± 0.0009	0.00223 ± 0.00053	0.0036 ± 0.00071	0.01509 ± 0.00185	0.00278 ± 0.0009	0.00843 ± 0.00355	0.01183 ± 0.00113	0.01277 ± 0.00241	0.00958 ± 0.00363	0.01168 ± 0.00103	0.01246 ± 0.00106	0.014 ± 0.00391	0.01671 ± 0.00229	0.01474 ± 0.00137	0.01629 ± 0.00166	0.01206 ± 0.00172	0.01645 ± 0.00331	0.01118 ± 0.00074
Prevotellaceae bacterium HUN156	0.00214 ± 0.00119	0.002 ± 0.00081	0.00242 ± 0.00087	0.00179 ± 0.00065	0.00065 ± 0.00015	0.00187 ± 0.00048	0.01447 ± 0.00358	0.00182 ± 0.00043	0.00461 ± 0.00214	0.01511 ± 0.00362	0.01714 ± 0.00221	0.00455 ± 0.00201	0.01659 ± 0.0036	0.01258 ± 0.00135	0.01928 ± 0.00391	0.0151 ± 0.00203	0.02565 ± 0.00606	0.02027 ± 0.00231	0.00862 ± 0.00143	0.01239 ± 0.00187	0.01265 ± 0.00166
Oribacterium sp. WCC10	0.00064 ± 0.00011	0.00083 ± 0.0002	0.00412 ± 0.00336	0.00186 ± 0.00042	0.00426 ± 0.0014	0.00196 ± 0.00058	0.01425 ± 0.00295	0.00263 ± 0.00097	0.00572 ± 0.00168	0.01413 ± 0.00194	0.01046 ± 0.00258	0.00323 ± 0.0007	0.01171 ± 0.00161	0.01248 ± 0.00133	0.01421 ± 0.00565	0.02333 ± 0.00602	0.01827 ± 0.00244	0.0173 ± 0.00178	0.0161 ± 0.00272	0.01501 ± 0.00209	0.02044 ± 0.00319
Acetatifactor muris	0.00247 ± 0.00064	0.00308 ± 0.00051	0.00425 ± 0.00153	0.00863 ± 0.00246	0.0058 ± 0.00122	0.00685 ± 0.0009	0.01286 ± 0.00368	0.01066 ± 0.00256	0.01197 ± 0.00118	0.01048 ± 0.00158	0.01451 ± 0.00199	0.00967 ± 0.00216	0.01553 ± 0.00381	0.01337 ± 0.00255	0.02024 ± 0.00221	0.01421 ± 0.00332	0.01123 ± 0.00163	0.00923 ± 0.00107	0.00964 ± 0.00169	0.00924 ± 0.00177	0.01132 ± 0.00104
Lactobacillus gallinarum	0.01415 ± 0.00595	0.02109 ± 0.00873	0.01276 ± 0.00369	0.00884 ± 0.00352	0.00775 ± 0.00481	0.01202 ± 0.00322	0.01928 ± 0.00729	0.01009 ± 0.00566	0.01302 ± 0.00549	0.02594 ± 0.00868	0.02463 ± 0.00849	0.00488 ± 0.00143	0.01508 ± 0.00422	0.01464 ± 0.00384	0.00684 ± 0.00268	0.00395 ± 0.00193	0.00933 ± 0.00432	0.00309 ± 0.00083	0.00033 ± 0.00006	0.00051 ± 0.00022	0.00059 ± 0.00015
Coprococcus sp. AF21-14LB	0.00405 ± 0.00109	0.00555 ± 0.0009	0.00588 ± 0.00175	0.00949 ± 0.00224	0.01028 ± 0.00308	0.01008 ± 0.0015	0.01221 ± 0.00458	0.01731 ± 0.00366	0.02017 ± 0.00338	0.00665 ± 0.00086	0.01475 ± 0.00338	0.01946 ± 0.00509	0.00897 ± 0.00081	0.0135 ± 0.00186	0.02446 ± 0.00428	0.00694 ± 0.00101	0.00761 ± 0.00049	0.00748 ± 0.00098	0.00408 ± 0.00043	0.00377 ± 0.00057	0.00541 ± 0.00042
Blautia sp. An249	0.00479 ± 0.00105	0.00519 ± 0.00083	0.00516 ± 0.00121	0.00631 ± 0.00089	0.00962 ± 0.00426	0.00774 ± 0.00114	0.00825 ± 0.00213	0.0148 ± 0.00414	0.01455 ± 0.00128	0.00836 ± 0.0014	0.01209 ± 0.0016	0.01368 ± 0.00323	0.0132 ± 0.00342	0.01687 ± 0.00431	0.02037 ± 0.00394	0.01203 ± 0.00394	0.00985 ± 0.00141	0.0132 ± 0.0025	0.00687 ± 0.00062	0.00693 ± 0.00041	0.00847 ± 0.0004
Gardnerella vaginalis	0.01427 ± 0.00415	0.01875 ± 0.00303	0.01373 ± 0.00385	0.02339 ± 0.00474	0.03448 ± 0.0176	0.0512 ± 0.015	0.0113 ± 0.00711	0.00828 ± 0.0018	0.01145 ± 0.00238	0.00234 ± 0.00021	0.0046 ± 0.00095	0.00779 ± 0.00391	0.00257 ± 0.00039	0.00371 ± 0.00093	0.00463 ± 0.00196	0.00199 ± 0.00015	0.00228 ± 0.0003	0.0023 ± 0.00009	0.0023 ± 0.00019	0.00392 ± 0.00089	0.00238 ± 0.00015
Oribacterium sp. oral taxon 078	0.00189 ± 0.00024	0.00222 ± 0.00025	0.00552 ± 0.0029	0.00543 ± 0.00164	0.00328 ± 0.0004	0.00486 ± 0.00114	0.0166 ± 0.0047	0.00505 ± 0.00058	0.01214 ± 0.00409	0.01237 ± 0.00158	0.01065 ± 0.00104	0.00823 ± 0.00162	0.01202 ± 0.00125	0.012 ± 0.00094	0.01323 ± 0.00143	0.01607 ± 0.00137	0.01166 ± 0.00083	0.0147 ± 0.0011	0.01387 ± 0.00102	0.01327 ± 0.00108	0.01409 ± 0.00115
Prevotella micans	0.00271 ± 0.00152	0.00476 ± 0.00258	0.00794 ± 0.00358	0.00285 ± 0.00092	0.00136 ± 0.00072	0.00478 ± 0.00195	0.01385 ± 0.00162	0.00182 ± 0.00045	0.01504 ± 0.00813	0.00947 ± 0.00082	0.01182 ± 0.00159	0.02096 ± 0.00907	0.00966 ± 0.00106	0.00946 ± 0.00078	0.01379 ± 0.00466	0.01367 ± 0.00226	0.01321 ± 0.00138	0.01639 ± 0.00233	0.00938 ± 0.00159	0.01716 ± 0.00542	0.00903 ± 0.00113
Prevotella sp. MGM1	0.00127 ± 0.00063	0.00346 ± 0.00217	0.0037 ± 0.00182	0.00147 ± 0.00043	0.00098 ± 0.00034	0.00166 ± 0.00039	0.01361 ± 0.0026	0.00908 ± 0.00537	0.00628 ± 0.00201	0.01308 ± 0.0016	0.01129 ± 0.00215	0.00397 ± 0.00104	0.01571 ± 0.00315	0.00779 ± 0.00083	0.01511 ± 0.00452	0.01907 ± 0.0025	0.01386 ± 0.00178	0.01583 ± 0.00199	0.01541 ± 0.00242	0.02057 ± 0.00343	0.01867 ± 0.00252
Blautia hansenii	0.00428 ± 0.00058	0.00377 ± 0.00066	0.00669 ± 0.00302	0.00552 ± 0.00089	0.00709 ± 0.00238	0.00638 ± 0.00075	0.00944 ± 0.00225	0.0124 ± 0.00436	0.01197 ± 0.00148	0.00745 ± 0.00085	0.01172 ± 0.00196	0.01191 ± 0.0029	0.0145 ± 0.00518	0.0128 ± 0.0016	0.0179 ± 0.00212	0.02173 ± 0.0124	0.01036 ± 0.00234	0.00892 ± 0.00109	0.00926 ± 0.00125	0.00865 ± 0.00098	0.01176 ± 0.0011
Clostridium sp. CAG:793	0.00018 ± 0.00008	0.00009 ± 0.00001	0.00004 ± 0.00001	0.00019 ± 0.00009	0.00011 ± 0.00006	0.00008 ± 0.00002	0.00822 ± 0.00507	0.00066 ± 0.00019	0.00061 ± 0.00015	0.01733 ± 0.00612	0.00487 ± 0.00221	0.00118 ± 0.00027	0.00591 ± 0.00099	0.01187 ± 0.00415	0.00267 ± 0.00101	0.01009 ± 0.00429	0.00817 ± 0.00248	0.01491 ± 0.00749	0.05034 ± 0.01951	0.0232 ± 0.00658	0.02789 ± 0.00681
Anaerotruncus sp. CAG:390	0.00103 ± 0.00029	0.00606 ± 0.00323	0.0016 ± 0.00069	0.00365 ± 0.0014	0.00469 ± 0.00371	0.00622 ± 0.00187	0.00887 ± 0.0019	0.00727 ± 0.00117	0.01056 ± 0.0018	0.00905 ± 0.00284	0.00814 ± 0.00179	0.01101 ± 0.00299	0.01093 ± 0.0026	0.00929 ± 0.00168	0.011 ± 0.00159	0.0128 ± 0.00513	0.01492 ± 0.00324	0.01201 ± 0.00209	0.01631 ± 0.00311	0.02159 ± 0.00378	0.02271 ± 0.00327
Roseburia sp. 1XD42-69	0.00429 ± 0.00088	0.00467 ± 0.00063	0.00496 ± 0.00218	0.00678 ± 0.00224	0.00446 ± 0.00072	0.0071 ± 0.00237	0.01073 ± 0.00148	0.0102 ± 0.00302	0.00885 ± 0.00103	0.01394 ± 0.00247	0.01222 ± 0.00155	0.00765 ± 0.00136	0.01619 ± 0.00305	0.01251 ± 0.0014	0.0149 ± 0.00144	0.01301 ± 0.00262	0.01112 ± 0.00209	0.01186 ± 0.00126	0.01095 ± 0.00126	0.01103 ± 0.00155	0.01375 ± 0.00149
Emergencia sp. 1XD21-50	0.00194 ± 0.00075	0.00153 ± 0.00061	0.00305 ± 0.00138	0.00133 ± 0.00018	0.00122 ± 0.00034	0.00231 ± 0.0008	0.00908 ± 0.00228	0.00612 ± 0.00404	0.00694 ± 0.00147	0.01297 ± 0.00315	0.01267 ± 0.00146	0.00827 ± 0.00272	0.01544 ± 0.00418	0.01759 ± 0.00431	0.01684 ± 0.00275	0.01169 ± 0.0022	0.02061 ± 0.00316	0.0106 ± 0.00125	0.01269 ± 0.00171	0.01833 ± 0.0027	0.01762 ± 0.00283
Parabacteroides sp. ZJ-118	0.00317 ± 0.00202	0.00482 ± 0.00205	0.00447 ± 0.00125	0.00245 ± 0.00077	0.00251 ± 0.00126	0.00251 ± 0.00056	0.00759 ± 0.00181	0.00486 ± 0.00167	0.00628 ± 0.00228	0.0172 ± 0.00397	0.0259 ± 0.00567	0.00599 ± 0.0025	0.03003 ± 0.00719	0.02069 ± 0.00493	0.01721 ± 0.00391	0.01106 ± 0.00216	0.01617 ± 0.00257	0.00832 ± 0.00098	0.00689 ± 0.00135	0.00796 ± 0.00117	0.00752 ± 0.00122
Lachnoclostridium sp. Marseille-P6806	0.00203 ± 0.00077	0.00143 ± 0.00023	0.00165 ± 0.00063	0.0027 ± 0.00056	0.00427 ± 0.0016	0.00385 ± 0.00091	0.06475 ± 0.05482	0.00757 ± 0.00251	0.00768 ± 0.00061	0.015 ± 0.0083	0.00677 ± 0.00108	0.00604 ± 0.00154	0.00851 ± 0.00172	0.00667 ± 0.00107	0.01004 ± 0.001	0.00871 ± 0.00147	0.00673 ± 0.0005	0.00729 ± 0.00045	0.01055 ± 0.00134	0.0115 ± 0.00182	0.01262 ± 0.0014
Eubacterium sp. An11	0.00184 ± 0.00038	0.00203 ± 0.00016	0.00196 ± 0.00049	0.00338 ± 0.00058	0.00356 ± 0.00066	0.00329 ± 0.0004	0.00924 ± 0.00251	0.00774 ± 0.00153	0.00963 ± 0.00195	0.01613 ± 0.00416	0.01231 ± 0.00291	0.0127 ± 0.00336	0.01906 ± 0.00434	0.01595 ± 0.00346	0.02177 ± 0.0036	0.01302 ± 0.00407	0.01203 ± 0.00129	0.01355 ± 0.00183	0.00763 ± 0.00179	0.00827 ± 0.00115	0.01108 ± 0.00134
Firmicutes bacterium CAG:466	0.03573 ± 0.01458	0.02643 ± 0.00883	0.04922 ± 0.01164	0.00689 ± 0.00205	0.01173 ± 0.00512	0.0152 ± 0.00673	0.00707 ± 0.00587	0.01886 ± 0.0083	0.01247 ± 0.00261	0.00257 ± 0.00077	0.01018 ± 0.00689	0.0062 ± 0.0035	0.00665 ± 0.00304	0.00153 ± 0.00021	0.00484 ± 0.00243	0.00509 ± 0.0035	0.00131 ± 0.00016	0.00102 ± 0.00013	0.00161 ± 0.00026	0.00168 ± 0.00023	0.00199 ± 0.00022
Enterocloster aldensis	0.01769 ± 0.00441	0.01205 ± 0.00329	0.0203 ± 0.00418	0.01706 ± 0.00272	0.01649 ± 0.0043	0.02032 ± 0.00445	0.0047 ± 0.00121	0.01993 ± 0.00465	0.02885 ± 0.01051	0.00305 ± 0.00039	0.00379 ± 0.00038	0.01948 ± 0.00851	0.00351 ± 0.00023	0.00369 ± 0.00055	0.00512 ± 0.0004	0.00308 ± 0.00052	0.00355 ± 0.00023	0.00337 ± 0.0004	0.00279 ± 0.00027	0.00364 ± 0.0004	0.00382 ± 0.00032
Oxalobacter formigenes	0.00193 ± 0.00057	0.00167 ± 0.00083	0.00234 ± 0.00069	0.00121 ± 0.00028	0.00177 ± 0.00108	0.00225 ± 0.00075	0.01002 ± 0.00102	0.00273 ± 0.00073	0.0044 ± 0.00161	0.01567 ± 0.00346	0.01147 ± 0.00338	0.0038 ± 0.00128	0.01496 ± 0.00289	0.01434 ± 0.00369	0.01609 ± 0.00247	0.01299 ± 0.0019	0.0163 ± 0.00217	0.01565 ± 0.0027	0.01494 ± 0.00387	0.02046 ± 0.003	0.01802 ± 0.00245
Shigella dysenteriae	0.02008 ± 0.0046	0.01361 ± 0.00511	0.01265 ± 0.00519	0.03733 ± 0.00758	0.03079 ± 0.01073	0.02833 ± 0.01414	0.00054 ± 0.00026	0.02622 ± 0.00695	0.00943 ± 0.00457	0.00017 ± 0.00008	0.00137 ± 0.00126	0.03135 ± 0.01236	0.00012 ± 0.00004	0.00011 ± 0.00003	0.00022 ± 0.0001	0.00083 ± 0.00061	0.00024 ± 0.00008	0.00027 ± 0.00013	0.00319 ± 0.00238	0.00054 ± 0.00022	0.0002 ± 0.00007
Lachnospiraceae bacterium 10-1	0.00184 ± 0.00023	0.00305 ± 0.00064	0.0032 ± 0.00167	0.00547 ± 0.00258	0.00253 ± 0.00035	0.00636 ± 0.00354	0.00613 ± 0.00192	0.00646 ± 0.00154	0.00707 ± 0.00107	0.00835 ± 0.00186	0.02971 ± 0.01085	0.0082 ± 0.00269	0.01408 ± 0.00462	0.01221 ± 0.00457	0.0262 ± 0.00882	0.01712 ± 0.00892	0.0138 ± 0.00396	0.00627 ± 0.00085	0.00775 ± 0.00111	0.01162 ± 0.00345	0.0105 ± 0.00163
Clostridium sp. CAG:594	0.00015 ± 0.0001	0.00007 ± 0.00001	0.00004 ± 0.00001	0.00016 ± 0.00005	0.00003 ± 0.00001	0.00014 ± 0.00004	0.00064 ± 0.00036	0.00072 ± 0.00028	0.00042 ± 0.00023	0.01523 ± 0.00761	0.00112 ± 0.0003	0.00082 ± 0.00014	0.01713 ± 0.00516	0.03674 ± 0.02255	0.00745 ± 0.00352	0.00656 ± 0.00164	0.0251 ± 0.01053	0.02015 ± 0.00822	0.01967 ± 0.00345	0.01689 ± 0.00356	0.01206 ± 0.00256
Prevotella pallens	0.00442 ± 0.00208	0.00622 ± 0.00178	0.00595 ± 0.00204	0.00305 ± 0.00076	0.0011 ± 0.00024	0.00236 ± 0.00063	0.01621 ± 0.00244	0.00233 ± 0.00096	0.00514 ± 0.00233	0.01267 ± 0.0013	0.01214 ± 0.00193	0.01055 ± 0.00448	0.01336 ± 0.00157	0.01227 ± 0.00135	0.01269 ± 0.00282	0.01408 ± 0.00193	0.01409 ± 0.00183	0.01562 ± 0.0013	0.01068 ± 0.00138	0.01522 ± 0.00307	0.01208 ± 0.00109
Eubacterium sp. TM06-47	0.01215 ± 0.00303	0.01043 ± 0.00432	0.01073 ± 0.00407	0.01328 ± 0.00222	0.01212 ± 0.00466	0.01338 ± 0.00458	0.00581 ± 0.00166	0.01692 ± 0.00683	0.01429 ± 0.00336	0.0083 ± 0.00079	0.00672 ± 0.00069	0.02174 ± 0.0066	0.00613 ± 0.0008	0.00885 ± 0.00142	0.01053 ± 0.00261	0.00745 ± 0.00151	0.00634 ± 0.00096	0.0068 ± 0.00074	0.0058 ± 0.00105	0.00528 ± 0.00076	0.00718 ± 0.00185
Butyricicoccus sp. BIOML-A1	0.00438 ± 0.00149	0.0035 ± 0.00148	0.00408 ± 0.00133	0.00383 ± 0.00068	0.00218 ± 0.00054	0.00294 ± 0.00047	0.01074 ± 0.00286	0.00569 ± 0.00206	0.00836 ± 0.00133	0.0191 ± 0.00323	0.01296 ± 0.00188	0.00989 ± 0.00314	0.01683 ± 0.00357	0.01448 ± 0.00135	0.01255 ± 0.00263	0.01039 ± 0.00113	0.01302 ± 0.00147	0.01001 ± 0.00103	0.0119 ± 0.00148	0.01111 ± 0.00135	0.01354 ± 0.00102
Firmicutes bacterium CAG:882	0.00053 ± 0.00019	0.00137 ± 0.00063	0.00157 ± 0.00058	0.00094 ± 0.00025	0.0006 ± 0.00039	0.0012 ± 0.00038	0.00937 ± 0.00339	0.00246 ± 0.00019	0.00354 ± 0.00118	0.03016 ± 0.01254	0.02023 ± 0.0085	0.00259 ± 0.0005	0.02188 ± 0.01219	0.02995 ± 0.01271	0.01289 ± 0.00285	0.01047 ± 0.00298	0.01405 ± 0.00303	0.01267 ± 0.00438	0.00802 ± 0.00147	0.008 ± 0.00149	0.00955 ± 0.00127
Erysipelothrix rhusiopathiae	0.00192 ± 0.00039	0.00222 ± 0.00056	0.00204 ± 0.00041	0.00261 ± 0.00027	0.00238 ± 0.00053	0.00285 ± 0.00063	0.01411 ± 0.00486	0.00461 ± 0.00104	0.00515 ± 0.00073	0.01229 ± 0.00258	0.00774 ± 0.00045	0.00599 ± 0.00132	0.0153 ± 0.00253	0.01307 ± 0.00249	0.01119 ± 0.00137	0.01753 ± 0.00485	0.01128 ± 0.00064	0.0199 ± 0.00665	0.01214 ± 0.00125	0.01409 ± 0.00233	0.01727 ± 0.00385
Clostridium sp. 1001271st1 H5	0.01189 ± 0.00306	0.01533 ± 0.0072	0.01827 ± 0.00624	0.01582 ± 0.00683	0.02266 ± 0.01394	0.01696 ± 0.0044	0.00462 ± 0.002	0.01784 ± 0.00481	0.03692 ± 0.01196	0.00241 ± 0.00043	0.00345 ± 0.00043	0.01937 ± 0.01111	0.00247 ± 0.00025	0.00291 ± 0.00024	0.00597 ± 0.00076	0.00251 ± 0.00039	0.00253 ± 0.00015	0.00224 ± 0.00023	0.00175 ± 0.00021	0.0021 ± 0.00024	0.00218 ± 0.00012
Eubacterium sp. CAG:581	0.00014 ± 0.00006	0.00041 ± 0.00012	0.00016 ± 0.00003	0.00064 ± 0.00036	0.00029 ± 0.00008	0.00069 ± 0.00044	0.00664 ± 0.00293	0.00075 ± 0.00021	0.00138 ± 0.00054	0.00991 ± 0.00345	0.00397 ± 0.00161	0.00092 ± 0.00018	0.00256 ± 0.00058	0.00705 ± 0.0032	0.00625 ± 0.00148	0.04774 ± 0.02731	0.01887 ± 0.00572	0.03957 ± 0.01613	0.01775 ± 0.00517	0.00833 ± 0.00284	0.01566 ± 0.00356
Cannot be assigned to a (non-viral) species	53.88552 ± 2.15401	0.00231 ± 0.00019	47.15018 ± 4.70283	50.84066 ± 2.59755	56.95079 ± 3.37364	49.21108 ± 4.38553	36.1384 ± 2.67865	47.41627 ± 3.88234	44.6203 ± 2.52952	35.40265 ± 2.50946	33.04282 ± 2.30197	42.89399 ± 3.47455	33.48153 ± 2.00515	33.20128 ± 1.90065	31.88353 ± 1.92065	33.19093 ± 2.34835	29.86459 ± 1.43676	33.76127 ± 1.74024	33.41883 ± 2.64429	28.02028 ± 1.40374	29.47334 ± 1.60937
Viruses	0.10491 ± 0.02796	0.00315 ± 0.00096	0.25557 ± 0.11135	0.79528 ± 0.36295	0.42279 ± 0.23514	0.20744 ± 0.07592	0.22362 ± 0.04143	0.4573 ± 0.30831	0.20403 ± 0.08743	0.20892 ± 0.03226	0.25177 ± 0.04444	0.18074 ± 0.03111	0.18066 ± 0.02464	0.16148 ± 0.02563	0.23403 ± 0.02909	0.23588 ± 0.03169	0.23725 ± 0.04257	0.24309 ± 0.0388	0.32248 ± 0.04056	0.39526 ± 0.06137	0.36587 ± 0.03548
