# Supplementary material for: Weaning Age and Its Effect on the Development of the Swine Gut Microbiome and Resistome
Source: mSystems. 2021 Nov 23;6(6):e00682-21. doi: 10.1128/mSystems.00682-21 (PMC8609972; doi:10.1128/mSystems.00682-21)
Supplement: TABLE S4 [file msystems.00682-21-s0006.xlsx]

## Sheet: Table S4
Table S4. Differentially abundant microbial species based on metagenomic sequencing. Negative coefficient values (highlighted) at 21 d of age indicate that the microbial species was more relatively abundant in the d 14-weaned pigs vs. the d 21- and 28-weaned pigs.
Negative coefficient values (not highlighted) at 28 and 35 d of age indicate that the microbial species was more relatively abundant in the d 28-weaned pigs vs. the d 14- and 21-weaned pigs.
Microbial species	Weaning age group	Coefficient	Stderr	Adjusted p-value	No. CAZy families
21 days of age
d 14-weaned pigs vs. d 21- and 28-weaned pigs
Bacteroides pyogenes	21 d	-0.635618	0.184023	0.00806856	13
Blastocystis sp. subtype 1	21 d	-1.65072	0.40412	0.00242095	1
Blastocystis sp. subtype 1	28 d	-1.08564	0.332896	0.0105941	1
Butyricicoccus porcorum	21 d	-0.874959	0.270678	0.0105941	0
Butyricicoccus porcorum	28 d	-0.737734	0.222973	0.0101646	0
Clostridium sp. CAG:221	21 d	-1.4522	0.348783	0.00221211	2
Clostridium sp. CAG:221	28 d	-1.16009	0.287311	0.00262655	2
Faecalibacterium prausnitzii	21 d	-0.443813	0.142984	0.0137654	41
Faecalibacterium prausnitzii	28 d	-0.438586	0.117784	0.00487966	41
Firmicutes bacterium CAG:176	21 d	-0.757825	0.293112	0.0345141	0
Oscillibacter sp. 57_20	21 d	-0.776765	0.294919	0.0328397	0
Prevotella copri	21 d	-1.51532	0.27928	0.000434976	4
Prevotella copri	28 d	-1.40629	0.230058	0.000133794	4
Prevotella pectinovora	21 d	-1.06189	0.245068	0.0017824	0
Prevotella pectinovora	28 d	-0.685733	0.201875	0.00881947	0
Prevotella sp CAG:732	21 d	-1.51918	0.315479	0.000712914	1
Prevotella sp. 885	21 d	-1.08571	0.324199	0.00965336	1
Prevotella sp. 885	28 d	-0.971349	0.267061	0.00562681	1
Prevotella sp. CAG:1092	21 d	-1.23743	0.265814	0.000901164	0
Prevotella sp. CAG:1092	28 d	-1.15105	0.218966	0.000434976	0
Prevotella sp. CAG:386	21 d	-1.97992	0.402647	0.000625982	1
Prevotella sp. CAG:386	28 d	-1.67298	0.331682	0.00056352	1
Prevotella sp. CAG:604	21 d	-1.86781	0.377807	0.000624599	2
Prevotella sp. CAG:604	28 d	-1.67235	0.31122	0.000434976	2
Prevotella sp. CAG:732	28 d	-1.22833	0.259877	0.000796664	1
Prevotella sp. Marseille P4119	21 d	-1.13094	0.348674	0.0105941	1
Prevotella sp. Marseille P4119	28 d	-0.996498	0.287221	0.00796597	1
Prevotella sp. P2-180	28 d	-0.829025	0.319334	0.0345141	2
Prevotella sp. P3 122	21 d	-1.14321	0.349513	0.0105941	2
Prevotella sp. P3 122	28 d	-1.06902	0.287913	0.00487966	2
Prevotella sp. P5-92	21 d	-1.04352	0.403394	0.0345141	1
Prevotella sp. P5-92	28 d	-0.909284	0.332297	0.0277832	1
Prevotella stercorea	21 d	-0.913238	0.302472	0.0161541	3
Prevotella stercorea	28 d	-0.662928	0.249163	0.0314122	3
Selenomonas bovis	21 d	-1.53147	0.440583	0.00796597	3
Selenomonas bovis	28 d	-1.10263	0.362933	0.0157374	3
Succinatimonas sp CAG:777	21 d	-1.46541	0.392911	0.00487966	0
Succinatimonas sp. CAG:777	28 d	-1.33556	0.323662	0.00230757	0
Treponema porcinum	21 d	-1.48816	0.308111	0.000712914	0
Treponema porcinum	28 d	-1.28522	0.253807	0.00056352	0
Treponema succinifaciens	21 d	-1.49351	0.388586	0.00399846	31
Treponema succinifaciens	28 d	-0.817262	0.3201	0.0365322	31
Anaeromassilibacillus senegalensis	28 d	1.40973	0.26558	0.000434976	0
Anaeromassilibacillus senegalensis	21 d	1.65435	0.322402	0.00053516	0
Bacteroides fragilis	21 d	0.965462	0.260381	0.00487966	77
Bacteroides fragilis	28 d	1.16656	0.21449	0.000434976	77
Butyricimonas virosa	28 d	1.0038	0.243756	0.00230757	22
Cloacibacillus porcorum	28 d	1.24878	0.367423	0.00881947	20
Clostridioides difficile	28 d	1.02481	0.158365	0.000100295	29
Clostridioides difficile	21 d	1.28002	0.192248	9.98068e-05	29
Clostridium porci	21 d	1.47277	0.455296	0.0105941	5
Clostridium porci	28 d	1.56746	0.375052	0.00221211	5
Clostridium scindens	28 d	0.758951	0.158905	0.000743538	27
Clostridium scindens	21 d	0.813116	0.192903	0.00218118	27
Clostridium sp. CAG:226	28 d	0.932184	0.31289	0.0171189	0
Desulfovibrio piger	28 d	0.427327	0.142669	0.0167816	19
Desulfovibrio piger	21 d	0.570024	0.173194	0.0103694	19
Eisenbergiella tayi	21 d	0.826246	0.247589	0.00971098	0
Eisenbergiella tayi	28 d	0.85116	0.203953	0.00221211	0
Enterocloster clostridioformis	28 d	0.729554	0.138572	0.000434976	37
Enterocloster clostridioformis	21 d	0.776581	0.16822	0.000945369	37
Escherichia coli	28 d	1.18847	0.193742	0.000133794	52
Escherichia coli	21 d	1.86723	0.235194	1.3588e-05	52
Firmicutes bacterium CAG:646	28 d	0.810716	0.277596	0.0186515	2
Holdemanella biformis	28 d	0.450147	0.172495	0.0341373	2
Holdemanella biformis	21 d	0.615686	0.209401	0.0181168	2
Hornefia butyriciproducens	28 d	0.758662	0.236144	0.0108936	0
Hornefia butyriciproducens	21 d	0.773744	0.286668	0.02928	0
Parabacteroides merdae	28 d	0.852665	0.289499	0.0181168	16
Parabacteroides merdae	21 d	0.888514	0.351438	0.0380509	16
Phocaeicola plebeius	21 d	1.07647	0.396731	0.0287979	31
Phocaeicola vulgatus	28 d	0.938243	0.220922	0.00210239	94
Phocaeicola vulgatus	21 d	1.02906	0.268189	0.00399846	94
Shigella sonnei	28 d	1.08727	0.336158	0.0105941	51
Shigella sonnei	21 d	2.02349	0.40808	0.000624599	51
28 days of age
d 28-weaned pigs vs. d 14- and 21-weaned pigs
Anaerovibrio slackiae	14 d	1.09753	0.255726	0.00106152	0
Anaerovibrio slackiae	21 d	1.01458	0.274281	0.00322464	0
Bacteroides sp. CAG:709	14 d	0.757334	0.165476	0.000611146	1
Bacteroides sp. CAG:709	21 d	0.597491	0.177482	0.00620527	1
Bullifex porci	21 d	0.821163	0.278396	0.0139452	1
Butyricicoccus porcorum	14 d	0.831765	0.161869	0.00030268	0
Butyricicoccus porcorum	21 d	0.707508	0.173614	0.00145349	0
Clostridium sp. CAG:221	14 d	1.43868	0.290388	0.000351905	2
Clostridium sp. CAG:221	21 d	1.28194	0.311457	0.00134935	2
Coprococcus catus	14 d	1.01209	0.20221	0.000331964	18
Coprococcus catus	21 d	0.930306	0.216882	0.00106152	18
Faecalibacterium prausnitzii	14 d	0.642605	0.150514	0.00108316	41
Faecalibacterium prausnitzii	21 d	0.386576	0.161435	0.0388271	41
Firmicutes bacterium CAG:110	21 d	0.677086	0.294344	0.044423	0
Firmicutes bacterium CAG:124	21 d	0.719134	0.235589	0.0112955	0
Firmicutes bacterium CAG:124	14 d	0.597905	0.219652	0.0216077	0
Firmicutes bacterium CAG:129	21 d	0.656535	0.282226	0.043409	1
Firmicutes bacterium CAG:129	14 d	0.624665	0.263135	0.040122	1
Firmicutes bacterium CAG:475	14 d	0.929308	0.352922	0.0250291	0
Lactobacillus amylovorus	14 d	0.781722	0.29794	0.0252332	28
Lactobacillus amylovorus	21 d	0.741697	0.319557	0.043409	28
Lactobacillus crispatus	21 d	0.704043	0.278169	0.0302504	27
Lactobacillus crispatus	14 d	0.651125	0.259352	0.0312518	27
Limosilactobacillus reuteri	21 d	0.889646	0.252314	0.00445493	20
Limosilactobacillus reuteri	14 d	0.864606	0.235245	0.00327881	20
Megasphaera elsdenii	14 d	0.704961	0.243767	0.0152566	24
Megasphaera elsdenii	21 d	0.679784	0.261454	0.026272	24
Phascolarctobacterium succinatutens	14 d	0.503841	0.161253	0.0098316	0
Phascolarctobacterium succinatutens	21 d	0.431522	0.172953	0.0319441	0
Prevotella copri	14 d	1.33087	0.239116	0.000205878	4
Prevotella copri	21 d	1.25406	0.256465	0.000373756	4
Prevotella mizrahii	14 d	0.698872	0.252678	0.0198276	3
Prevotella mizrahii	21 d	0.634693	0.271011	0.04248	3
Prevotella pectinovora	14 d	1.05244	0.204142	0.00030268	0
Prevotella pectinovora	21 d	0.921855	0.218953	0.00112297	0
Prevotella sp. 885	14 d	0.888403	0.230038	0.0022529	1
Prevotella sp. 885	21 d	0.789443	0.246728	0.00878791	1
Prevotella sp. CAG:1092	14 d	0.987122	0.197208	0.000331964	0
Prevotella sp. CAG:1092	21 d	0.860118	0.211516	0.00145349	0
Prevotella sp. CAG:520	14 d	0.899402	0.283975	0.00917921	2
Prevotella sp. CAG:520	21 d	0.811728	0.304579	0.0242505	2
Prevotella sp. CAG:604	14 d	1.46036	0.237281	8.97584e-05	2
Prevotella sp. CAG:604	21 d	1.16639	0.254497	0.000611146	2
Prevotella sp. CAG:732	14 d	1.37569	0.25473	0.000239368	1
Prevotella sp. CAG:732	21 d	1.05972	0.273212	0.00221043	1
Prevotella sp. Marseille P4119	14 d	0.917835	0.257763	0.00417185	1
Prevotella sp. Marseille P4119	21 d	0.837122	0.276465	0.0117838	1
Prevotella sp. P2-180	21 d	1.39027	0.284289	0.000373756	2
Prevotella sp. P2-180	14 d	1.11267	0.265057	0.00112865	2
Prevotella sp. P3-122	21 d	1.42857	0.249994	0.000172287	2
Prevotella sp. P3-122	14 d	1.03009	0.233082	0.000871158	2
Prevotella sp. P5-92	21 d	1.21934	0.260916	0.000560398	1
Prevotella sp. P5-92	14 d	1.05858	0.243265	0.000967914	1
Prevotella stercorea	14 d	0.846308	0.240862	0.00450391	3
Prevotella stercorea	21 d	0.754894	0.258338	0.0146474	3
Ruminococcus sp. CAG:254	14 d	1.46373	0.292766	0.000331964	7
Ruminococcus sp. CAG:254	21 d	1.33195	0.314008	0.00109592	7
Selenomonas bovis	14 d	1.17153	0.275672	0.00109592	3
Succinatimonas sp. CAG:777	21 d	1.21683	0.38566	0.00929057	0
Succinatimonas sp. CAG:777	14 d	0.954483	0.359571	0.0245006	0
Treponema porcinum	14 d	1.12462	0.313224	0.0039572	0
Treponema porcinum	21 d	0.972592	0.335951	0.0152566	0
Alistipes senegalensis	14 d	-0.870159	0.329144	0.0247696	30
Anaeromassilibacillus senegalensis	21 d	-1.24588	0.238302	0.000283044	0
Anaeromassilibacillus senegalensis	14 d	-1.38477	0.222181	8.97584e-05	0
Bacteroides fragilis	21 d	-1.00017	0.206088	0.000390781	77
Bacteroides fragilis	14 d	-1.06124	0.192147	0.000205878	77
Bacteroides sp. AGMB03916	21 d	-0.69314	0.284568	0.0359355	12
Bacteroides sp. AGMB03916	14 d	-0.747327	0.265318	0.0178949	12
Clostridioides difficile	21 d	-0.937554	0.306802	0.0112955	29
Clostridioides difficile	14 d	-1.07192	0.286047	0.00292535	29
Clostridium porci	14 d	-1.13325	0.356008	0.00898467	5
Clostridium scindens	14 d	-0.620612	0.186224	0.00661392	27
Desulfovibrio piger	14 d	-0.730001	0.135931	0.000239368	19
Escherichia coli	21 d	-1.62564	0.349823	0.000574387	52
Escherichia coli	14 d	-1.73083	0.326158	0.000254457	52
Faecalicoccus pleomorphus	21 d	-0.723157	0.196454	0.00327881	1
Faecalicoccus pleomorphus	14 d	-0.844984	0.183164	0.000600807	1
Klebsiella michiganensis	21 d	-1.06876	0.330398	0.00822168	68
Klebsiella michiganensis	14 d	-1.29985	0.308047	0.00112297	68
Parabacteroides sp. CAG:409	14 d	-0.456025	0.198309	0.044423	4
Phocaeicola vulgatus	21 d	-0.794648	0.180318	0.000871158	31
Phocaeicola vulgatus	14 d	-0.84142	0.16812	0.000331964	31
Ruminococcus sp. CAG:177	14 d	-0.709707	0.312031	0.0463389	2
Schaalia hyovaginalis	21 d	-1.85027	0.388485	0.000467975	1
Schaalia hyovaginalis	14 d	-2.1749	0.362205	0.000102714	1
Shigella sonnei	21 d	-2.384	0.382493	8.97584e-05	51
Shigella sonnei	14 d	-2.47948	0.356619	5.58014e-05	51
Streptococcus suis	21 d	-0.764661	0.223324	0.00549812	36
Streptococcus suis	14 d	-0.827041	0.208217	0.00179499	36
35 days of age
d 28-weaned pigs vs. d 14- and 21-weaned pigs
Butyricicoccus porcorum	14 d	-0.385768	0.0794832	0.00771681	0
Bariatricus massiliensis	14 d	-0.588493	0.137274	0.0162923	0
Desulfovibrio piger	14 d	-0.854689	0.227291	0.0410999	19
