# Supplementary material for: Weaning Age and Its Effect on the Development of the Swine Gut Microbiome and Resistome
Source: mSystems. 2021 Nov 23;6(6):e00682-21. doi: 10.1128/mSystems.00682-21 (PMC8609972; doi:10.1128/mSystems.00682-21)
Supplement: TABLE S5 [file msystems.00682-21-s0007.xlsx]

## Sheet: Table S5
Table S5. Percent relative abundance (± SEM) of CAZy families detected in at least one sample by weaning age and sampling time.
		Day 7			Day 14			Day 21			Day 28			Day 35			Day 70			Day 140
Family	CAZy activities	14 d weaning	21 d weaning	28 d weaning	14 d weaning	21 d weaning	28 d weaning	14 d weaning	21 d weaning	28 d weaning	14 d weaning	21 d weaning	28 d weaning	14 d weaning	21 d weaning	28 d weaning	14 d weaning	21 d weaning	28 d weaning	14 d weaning	21 d weaning	28 d weaning
GH2	beta-galactosidase (EC 3.2.1.23) ; beta-mannosidase (EC 3.2.1.25); beta-glucuronidase (EC 3.2.1.31); alpha-L-arabinofuranosidase (EC 3.2.1.55); mannosylglycoprotein endo-beta-mannosidase (EC 3.2.1.152); exo-beta-glucosaminidase (EC 3.2.1.165); alpha-L-arabinopyranosidase (EC 3.2.1.-); beta-galacturonidase (EC 3.2.1.-); beta-xylosidase (EC 3.2.1.37); beta-D-galactofuranosidase (EC 3.2.1.146);	0.14 ± 0.0179	0.121 ± 0.0198	0.124 ± 0.0229	0.0989 ± 0.0146	0.131 ± 0.0292	0.0959 ± 0.0163	0.0204 ± 0.00819	0.0952 ± 0.0211	0.0917 ± 0.017	0.0112 ± 0.00178	0.0101 ± 0.000869	0.064 ± 0.0148	0.0112 ± 0.00127	0.0123 ± 0.00196	0.0127 ± 0.00199	0.00974 ± 0.00144	0.00959 ± 0.000848	0.0111 ± 0.00109	0.0339 ± 0.0248	0.00605 ± 0.000749	0.00753 ± 0.00101
GT2	cellulose synthase (EC 2.4.1.12); chitin synthase (EC 2.4.1.16); dolichyl-phosphate beta-D-mannosyltransferase (EC 2.4.1.83); dolichyl-phosphate beta-glucosyltransferase (EC 2.4.1.117); N-acetylglucosaminyltransferase (EC 2.4.1.-); N-acetylgalactosaminyltransferase (EC 2.4.1.-); hyaluronan synthase (EC 2.4.1.212); chitin oligosaccharide synthase (EC 2.4.1.-); beta-1,3-glucan synthase (EC 2.4.1.34…	0.0946 ± 0.0102	0.0849 ± 0.00612	0.0825 ± 0.0127	0.0866 ± 0.00671	0.0963 ± 0.0123	0.0883 ± 0.0125	0.024 ± 0.00586	0.0732 ± 0.0138	0.0664 ± 0.0097	0.0155 ± 0.00291	0.0146 ± 0.00149	0.0599 ± 0.0115	0.0137 ± 0.00189	0.0153 ± 0.00258	0.017 ± 0.00294	0.0138 ± 0.00256	0.0148 ± 0.00217	0.0142 ± 0.00135	0.0216 ± 0.0117	0.00942 ± 0.00136	0.00993 ± 0.00107
GT4	sucrose synthase (EC 2.4.1.13); sucrose-phosphate synthase (EC 2.4.1.14); alpha-glucosyltransferase (EC 2.4.1.52); lipopolysaccharide N-acetylglucosaminyltransferase (EC 2.4.1.56); phosphatidylinositol alpha-mannosyltransferase (EC 2.4.1.57); GDP-Man: Man1GlcNAc2-PP-dolichol alpha-1,3-mannosyltransferase (EC 2.4.1.132); GDP-Man: Man3GlcNAc2-PP-dolichol/Man4GlcNAc2-PP-dolichol alpha-1,2-mannosyltr…	0.0745 ± 0.00898	0.0679 ± 0.00433	0.0619 ± 0.00927	0.063 ± 0.00723	0.0797 ± 0.0108	0.0689 ± 0.00887	0.0203 ± 0.00647	0.0536 ± 0.0105	0.052 ± 0.00787	0.0128 ± 0.00242	0.0124 ± 0.00174	0.0391 ± 0.00807	0.0125 ± 0.00157	0.0153 ± 0.00301	0.0151 ± 0.00316	0.00972 ± 0.00157	0.0136 ± 0.00265	0.0107 ± 0.00128	0.0179 ± 0.0116	0.00615 ± 0.0009	0.00773 ± 0.000787
GH3	beta-glucosidase (EC 3.2.1.21); xylan 1,4-beta-xylosidase (EC 3.2.1.37); beta-glucosylceramidase (EC 3.2.1.45); beta-N-acetylhexosaminidase (EC 3.2.1.52); alpha-L-arabinofuranosidase (EC 3.2.1.55); glucan 1,3-beta-glucosidase (EC 3.2.1.58); glucan 1,4-beta-glucosidase (EC 3.2.1.74); isoprimeverose-producing oligoxyloglucan hydrolase (EC 3.2.1.120); coniferin beta-glucosidase (EC 3.2.1.126); exo-1…	0.0898 ± 0.0135	0.0663 ± 0.00749	0.0727 ± 0.0135	0.0533 ± 0.0103	0.0774 ± 0.0166	0.0501 ± 0.00961	0.0156 ± 0.00263	0.0348 ± 0.00946	0.0376 ± 0.00534	0.01 ± 0.00207	0.00726 ± 0.00128	0.0302 ± 0.00681	0.00841 ± 0.00117	0.00957 ± 0.00173	0.00927 ± 0.00183	0.0108 ± 0.00224	0.00765 ± 0.00107	0.0109 ± 0.0015	0.0258 ± 0.017	0.00701 ± 0.00107	0.008 ± 0.0013
GH13	alpha-amylase (EC 3.2.1.1); pullulanase (EC 3.2.1.41); cyclomaltodextrin glucanotransferase (EC 2.4.1.19); cyclomaltodextrinase (EC 3.2.1.54); trehalose-6-phosphate hydrolase (EC 3.2.1.93); oligo-alpha-glucosidase (EC 3.2.1.10); maltogenic amylase (EC 3.2.1.133); neopullulanase (EC 3.2.1.135); alpha-glucosidase (EC 3.2.1.20); maltotetraose-forming alpha-amylase (EC 3.2.1.60); isoamylase (EC 3.2.1…	0.049 ± 0.00344	0.045 ± 0.00386	0.0414 ± 0.00567	0.0412 ± 0.00405	0.0497 ± 0.00406	0.0395 ± 0.00536	0.0226 ± 0.00384	0.0319 ± 0.0061	0.0277 ± 0.0042	0.0189 ± 0.00403	0.0159 ± 0.00303	0.0273 ± 0.00498	0.0154 ± 0.00216	0.0153 ± 0.00285	0.0162 ± 0.00341	0.0126 ± 0.002	0.015 ± 0.00233	0.012 ± 0.00141	0.0128 ± 0.00449	0.00665 ± 0.000694	0.00736 ± 0.000929
GH92	mannosyl-oligosaccharide alpha-1,2-mannosidase (EC 3.2.1.113); mannosyl-oligosaccharide alpha-1,3-mannosidase (EC 3.2.1.-); mannosyl-oligosaccharide alpha-1,6-mannosidase (EC 3.2.1.-); alpha-mannosidase (EC 3.2.1.24); alpha-1,2-mannosidase (EC 3.2.1.-); alpha-1,3-mannosidase (EC 3.2.1.-); alpha-1,4-mannosidase (EC 3.2.1.-); mannosyl-1-phosphodiester alpha-1,P-mannosidase (EC 3.2.1.-)	0.0696 ± 0.0113	0.0606 ± 0.016	0.0625 ± 0.0134	0.0427 ± 0.00913	0.0583 ± 0.0149	0.0464 ± 0.0109	0.00391 ± 0.00358	0.0375 ± 0.0118	0.0434 ± 0.00789	0.000398 ± 0.0000915	0.000434 ± 0.0000852	0.0268 ± 0.0088	0.000421 ± 0.0000915	0.000369 ± 0.0000744	0.00106 ± 0.000356	0.000176 ± 0.0000335	0.000181 ± 0.0000342	0.000234 ± 0.0000936	0.0126 ± 0.0124	0.000332 ± 0.000192	0.000236 ± 0.0000617
GH20	beta-hexosaminidase (EC 3.2.1.52); lacto-N-biosidase (EC 3.2.1.140); beta-1,6-N-acetylglucosaminidase (EC 3.2.1.-); beta-6-SO3-N-acetylglucosaminidase (EC 3.2.1.-)	0.0625 ± 0.0109	0.049 ± 0.00699	0.0509 ± 0.0106	0.0402 ± 0.00927	0.0591 ± 0.0167	0.0408 ± 0.00976	0.00643 ± 0.00342	0.0373 ± 0.0116	0.0416 ± 0.0082	0.00191 ± 0.000269	0.00232 ± 0.0005	0.0232 ± 0.00638	0.00176 ± 0.000371	0.00104 ± 0.000236	0.00358 ± 0.00103	0.00295 ± 0.000748	0.00163 ± 0.000296	0.00363 ± 0.000646	0.0154 ± 0.014	0.00211 ± 0.000352	0.00124 ± 0.000214
GT51	murein polymerase (EC 2.4.1.129).	0.0488 ± 0.0042	0.0457 ± 0.0044	0.042 ± 0.00617	0.0397 ± 0.00412	0.0467 ± 0.00424	0.0369 ± 0.00526	0.0119 ± 0.00257	0.0259 ± 0.00302	0.0225 ± 0.00355	0.00937 ± 0.00197	0.00771 ± 0.00134	0.0239 ± 0.00441	0.00746 ± 0.00105	0.00799 ± 0.00159	0.00915 ± 0.00218	0.00701 ± 0.00141	0.00793 ± 0.00145	0.00637 ± 0.000751	0.00955 ± 0.00471	0.00415 ± 0.000586	0.00568 ± 0.000827
GH31	alpha-glucosidase (EC 3.2.1.20); alpha-galactosidase (EC 3.2.1.22); alpha-mannosidase (EC 3.2.1.24); alpha-1,3-glucosidase (EC 3.2.1.84); sucrase-isomaltase (EC 3.2.1.48) (EC 3.2.1.10); alpha-xylosidase (EC 3.2.1.177); alpha-glucan lyase (EC 4.2.2.13); isomaltosyltransferase (EC 2.4.1.-); oligosaccharide alpha-1,4-glucosyltransferase (EC 2.4.1.161); sulfoquinovosidase (EC 3.2.1.-)	0.0359 ± 0.00321	0.0331 ± 0.00465	0.0317 ± 0.00575	0.0288 ± 0.00253	0.032 ± 0.00535	0.0279 ± 0.0036	0.0143 ± 0.00377	0.0286 ± 0.00611	0.025 ± 0.00458	0.013 ± 0.00316	0.0117 ± 0.00287	0.0197 ± 0.0041	0.0106 ± 0.00141	0.0102 ± 0.00209	0.0116 ± 0.00312	0.0072 ± 0.00113	0.00919 ± 0.00178	0.0068 ± 0.000947	0.00762 ± 0.00376	0.00292 ± 0.000511	0.00422 ± 0.000621
GT35	glycogen or starch phosphorylase (EC 2.4.1.1).	0.0297 ± 0.00188	0.0299 ± 0.00161	0.0281 ± 0.00296	0.0261 ± 0.00198	0.0291 ± 0.00121	0.0265 ± 0.00357	0.0142 ± 0.00178	0.0231 ± 0.00377	0.0211 ± 0.00259	0.0117 ± 0.00184	0.0102 ± 0.00147	0.0215 ± 0.00358	0.0105 ± 0.00107	0.00981 ± 0.00139	0.00997 ± 0.00139	0.0108 ± 0.00163	0.00954 ± 0.000733	0.0106 ± 0.00113	0.00938 ± 0.00179	0.00654 ± 0.000601	0.00733 ± 0.000786
CBM48	Modules of approx. 100 residues with glycogen-binding function, appended to GH13 modules. Also found in the beta subunit (glycogen-binding) of AMP-activated protein kinases (AMPK)	0.0272 ± 0.00176	0.0254 ± 0.0017	0.0248 ± 0.00347	0.0239 ± 0.00188	0.0279 ± 0.00292	0.0225 ± 0.00339	0.012 ± 0.00226	0.0218 ± 0.00428	0.0198 ± 0.00305	0.0089 ± 0.00173	0.00701 ± 0.000882	0.0192 ± 0.00355	0.00709 ± 0.00106	0.00702 ± 0.00131	0.0069 ± 0.00132	0.00864 ± 0.00176	0.00701 ± 0.000795	0.00889 ± 0.00135	0.00892 ± 0.0026	0.00583 ± 0.000689	0.0057 ± 0.000799
GH1	beta-glucosidase (EC 3.2.1.21); beta-galactosidase (EC 3.2.1.23); beta-mannosidase (EC 3.2.1.25); beta-glucuronidase (EC 3.2.1.31); beta-xylosidase (EC 3.2.1.37); beta-D-fucosidase (EC 3.2.1.38); phlorizin hydrolase (EC 3.2.1.62); exo-beta-1,4-glucanase (EC 3.2.1.74); 6-phospho-beta-galactosidase (EC 3.2.1.85); 6-phospho-beta-glucosidase (EC 3.2.1.86); strictosidine beta-glucosidase (EC 3.2.1.105…	0.0252 ± 0.00499	0.0216 ± 0.00443	0.0172 ± 0.00245	0.0232 ± 0.00444	0.0232 ± 0.00288	0.0208 ± 0.00571	0.0117 ± 0.00257	0.0149 ± 0.00466	0.0128 ± 0.00328	0.0144 ± 0.00347	0.012 ± 0.00198	0.0136 ± 0.00217	0.0101 ± 0.00176	0.00854 ± 0.00164	0.0149 ± 0.00379	0.0112 ± 0.00257	0.00903 ± 0.00178	0.0116 ± 0.00201	0.00498 ± 0.00059	0.00356 ± 0.000408	0.00452 ± 0.000905
CBM32	Binding to galactose and lactose has been demonstrated for the module of Micromonospora viridifaciens sialidase (PMID: 16239725). Binding to polygalacturonic acid has been shown for a Yersinia member (PMID: 17292916). Binding to LacNAc (beta-D-galactosyl-1,4-beta-D-N-acetylglucosamine) has been shown for an N-acetylglucosaminidase from Clostridium perfingens (PMID: 16990278).	0.045 ± 0.00753	0.0345 ± 0.00649	0.0356 ± 0.00918	0.0262 ± 0.00633	0.0397 ± 0.0103	0.0222 ± 0.00453	0.00284 ± 0.00126	0.0189 ± 0.00476	0.0183 ± 0.00334	0.00218 ± 0.000238	0.00264 ± 0.000871	0.0137 ± 0.00358	0.00255 ± 0.000622	0.00129 ± 0.00015	0.00521 ± 0.00195	0.00437 ± 0.00123	0.00194 ± 0.000331	0.00564 ± 0.00127	0.0116 ± 0.0101	0.00213 ± 0.000702	0.00166 ± 0.000332
GH43	beta-xylosidase (EC 3.2.1.37); alpha-L-arabinofuranosidase (EC 3.2.1.55); xylanase (EC 3.2.1.8); alpha-1,2-L-arabinofuranosidase (EC 3.2.1.-); exo-alpha-1,5-L-arabinofuranosidase (EC 3.2.1.-); [inverting] exo-alpha-1,5-L-arabinanase (EC 3.2.1.-); beta-1,3-xylosidase (EC 3.2.1.-); [inverting] exo-alpha-1,5-L-arabinanase (EC 3.2.1.-); [inverting] endo-alpha-1,5-L-arabinanase (EC 3.2.1.99); exo-beta…	0.0334 ± 0.00356	0.03 ± 0.00879	0.0358 ± 0.00787	0.0226 ± 0.00435	0.0261 ± 0.00696	0.0231 ± 0.00515	0.00613 ± 0.00288	0.0302 ± 0.0105	0.0314 ± 0.00841	0.00386 ± 0.000761	0.00191 ± 0.000533	0.0172 ± 0.00513	0.00408 ± 0.000823	0.00234 ± 0.00043	0.00175 ± 0.000441	0.00361 ± 0.000656	0.00251 ± 0.000424	0.00274 ± 0.000273	0.00702 ± 0.00477	0.00169 ± 0.000445	0.00224 ± 0.000278
GH36	alpha-galactosidase (EC 3.2.1.22); alpha-N-acetylgalactosaminidase (EC 3.2.1.49); stachyose synthase (EC 2.4.1.67); raffinose synthase (EC 2.4.1.82)	0.0286 ± 0.00323	0.0287 ± 0.00156	0.0251 ± 0.00359	0.0191 ± 0.00257	0.0291 ± 0.00562	0.0223 ± 0.00369	0.00914 ± 0.0024	0.017 ± 0.00399	0.0167 ± 0.00251	0.00766 ± 0.00158	0.00602 ± 0.00101	0.0113 ± 0.00203	0.00713 ± 0.000982	0.00679 ± 0.00128	0.00965 ± 0.00288	0.00492 ± 0.00081	0.00525 ± 0.000898	0.00538 ± 0.000674	0.00704 ± 0.0039	0.00267 ± 0.000263	0.00282 ± 0.000504
GH23	lysozyme type G (EC 3.2.1.17); peptidoglycan lyase (EC 4.2.2.n1) also known in the literature as peptidoglycan lytic transglycosylase; chitinase (EC 3.2.1.14)	0.0248 ± 0.00232	0.0203 ± 0.00225	0.0182 ± 0.00368	0.0284 ± 0.00343	0.0316 ± 0.00354	0.0218 ± 0.0043	0.00688 ± 0.00173	0.0214 ± 0.003	0.0131 ± 0.00211	0.00333 ± 0.00057	0.00356 ± 0.000446	0.0172 ± 0.00387	0.00365 ± 0.000433	0.00379 ± 0.000821	0.00607 ± 0.00184	0.00334 ± 0.000463	0.00401 ± 0.000959	0.00346 ± 0.000529	0.00482 ± 0.00267	0.00287 ± 0.00115	0.0029 ± 0.000505
GH97	glucoamylase (EC 3.2.1.3); alpha-glucosidase (EC 3.2.1.20); alpha-galactosidase (EC 3.2.1.22)	0.028 ± 0.00359	0.025 ± 0.00642	0.0275 ± 0.00577	0.0167 ± 0.00324	0.0234 ± 0.00486	0.0188 ± 0.00436	0.00323 ± 0.00183	0.0224 ± 0.00599	0.0212 ± 0.00501	0.000897 ± 0.000154	0.000898 ± 0.000238	0.0126 ± 0.00317	0.000906 ± 0.000167	0.000721 ± 0.000132	0.00136 ± 0.000385	0.00125 ± 0.000288	0.000927 ± 0.000184	0.00138 ± 0.000177	0.00514 ± 0.00425	0.000588 ± 0.000126	0.000717 ± 0.00013
GH29	alpha-L-fucosidase (EC 3.2.1.51); alpha-1,3/1,4-L-fucosidase (EC 3.2.1.111)	0.0285 ± 0.00534	0.0226 ± 0.00344	0.0234 ± 0.0046	0.0193 ± 0.00445	0.0275 ± 0.008	0.0163 ± 0.00356	0.00264 ± 0.00154	0.0166 ± 0.00511	0.0177 ± 0.00388	0.00114 ± 0.000214	0.000869 ± 0.000139	0.0105 ± 0.00247	0.00102 ± 0.000195	0.00108 ± 0.00018	0.00102 ± 0.00024	0.00101 ± 0.000264	0.000689 ± 0.000106	0.00103 ± 0.000172	0.00795 ± 0.00693	0.000852 ± 0.00013	0.000852 ± 0.000164
CBM50	Modules of approx. 50 residues found attached to various enzymes from families GH18, GH19, GH23, GH24, GH25 and GH73, i.e. enzymes cleaving either chitin or peptidoglycan. Binding to chitopentaose demonstrated in the case of Pteris ryukyuensis chitinase A [Ohnuma T et al. (2008) J. Biol. Chem. 283:5178-87 (PMID: 18083709)]. CBM50 modules are also found in a multitude of other enzymes targeting th…	0.0229 ± 0.0022	0.0207 ± 0.00144	0.0217 ± 0.00291	0.0202 ± 0.00156	0.0243 ± 0.00297	0.0197 ± 0.00244	0.00314 ± 0.00148	0.0143 ± 0.00225	0.0139 ± 0.00202	0.00175 ± 0.000293	0.00155 ± 0.000187	0.0117 ± 0.00272	0.00184 ± 0.000209	0.00239 ± 0.000514	0.00193 ± 0.000248	0.00129 ± 0.0002	0.00194 ± 0.000306	0.0014 ± 0.000133	0.00426 ± 0.00294	0.00121 ± 0.000175	0.00113 ± 0.000177
GH73	lysozyme (EC 3.2.1.17); mannosyl-glycoprotein endo-beta-N-acetylglucosaminidase (EC 3.2.1.96); peptidoglycan hydrolase with endo-beta-N-acetylglucosaminidase specificity (EC 3.2.1.-)	0.00923 ± 0.00137	0.00957 ± 0.00132	0.00927 ± 0.00173	0.00901 ± 0.00115	0.00993 ± 0.00124	0.0103 ± 0.000993	0.00767 ± 0.000922	0.00722 ± 0.00133	0.00737 ± 0.000885	0.00687 ± 0.00105	0.00745 ± 0.00121	0.00677 ± 0.000857	0.00806 ± 0.000917	0.00831 ± 0.00108	0.00702 ± 0.00121	0.00481 ± 0.000693	0.0059 ± 0.000921	0.00499 ± 0.000401	0.00316 ± 0.000731	0.00326 ± 0.00106	0.00232 ± 0.000309
GH95	alpha-L-fucosidase (EC 3.2.1.51); alpha-1,2-L-fucosidase (EC 3.2.1.63); alpha-L-galactosidase (EC 3.2.1.-)	0.0215 ± 0.00365	0.0171 ± 0.00284	0.0186 ± 0.00392	0.0145 ± 0.00284	0.0184 ± 0.00456	0.0137 ± 0.00327	0.00165 ± 0.00141	0.014 ± 0.00528	0.015 ± 0.00312	0.000254 ± 0.0000499	0.000225 ± 0.0000366	0.00794 ± 0.00182	0.00021 ± 0.0000364	0.000229 ± 0.0000522	0.000417 ± 0.000124	0.000195 ± 0.0000389	0.000139 ± 0.0000237	0.000254 ± 0.0000386	0.00437 ± 0.00411	0.00029 ± 0.000114	0.000188 ± 0.0000237
GT8	lipopolysaccharide alpha-1,3-galactosyltransferase (EC 2.4.1.44); UDP-Glc: (glucosyl)lipopolysaccharide alpha-1,2-glucosyltransferase (EC 2.4.1.-); lipopolysaccharide glucosyltransferase 1 (EC 2.4.1.58); glycogenin glucosyltransferase (EC 2.4.1.186); inositol 1-alpha-galactosyltransferase (galactinol synthase) (EC 2.4.1.123); homogalacturonan alpha-1,4-galacturonosyltransferase (EC 2.4.1.43); UDP…	0.0137 ± 0.00191	0.0118 ± 0.00238	0.0103 ± 0.00151	0.0131 ± 0.00181	0.0145 ± 0.00204	0.0141 ± 0.00245	0.00575 ± 0.00191	0.00791 ± 0.00189	0.00643 ± 0.00174	0.00488 ± 0.00115	0.00399 ± 0.00105	0.00526 ± 0.000922	0.00433 ± 0.000747	0.00422 ± 0.000946	0.00709 ± 0.00265	0.00226 ± 0.000614	0.00368 ± 0.00108	0.00196 ± 0.000494	0.00219 ± 0.00141	0.00109 ± 0.000325	0.00121 ± 0.000362
GT0	Glycosyltransferases not yet assigned to a family	0.0184 ± 0.00367	0.0149 ± 0.0023	0.0172 ± 0.00389	0.016 ± 0.00202	0.0198 ± 0.00431	0.0144 ± 0.00351	0.00133 ± 0.000686	0.0135 ± 0.00298	0.00929 ± 0.00139	0.000431 ± 0.0000766	0.000592 ± 0.000142	0.00949 ± 0.00231	0.000395 ± 0.0000494	0.000446 ± 0.0000375	0.000826 ± 0.000119	0.000494 ± 0.000121	0.000595 ± 0.000073	0.000458 ± 0.0000661	0.00351 ± 0.00303	0.000703 ± 0.000209	0.000454 ± 0.0000655
GH78	alpha-L-rhamnosidase (EC 3.2.1.40); rhamnogalacturonan alpha-L-rhamnohydrolase (EC 3.2.1.174); L-Rhap-alpha-1,3-D-Apif -specific alpha-1,3-L-rhamnosidase (EC 3.2.1.-)	0.0185 ± 0.00257	0.0177 ± 0.00493	0.016 ± 0.00432	0.0112 ± 0.00193	0.018 ± 0.00295	0.0142 ± 0.00345	0.0016 ± 0.00102	0.0126 ± 0.00304	0.0129 ± 0.00235	0.000983 ± 0.000214	0.00028 ± 0.0000507	0.00822 ± 0.00282	0.000709 ± 0.0000744	0.000667 ± 0.00013	0.000662 ± 0.000144	0.00063 ± 0.000161	0.000823 ± 0.000244	0.000756 ± 0.000117	0.00422 ± 0.0033	0.000601 ± 0.000119	0.000802 ± 0.0000883
GH51	endoglucanase (EC 3.2.1.4); endo-beta-1,4-xylanase (EC 3.2.1.8); beta-xylosidase (EC 3.2.1.37); alpha-L-arabinofuranosidase (EC 3.2.1.55); lichenase / endo-beta-1,3-1,4-glucanase (EC 3.2.1.73)	0.0113 ± 0.00112	0.00941 ± 0.00172	0.0122 ± 0.00283	0.00655 ± 0.00113	0.00896 ± 0.00186	0.00772 ± 0.0017	0.00584 ± 0.000634	0.00969 ± 0.00235	0.00974 ± 0.00258	0.00553 ± 0.00109	0.00415 ± 0.000731	0.00554 ± 0.00122	0.0055 ± 0.000764	0.00417 ± 0.000653	0.00272 ± 0.000627	0.00618 ± 0.00117	0.00321 ± 0.000415	0.00517 ± 0.000735	0.00509 ± 0.00122	0.00257 ± 0.000738	0.00348 ± 0.000608
GH32	invertase (EC 3.2.1.26); endo-inulinase (EC 3.2.1.7); beta-2,6-fructan 6-levanbiohydrolase (EC 3.2.1.64); endo-levanase (EC 3.2.1.65); exo-inulinase (EC 3.2.1.80); fructan beta-(2,1)-fructosidase/1-exohydrolase (EC 3.2.1.153); fructan beta-(2,6)-fructosidase/6-exohydrolase (EC 3.2.1.154); sucrose:sucrose 1-fructosyltransferase (EC 2.4.1.99); fructan:fructan 1-fructosyltransferase (EC 2.4.1.100); …	0.0163 ± 0.00193	0.0147 ± 0.00123	0.0143 ± 0.00213	0.0102 ± 0.00135	0.0134 ± 0.00234	0.0093 ± 0.00143	0.00506 ± 0.00112	0.00799 ± 0.00182	0.00737 ± 0.00104	0.00381 ± 0.000895	0.00344 ± 0.000557	0.00558 ± 0.00084	0.00317 ± 0.000559	0.00286 ± 0.000617	0.00533 ± 0.00145	0.00258 ± 0.000533	0.00248 ± 0.00043	0.00289 ± 0.000503	0.00369 ± 0.00208	0.00134 ± 0.000226	0.00164 ± 0.000265
GH65	alpha,alpha-trehalase (EC 3.2.1.28); maltose phosphorylase (EC 2.4.1.8); trehalose phosphorylase (EC 2.4.1.64); kojibiose phosphorylase (EC 2.4.1.230); trehalose-6-phosphate phosphorylase (EC 2.4.1.216); nigerose phosphorylase (EC 2.4.1.279); 3-O-alpha-glucopyranosyl-L-rhamnose phosphorylase (EC 2.4.1.282); 2-O-alpha-glucopyranosylglycerol: phosphate beta-glucosyltransferase (EC 2.4.1.-); alpha-g…	0.0148 ± 0.0013	0.0125 ± 0.00227	0.0123 ± 0.00201	0.0127 ± 0.00183	0.0155 ± 0.00264	0.0129 ± 0.00229	0.00467 ± 0.00174	0.00691 ± 0.00182	0.00682 ± 0.00172	0.00475 ± 0.00136	0.00442 ± 0.00117	0.00551 ± 0.00113	0.00397 ± 0.000693	0.00437 ± 0.00103	0.00397 ± 0.00116	0.00162 ± 0.000467	0.00335 ± 0.00111	0.00162 ± 0.000372	0.00211 ± 0.00157	0.000547 ± 0.000186	0.000686 ± 0.000227
GH24	lysozyme (EC 3.2.1.17)	0.011 ± 0.00214	0.00922 ± 0.0026	0.00731 ± 0.00202	0.0233 ± 0.00463	0.0194 ± 0.00614	0.0141 ± 0.00602	0.000909 ± 0.000184	0.0148 ± 0.00411	0.00584 ± 0.00263	0.000623 ± 0.000102	0.000806 ± 0.000127	0.0121 ± 0.00433	0.000783 ± 0.000117	0.000694 ± 0.000126	0.000806 ± 0.000192	0.000703 ± 0.00016	0.000542 ± 0.0000832	0.00067 ± 0.000124	0.00185 ± 0.00107	0.000677 ± 0.000306	0.000433 ± 0.000136
GT28	1,2-diacylglycerol 3-beta-galactosyltransferase (EC 2.4.1.46); 1,2-diacylglycerol 3-beta-glucosyltransferase (EC 2.4.1.157); UDP-GlcNAc: Und-PP-MurAc-pentapeptide beta-N-acetylglucosaminyltransferase (EC 2.4.1.227); digalactosyldiacylglycerol synthase (EC 2.4.1.241)	0.0111 ± 0.000739	0.0114 ± 0.000685	0.01 ± 0.0012	0.00956 ± 0.000772	0.0114 ± 0.000755	0.00964 ± 0.00122	0.0045 ± 0.000799	0.00855 ± 0.00103	0.00653 ± 0.000867	0.0035 ± 0.000731	0.00281 ± 0.000551	0.00694 ± 0.00108	0.00287 ± 0.00039	0.00313 ± 0.000578	0.00289 ± 0.000545	0.00303 ± 0.000603	0.00282 ± 0.000452	0.00288 ± 0.000347	0.00304 ± 0.00091	0.0017 ± 0.000227	0.00214 ± 0.00021
CE9	N-acetylglucosamine 6-phosphate deacetylase (EC 3.5.1.25); N-acetylglucosamine 6-phosphate deacetylase (EC 3.5.1.80)	0.0124 ± 0.00156	0.0135 ± 0.00111	0.0109 ± 0.00177	0.00993 ± 0.00111	0.0128 ± 0.00105	0.00912 ± 0.00136	0.00393 ± 0.00101	0.00918 ± 0.00163	0.00779 ± 0.0011	0.00319 ± 0.000729	0.00317 ± 0.000583	0.00791 ± 0.00129	0.00248 ± 0.000359	0.00254 ± 0.000517	0.00311 ± 0.00051	0.00214 ± 0.000517	0.00188 ± 0.000367	0.00192 ± 0.000285	0.00234 ± 0.00131	0.000771 ± 0.000103	0.000936 ± 0.000159
GT5	UDP-Glc: glycogen glucosyltransferase (EC 2.4.1.11); ADP-Glc: starch glucosyltransferase (EC 2.4.1.21); NDP-Glc: starch glucosyltransferase (EC 2.4.1.242); UDP-Glc: alpha-1,3-glucan synthase (EC 2.4.1.183) UDP-Glc: alpha-1,4-glucan synthase (EC 2.4.1.-)	0.00996 ± 0.00079	0.0106 ± 0.00113	0.00881 ± 0.00107	0.00921 ± 0.000995	0.0107 ± 0.00101	0.00858 ± 0.00149	0.00515 ± 0.0011	0.00701 ± 0.00125	0.00552 ± 0.000784	0.00416 ± 0.00087	0.00357 ± 0.000583	0.00682 ± 0.00129	0.00345 ± 0.000493	0.00303 ± 0.000645	0.00301 ± 0.000576	0.0039 ± 0.000699	0.00304 ± 0.000372	0.0038 ± 0.000491	0.00304 ± 0.000763	0.00154 ± 0.000238	0.00222 ± 0.000335
GH127	beta-L-arabinofuranosidase (EC 3.2.1.185); 3-C-carboxy-5-deoxy-L-xylose (aceric acid) hydrolase (EC 3.2.1.-)	0.0158 ± 0.00295	0.0134 ± 0.00279	0.0128 ± 0.00295	0.0125 ± 0.00223	0.0148 ± 0.00489	0.0104 ± 0.00193	0.0015 ± 0.000982	0.00997 ± 0.00334	0.0105 ± 0.00201	0.000375 ± 0.0000432	0.000416 ± 0.0000701	0.0074 ± 0.00189	0.000431 ± 0.0000667	0.000341 ± 0.0000439	0.000588 ± 0.000182	0.000377 ± 0.0000657	0.000479 ± 0.0000667	0.000308 ± 0.0000355	0.00448 ± 0.00413	0.000234 ± 0.0000517	0.000248 ± 0.0000237
GH33	sialidase or neuraminidase (EC 3.2.1.18); trans-sialidase (EC 2.4.1.-); anhydrosialidase (EC 4.2.2.15); Kdo hydrolase (EC 3.2.1.-); 2-keto-3-deoxynononic acid hydrolase / KDNase (EC 3.2.1.-)	0.0164 ± 0.00235	0.0155 ± 0.00112	0.015 ± 0.00265	0.0108 ± 0.00213	0.015 ± 0.00406	0.0093 ± 0.00213	0.00107 ± 0.00104	0.0132 ± 0.00405	0.0112 ± 0.00221	0.0000327 ± 0.0000125	0.0000908 ± 0.0000684	0.00678 ± 0.00165	0.0000335 ± 0.00000999	0.0000571 ± 0.0000282	0.000166 ± 0.0000654	0.000023 ± 0.0000126	0.0000183 ± 0.00000453	0.0000444 ± 0.0000227	0.00333 ± 0.00318	0.000358 ± 0.000318	0.000107 ± 0.0000754
GH42	beta-galactosidase (EC 3.2.1.23); alpha-L-arabinopyranosidase (EC 3.2.1.-)	0.00804 ± 0.00222	0.00935 ± 0.00129	0.0076 ± 0.00154	0.0063 ± 0.00108	0.00955 ± 0.00399	0.00713 ± 0.00139	0.00466 ± 0.00171	0.00734 ± 0.00251	0.00666 ± 0.00116	0.00358 ± 0.000713	0.00346 ± 0.000426	0.00396 ± 0.00113	0.00329 ± 0.000485	0.00325 ± 0.000671	0.00564 ± 0.0019	0.00143 ± 0.000242	0.00181 ± 0.000444	0.00128 ± 0.000239	0.000752 ± 0.0000641	0.00061 ± 0.000141	0.000689 ± 0.000108
GH25	lysozyme (EC 3.2.1.17)	0.00812 ± 0.00157	0.00739 ± 0.00134	0.00567 ± 0.00104	0.00611 ± 0.000846	0.00744 ± 0.00237	0.00665 ± 0.00122	0.00525 ± 0.00135	0.00474 ± 0.0012	0.00448 ± 0.00104	0.0049 ± 0.00127	0.00441 ± 0.00108	0.00302 ± 0.000632	0.00387 ± 0.000679	0.00376 ± 0.000805	0.00518 ± 0.00153	0.00243 ± 0.000562	0.00347 ± 0.000861	0.0026 ± 0.00043	0.0014 ± 0.000304	0.000932 ± 0.000163	0.00117 ± 0.000234
GH0	Glycoside hydrolases not yet assigned to a family.	0.0124 ± 0.00165	0.0121 ± 0.00391	0.0136 ± 0.00366	0.00893 ± 0.00112	0.0107 ± 0.00196	0.0107 ± 0.00211	0.00262 ± 0.00158	0.00611 ± 0.00221	0.0053 ± 0.000775	0.000539 ± 0.0000886	0.000363 ± 0.0000471	0.00426 ± 0.00121	0.00055 ± 0.0000609	0.000516 ± 0.000104	0.000389 ± 0.000091	0.000739 ± 0.00026	0.00101 ± 0.000353	0.000466 ± 0.0000953	0.00284 ± 0.00209	0.000558 ± 0.000109	0.000711 ± 0.000157
CBM62	The CBM62 module of Clostridium thermocellum Cthe_2193 protein binds galactose moieties found on xyloglucan, arabinogalactan and galactomannan.	0.0152 ± 0.00336	0.011 ± 0.00194	0.01 ± 0.00284	0.00977 ± 0.00247	0.0141 ± 0.00367	0.00878 ± 0.00195	0.00085 ± 0.000823	0.00802 ± 0.00294	0.00884 ± 0.00194	0.00000767 ± 0.00000447	0.00000924 ± 0.00000371	0.0058 ± 0.00172	0.00000903 ± 0.00000504	0.00000192 ± 0.00000192	0.000144 ± 0.0000553	0.0000127 ± 0.00000862	0.00000268 ± 0.00000184	0.0000398 ± 0.00003	0.00402 ± 0.00401	0.0000846 ± 0.0000708	0.0000239 ± 0.000015
CBM34	Modules of approx. 120 residues. Granular starch-binding function has been demonstrated in the case of Thermoactinomyces vulgaris R-47 Î±-amylase 1 (TVAI).	0.00642 ± 0.000978	0.00575 ± 0.00101	0.00543 ± 0.000823	0.00572 ± 0.00109	0.00651 ± 0.00141	0.00666 ± 0.00159	0.00503 ± 0.001	0.00475 ± 0.00144	0.00412 ± 0.00108	0.00472 ± 0.00116	0.00356 ± 0.000979	0.00379 ± 0.000734	0.00377 ± 0.000669	0.00294 ± 0.000676	0.00296 ± 0.000757	0.00334 ± 0.000731	0.00286 ± 0.000597	0.00263 ± 0.000508	0.00149 ± 0.000226	0.00114 ± 0.000217	0.00151 ± 0.000258
GT9	lipopolysaccharide N-acetylglucosaminyltransferase (EC 2.4.1.56); heptosyltransferase (EC 2.4.-.-).	0.0113 ± 0.00173	0.0164 ± 0.00463	0.011 ± 0.00223	0.00884 ± 0.00127	0.0113 ± 0.00324	0.00655 ± 0.002	0.00116 ± 0.000262	0.00674 ± 0.00108	0.0039 ± 0.000683	0.000667 ± 0.000155	0.000885 ± 0.000241	0.00616 ± 0.00195	0.000505 ± 0.0000581	0.000434 ± 0.0000517	0.000663 ± 0.000158	0.0011 ± 0.000312	0.000604 ± 0.000124	0.000728 ± 0.0002	0.00133 ± 0.000673	0.000895 ± 0.000558	0.000489 ± 0.000123
GH38	alpha-mannosidase (EC 3.2.1.24); mannosyl-oligosaccharide alpha-1,2-mannosidase (EC 3.2.1.113); mannosyl-oligosaccharide alpha-1,3-1,6-mannosidase (EC 3.2.1.114); alpha-2-O-mannosylglycerate hydrolase (EC 3.2.1.170); mannosyl-oligosaccharide alpha-1,3-mannosidase (EC 3.2.1.-)	0.0143 ± 0.00289	0.00979 ± 0.00171	0.00875 ± 0.00211	0.0116 ± 0.00196	0.0144 ± 0.00424	0.00815 ± 0.00197	0.000633 ± 0.000405	0.00575 ± 0.00112	0.00511 ± 0.000997	0.000179 ± 0.0000748	0.000127 ± 0.000028	0.00484 ± 0.00172	0.0000768 ± 0.0000166	0.000112 ± 0.0000273	0.00015 ± 0.0000408	0.0000748 ± 0.0000385	0.0000481 ± 0.0000104	0.0000813 ± 0.0000255	0.00313 ± 0.00303	0.000174 ± 0.000111	0.000098 ± 0.0000316
GH28	polygalacturonase (EC 3.2.1.15); alpha-L-rhamnosidase (EC 3.2.1.40); exo-polygalacturonase (EC 3.2.1.67); exo-polygalacturonosidase (EC 3.2.1.82); rhamnogalacturonase (EC 3.2.1.171); rhamnogalacturonan alpha-1,2-galacturonohydrolase (EC 3.2.1.173); endo-xylogalacturonan hydrolase (EC 3.2.1.-)	0.00566 ± 0.00132	0.00758 ± 0.0033	0.00747 ± 0.00206	0.00607 ± 0.00217	0.00483 ± 0.00163	0.00808 ± 0.00241	0.00199 ± 0.00139	0.0135 ± 0.00503	0.0137 ± 0.00386	0.000869 ± 0.000251	0.000454 ± 0.000145	0.00748 ± 0.00262	0.000653 ± 0.000151	0.000635 ± 0.000156	0.000761 ± 0.000257	0.000538 ± 0.000126	0.000599 ± 0.000138	0.000649 ± 0.000105	0.000516 ± 0.000134	0.000291 ± 0.0000725	0.000438 ± 0.0000934
GH77	amylomaltase or 4-alpha-glucanotransferase (EC 2.4.1.25)	0.00702 ± 0.000715	0.00732 ± 0.000995	0.00678 ± 0.00101	0.00637 ± 0.000968	0.00787 ± 0.000988	0.00585 ± 0.00155	0.00386 ± 0.00152	0.00552 ± 0.000981	0.00297 ± 0.000571	0.00226 ± 0.000393	0.00144 ± 0.000153	0.00608 ± 0.0017	0.00182 ± 0.000369	0.00173 ± 0.000395	0.00201 ± 0.000503	0.00268 ± 0.000629	0.00198 ± 0.00037	0.00285 ± 0.00048	0.00243 ± 0.000384	0.00144 ± 0.000196	0.0019 ± 0.000306
PL8	hyaluronate lyase (EC 4.2.2.1); chondroitin AC lyase (EC 4.2.2.5); xanthan lyase (EC 4.2.2.12); chondroitin ABC lyase (EC 4.2.2.20)	0.015 ± 0.00289	0.0222 ± 0.00407	0.0202 ± 0.00378	0.00525 ± 0.000883	0.00935 ± 0.00291	0.00569 ± 0.00124	0.000288 ± 0.000245	0.00236 ± 0.000716	0.00398 ± 0.000899	0.0000294 ± 0.0000089	0.0000282 ± 0.0000104	0.00246 ± 0.000739	0.0000314 ± 0.0000066	0.0000133 ± 0.00000598	0.0000849 ± 0.0000361	0.0000565 ± 0.0000509	0.0000282 ± 0.0000118	0.0000173 ± 0.00000689	0.0015 ± 0.00145	0.000164 ± 0.000127	0.0000669 ± 0.0000588
GH4	maltose-6-phosphate glucosidase (EC 3.2.1.122); alpha-glucosidase (EC 3.2.1.20); alpha-galactosidase (EC 3.2.1.22); 6-phospho-beta-glucosidase (EC 3.2.1.86); alpha-glucuronidase (EC 3.2.1.139); alpha-galacturonase (EC 3.2.1.67); palatinase (EC 3.2.1.-)	0.00774 ± 0.001	0.00925 ± 0.00188	0.00625 ± 0.000989	0.00867 ± 0.00148	0.00856 ± 0.000776	0.00685 ± 0.0019	0.00241 ± 0.000629	0.00612 ± 0.00136	0.00365 ± 0.000872	0.00253 ± 0.000754	0.00258 ± 0.000383	0.00574 ± 0.00172	0.00181 ± 0.000253	0.00164 ± 0.000337	0.00228 ± 0.000549	0.00135 ± 0.000212	0.00104 ± 0.000281	0.00105 ± 0.00013	0.00105 ± 0.000326	0.0007 ± 0.000121	0.000928 ± 0.000185
GH35	beta-galactosidase (EC 3.2.1.23); exo-beta-glucosaminidase (EC 3.2.1.165); exo-beta-1,4-galactanase (EC 3.2.1.-); beta-1,3-galactosidase (EC 3.2.1.-)	0.0146 ± 0.00346	0.00993 ± 0.00126	0.00809 ± 0.00248	0.00892 ± 0.00248	0.0147 ± 0.00451	0.00634 ± 0.00146	0.00173 ± 0.00102	0.00416 ± 0.0015	0.00476 ± 0.00107	0.000154 ± 0.0000452	0.0000793 ± 0.0000181	0.00325 ± 0.000971	0.0000847 ± 0.0000257	0.0000527 ± 0.0000102	0.0000918 ± 0.0000299	0.000192 ± 0.0000805	0.000324 ± 0.000189	0.000161 ± 0.0000716	0.004 ± 0.00372	0.000255 ± 0.0000983	0.000332 ± 0.000114
GH63	processing alpha-glucosidase (EC 3.2.1.106); alpha-1,3-glucosidase (EC 3.2.1.84); alpha-glucosidase (EC 3.2.1.20); mannosylglycerate alpha-mannosidase / mannosylglycerate hydrolase (EC 3.2.1.170); glucosylglycerate hydrolase (EC 3.2.1.208)	0.00781 ± 0.000939	0.0066 ± 0.000357	0.0083 ± 0.00159	0.00838 ± 0.000585	0.00675 ± 0.00196	0.00683 ± 0.00133	0.00154 ± 0.000772	0.00809 ± 0.00178	0.00654 ± 0.00139	0.000535 ± 0.0000655	0.000645 ± 0.000198	0.00548 ± 0.00157	0.000499 ± 0.000104	0.000433 ± 0.0000774	0.000895 ± 0.000225	0.000754 ± 0.00019	0.000488 ± 0.000116	0.00115 ± 0.000259	0.000758 ± 0.000289	0.000368 ± 0.0000811	0.00038 ± 0.0000808
GH109	alpha-N-acetylgalactosaminidase (EC 3.2.1.49)	0.00805 ± 0.00126	0.00634 ± 0.000988	0.00789 ± 0.00118	0.0065 ± 0.00146	0.00725 ± 0.00206	0.00666 ± 0.00158	0.000828 ± 0.000785	0.00736 ± 0.00296	0.0095 ± 0.00287	0.0000353 ± 0.000012	0.000074 ± 0.0000187	0.00465 ± 0.00125	0.0000695 ± 0.0000185	0.0000596 ± 0.0000191	0.000221 ± 0.0000821	0.000023 ± 0.00000777	0.0000291 ± 0.00000811	0.0000315 ± 0.0000101	0.00165 ± 0.00157	0.0000287 ± 0.0000085	0.0000209 ± 0.00000803
GH94	cellobiose phosphorylase (EC 2.4.1.20); laminaribiose phosphorylase (EC 2.4.1.31); cellodextrin phosphorylase (EC 2.4.1.49); chitobiose phosphorylase (EC 2.4.1.-); cyclic beta-1,2-glucan synthase (EC 2.4.1.-); cellobionic acid phosphorylase (EC 2.4.1.321); beta-1,2-oligoglucan phosphorylase (EC 2.4.1.-)	0.00224 ± 0.000386	0.000717 ± 0.000217	0.00272 ± 0.0013	0.00149 ± 0.000436	0.00124 ± 0.000202	0.00129 ± 0.000225	0.00626 ± 0.00207	0.00167 ± 0.000734	0.00213 ± 0.000572	0.00406 ± 0.000543	0.00276 ± 0.00036	0.00136 ± 0.000573	0.00392 ± 0.000441	0.00371 ± 0.000547	0.00267 ± 0.00034	0.00362 ± 0.000573	0.00394 ± 0.000605	0.00444 ± 0.000464	0.00373 ± 0.000501	0.00333 ± 0.000366	0.00393 ± 0.000396
GH110	alpha-galactosidase (EC 3.2.1.22); alpha-1,3-galactosidase (EC 3.2.1.-)	0.00872 ± 0.00155	0.00804 ± 0.00137	0.00759 ± 0.0016	0.00662 ± 0.00123	0.00946 ± 0.00265	0.00655 ± 0.00162	0.000625 ± 0.000608	0.00737 ± 0.00203	0.00737 ± 0.00184	0.0000159 ± 0.0000106	0.00000722 ± 0.00000428	0.00382 ± 0.00103	0.00000877 ± 0.00000374	0.00000272 ± 0.00000198	0.000125 ± 0.0000572	0.00000222 ± 0.00000147	ND	0.0000117 ± 0.0000117	0.00197 ± 0.00192	0.0000488 ± 0.0000409	0.0000335 ± 0.0000176
GH115	xylan alpha-1,2-glucuronidase (3.2.1.131); alpha-(4-O-methyl)-glucuronidase (3.2.1.-)	0.00953 ± 0.00132	0.01 ± 0.00335	0.0107 ± 0.00257	0.00601 ± 0.00113	0.00836 ± 0.00211	0.0045 ± 0.000949	0.000611 ± 0.000508	0.00692 ± 0.00172	0.00585 ± 0.0015	0.0000423 ± 0.0000124	0.0000305 ± 0.0000141	0.00403 ± 0.00119	0.0000449 ± 0.0000151	0.0000489 ± 0.000012	0.000135 ± 0.0000501	0.000035 ± 0.0000101	0.0000393 ± 0.0000144	0.0000342 ± 0.0000096	0.00192 ± 0.00181	0.0000661 ± 0.0000395	0.0000311 ± 0.00000765
GH18	chitinase (EC 3.2.1.14); lysozyme (EC 3.2.1.17); endo-beta-N-acetylglucosaminidase (EC 3.2.1.96); peptidoglycan hydrolase with endo-beta-N-acetylglucosaminidase specificity (EC 3.2.1.-); Nod factor hydrolase (EC 3.2.1.-); xylanase inhibitor; concanavalin B; narbonin	0.00919 ± 0.00103	0.00862 ± 0.00327	0.00983 ± 0.00246	0.00484 ± 0.000717	0.00651 ± 0.00108	0.00656 ± 0.00167	0.00138 ± 0.000317	0.00329 ± 0.00104	0.00485 ± 0.000884	0.000821 ± 0.000192	0.000712 ± 0.000186	0.00295 ± 0.000836	0.000629 ± 0.0000899	0.000554 ± 0.000116	0.000578 ± 0.0000868	0.000894 ± 0.00033	0.000608 ± 0.0001	0.000772 ± 0.000174	0.00153 ± 0.00114	0.000406 ± 0.000065	0.000374 ± 0.0000882
GH106	alpha-L-rhamnosidase (EC 3.2.1.40); rhamnogalacturonan alpha-L-rhamnohydrolase (EC 3.2.1.174)	0.00342 ± 0.000882	0.00468 ± 0.00231	0.00438 ± 0.0015	0.005 ± 0.00169	0.00446 ± 0.0011	0.00909 ± 0.00247	0.00143 ± 0.00116	0.0117 ± 0.00405	0.0122 ± 0.00375	0.000199 ± 0.0000309	0.000136 ± 0.0000363	0.00615 ± 0.00199	0.000173 ± 0.0000293	0.000136 ± 0.0000251	0.000384 ± 0.000145	0.00019 ± 0.0000343	0.000185 ± 0.0000274	0.000186 ± 0.00003	0.000123 ± 0.0000229	0.000152 ± 0.0000271	0.0000742 ± 0.0000161
CE11	UDP-3-0-acyl N-acetylglucosamine deacetylase (EC 3.5.1.108).	0.00716 ± 0.000909	0.00693 ± 0.000492	0.00725 ± 0.00111	0.0046 ± 0.000522	0.00667 ± 0.00127	0.0048 ± 0.000822	0.0018 ± 0.000223	0.00409 ± 0.000782	0.00405 ± 0.000689	0.00127 ± 0.000193	0.00113 ± 0.000157	0.00362 ± 0.000661	0.00126 ± 0.00016	0.00116 ± 0.000161	0.00107 ± 0.000262	0.00168 ± 0.000378	0.00121 ± 0.00017	0.00151 ± 0.000185	0.00192 ± 0.000896	0.000952 ± 0.000133	0.00114 ± 0.000119
CBM6	Modules of approx. 120 residues. The cellulose-binding function has been demonstrated in one case on amorphous cellulose and beta-1,4-xylan. Some of these modules also bind beta-1,3-glucan, beta-1,3-1,4-glucan, and beta-1,4-glucan.	0.0126 ± 0.00251	0.00886 ± 0.00146	0.0099 ± 0.00225	0.00646 ± 0.00186	0.0111 ± 0.00312	0.00475 ± 0.00111	0.000285 ± 0.000192	0.00227 ± 0.00151	0.00335 ± 0.00105	0.000093 ± 0.0000223	0.000223 ± 0.0000607	0.00277 ± 0.000946	0.000107 ± 0.0000456	0.00014 ± 0.0000236	0.000221 ± 0.0000607	0.000117 ± 0.0000187	0.000277 ± 0.000129	0.000143 ± 0.0000443	0.00338 ± 0.00318	0.000311 ± 0.0000815	0.000288 ± 0.0000723
CBM20	The granular starch-binding function has been demonstrated in several cases. Interact strongly with cyclodextrins. Often designated as starch-binding domains (SBD).	0.00979 ± 0.00149	0.00759 ± 0.00128	0.00905 ± 0.00205	0.00549 ± 0.00113	0.00869 ± 0.00176	0.00503 ± 0.00117	0.00054 ± 0.000444	0.00553 ± 0.0014	0.00495 ± 0.00098	0.000133 ± 0.0000232	0.00012 ± 0.0000116	0.00349 ± 0.00079	0.000157 ± 0.0000326	0.000129 ± 0.0000219	0.000184 ± 0.0000448	0.000146 ± 0.0000181	0.000208 ± 0.0000572	0.000161 ± 0.0000217	0.00215 ± 0.00196	0.000208 ± 0.000127	0.000168 ± 0.0000499
GH130	beta-1,4-mannosylglucose phosphorylase (EC 2.4.1.281); beta-1,4-mannooligosaccharide phosphorylase (EC 2.4.1.319); beta-1,4-mannosyl-N-acetyl-glucosamine phosphorylase (EC 2.4.1.320); beta-1,2-mannobiose phosphorylase (EC 2.4.1.-); beta-1,2-oligomannan phosphorylase (EC 2.4.1.-); beta-1,2-mannosidase (EC 3.2.1.-)	0.0067 ± 0.000969	0.00629 ± 0.00116	0.00708 ± 0.00104	0.0041 ± 0.000834	0.00592 ± 0.00112	0.0052 ± 0.00108	0.00141 ± 0.000264	0.00416 ± 0.00104	0.00477 ± 0.000793	0.00114 ± 0.000128	0.001 ± 0.000127	0.00322 ± 0.00073	0.0013 ± 0.000144	0.00114 ± 0.000132	0.00103 ± 0.000163	0.00105 ± 0.00016	0.000937 ± 0.000149	0.00105 ± 0.000106	0.00198 ± 0.00114	0.000526 ± 0.0000738	0.00081 ± 0.0000642
GH89	alpha-N-acetylglucosaminidase (EC 3.2.1.50)	0.00806 ± 0.000991	0.00763 ± 0.00238	0.00913 ± 0.00205	0.00494 ± 0.000946	0.00654 ± 0.00168	0.00589 ± 0.00144	0.00062 ± 0.000584	0.0061 ± 0.00179	0.00609 ± 0.0014	0.0000317 ± 0.0000101	0.000017 ± 0.00000792	0.00391 ± 0.00115	0.0000174 ± 0.00000372	0.0000288 ± 0.0000124	0.000111 ± 0.0000432	0.000022 ± 0.00000898	0.0000112 ± 0.00000464	0.000025 ± 0.00000867	0.00139 ± 0.00136	0.0000448 ± 0.0000224	0.000021 ± 0.00000722
GH16	xyloglucan:xyloglucosyltransferase (EC 2.4.1.207); keratan-sulfate endo-1,4-beta-galactosidase (EC 3.2.1.103); endo-1,3-beta-glucanase / laminarinase (EC 3.2.1.39); endo-1,3(4)-beta-glucanase (EC 3.2.1.6); licheninase (EC 3.2.1.73); beta-agarase (EC 3.2.1.81); kappa;-carrageenase (EC 3.2.1.83); xyloglucanase (EC 3.2.1.151); endo-beta-1,3-galactanase (EC 3.2.1.181); [retaining] beta-porphyranase (…	0.0108 ± 0.00191	0.00785 ± 0.00137	0.00779 ± 0.00193	0.00693 ± 0.00168	0.0104 ± 0.00291	0.00471 ± 0.00101	0.000335 ± 0.000254	0.00349 ± 0.00123	0.00384 ± 0.000844	0.0000234 ± 0.0000109	0.0000282 ± 0.000013	0.00257 ± 0.000676	0.00000679 ± 0.00000231	0.00000861 ± 0.00000367	0.0000566 ± 0.0000205	0.0000157 ± 0.0000107	0.0000993 ± 0.0000584	0.0000427 ± 0.0000167	0.00244 ± 0.00239	0.0000989 ± 0.0000405	0.0000693 ± 0.0000239
GT83	undecaprenyl phosphate-alpha-L-Ara4N: 4-amino-4-deoxy-beta-L-arabinosyltransferase (EC 2.4.2.43); dodecaprenyl phosphate-beta-galacturonic acid: lipopolysaccharide core alpha-galacturonosyl transferase (EC 2.4.1.-)	0.00614 ± 0.00115	0.00559 ± 0.000895	0.00419 ± 0.000973	0.00513 ± 0.000778	0.00719 ± 0.00157	0.00425 ± 0.000758	0.002 ± 0.000474	0.00478 ± 0.00106	0.00379 ± 0.000525	0.00124 ± 0.000399	0.001 ± 0.00033	0.00363 ± 0.000997	0.00094 ± 0.000235	0.000669 ± 0.000248	0.000515 ± 0.000197	0.00257 ± 0.000952	0.00133 ± 0.000329	0.00158 ± 0.000446	0.00189 ± 0.00114	0.000505 ± 0.0000977	0.000605 ± 0.000182
GH105	unsaturated rhamnogalacturonyl hydrolase (EC 3.2.1.172); d-4,5-unsaturated beta-glucuronyl hydrolase (EC 3.2.1.-); d-4,5-unsaturated alpha-galacturonidase (EC 3.2.1.-)	0.0055 ± 0.00131	0.00643 ± 0.00344	0.00789 ± 0.00208	0.00403 ± 0.00117	0.00281 ± 0.00106	0.00571 ± 0.00146	0.00112 ± 0.000755	0.0082 ± 0.00272	0.00848 ± 0.0023	0.000234 ± 0.0000447	0.000258 ± 0.0000371	0.00467 ± 0.00179	0.000226 ± 0.0000439	0.000291 ± 0.000105	0.000401 ± 0.000129	0.000241 ± 0.0000598	0.000218 ± 0.0000431	0.000262 ± 0.0000445	0.000222 ± 0.00004	0.000105 ± 0.000023	0.00019 ± 0.0000382
GH5	endo-beta-1,4-glucanase / cellulase (EC 3.2.1.4); endo-beta-1,4-xylanase (EC 3.2.1.8); beta-glucosidase (EC 3.2.1.21); beta-mannosidase (EC 3.2.1.25); beta-glucosylceramidase (EC 3.2.1.45); glucan beta-1,3-glucosidase (EC 3.2.1.58); licheninase (EC 3.2.1.73); exo-beta-1,4-glucanase / cellodextrinase (EC 3.2.1.74); glucan endo-1,6-beta-glucosidase (EC 3.2.1.75); mannan endo-beta-1,4-mannosidase (E…	0.00678 ± 0.000612	0.0042 ± 0.000349	0.0068 ± 0.00177	0.00262 ± 0.000502	0.00342 ± 0.000832	0.00258 ± 0.000538	0.00288 ± 0.000545	0.00113 ± 0.000344	0.00196 ± 0.000426	0.00208 ± 0.000416	0.0016 ± 0.000368	0.00152 ± 0.000303	0.00163 ± 0.000374	0.00199 ± 0.000425	0.00146 ± 0.000448	0.00244 ± 0.000549	0.00156 ± 0.000165	0.00241 ± 0.00036	0.00262 ± 0.000676	0.00141 ± 0.00034	0.00196 ± 0.000348
GT30	CMP-beta-KDO: alpha-3-deoxy-D-manno-octulosonic-acid (KDO) transferase (EC 2.4.99.-).	0.0067 ± 0.000685	0.0064 ± 0.00106	0.00613 ± 0.00105	0.00564 ± 0.000589	0.00628 ± 0.00132	0.00504 ± 0.00108	0.000926 ± 0.000261	0.00449 ± 0.000732	0.00373 ± 0.000634	0.000472 ± 0.0000929	0.000363 ± 0.0000724	0.00436 ± 0.00119	0.000328 ± 0.000059	0.000248 ± 0.0000564	0.000276 ± 0.0000747	0.00109 ± 0.000341	0.000493 ± 0.00011	0.000725 ± 0.000202	0.00116 ± 0.000721	0.000529 ± 0.000251	0.000657 ± 0.000148
CE4	acetyl xylan esterase (EC 3.1.1.72); chitin deacetylase (EC 3.5.1.41); chitooligosaccharide deacetylase (EC 3.5.1.-); peptidoglycan GlcNAc deacetylase (EC 3.5.1.-); peptidoglycan N-acetylmuramic acid deacetylase (EC 3.5.1.-).	0.00461 ± 0.00053	0.00481 ± 0.000467	0.00502 ± 0.000743	0.00514 ± 0.000521	0.00578 ± 0.000534	0.00443 ± 0.000881	0.00154 ± 0.000278	0.00412 ± 0.000692	0.00318 ± 0.000468	0.0011 ± 0.000204	0.00109 ± 0.000149	0.00323 ± 0.000571	0.000951 ± 0.000148	0.000832 ± 0.000126	0.00138 ± 0.000378	0.0015 ± 0.000322	0.00107 ± 0.000203	0.00152 ± 0.00029	0.00149 ± 0.000363	0.00068 ± 0.0000909	0.000949 ± 0.000178
GH133	amylo-alpha-1,6-glucosidase (EC 3.2.1.33);	0.00584 ± 0.000506	0.00537 ± 0.000777	0.00593 ± 0.000783	0.0035 ± 0.000607	0.00463 ± 0.000891	0.00386 ± 0.000747	0.0015 ± 0.000231	0.00343 ± 0.000905	0.00408 ± 0.000665	0.00102 ± 0.000175	0.00103 ± 0.000213	0.00241 ± 0.00068	0.00113 ± 0.000164	0.00104 ± 0.000176	0.000967 ± 0.000238	0.00108 ± 0.00024	0.000935 ± 0.000145	0.00113 ± 0.000129	0.00158 ± 0.000808	0.000518 ± 0.000116	0.00071 ± 0.000148
GH30	endo-beta-1,4-xylanase (EC 3.2.1.8); beta-glucosidase (3.2.1.21); beta-glucuronidase (EC 3.2.1.31); beta-xylosidase (EC 3.2.1.37); beta-fucosidase (EC 3.2.1.38); glucosylceramidase (EC 3.2.1.45); beta-1,6-glucanase (EC 3.2.1.75); glucuronoarabinoxylan endo-beta-1,4-xylanase (EC 3.2.1.136); endo-beta-1,6-galactanase (EC:3.2.1.164); [reducing end] beta-xylosidase (EC 3.2.1.-)	0.00526 ± 0.000633	0.00516 ± 0.00144	0.00452 ± 0.00122	0.00466 ± 0.00113	0.00515 ± 0.0014	0.00575 ± 0.00151	0.000877 ± 0.000812	0.00777 ± 0.00275	0.00757 ± 0.00251	0.0000068 ± 0.00000278	0.0000317 ± 0.0000162	0.00434 ± 0.00128	0.0000178 ± 0.00000466	0.00000699 ± 0.0000022	0.000161 ± 0.0000781	0.00000852 ± 0.00000348	0.0000145 ± 0.00000763	0.00000593 ± 0.00000362	0.000756 ± 0.000735	0.0000614 ± 0.000053	0.00000442 ± 0.00000371
GH84	N-acetyl beta-glucosaminidase (EC 3.2.1.52); hyaluronidase (EC 3.2.1.35); [protein]-3-O-(GlcNAc)-L-Ser/Thr beta-N-acetylglucosaminidase (EC 3.2.1.169)	0.00701 ± 0.00103	0.00592 ± 0.00104	0.00739 ± 0.00167	0.00396 ± 0.000905	0.00611 ± 0.00187	0.00455 ± 0.00114	0.00031 ± 0.000294	0.00425 ± 0.00102	0.00431 ± 0.001	0.0000104 ± 0.00000373	0.00000955 ± 0.00000354	0.00283 ± 0.000834	0.0000191 ± 0.00000761	0.00000411 ± 0.00000315	0.0000615 ± 0.0000232	0.00000594 ± 0.00000248	0.00000353 ± 0.00000181	0.00000878 ± 0.00000588	0.00136 ± 0.0013	0.0000398 ± 0.0000296	0.0000204 ± 0.0000147
GH125	exo-alpha-1,6-mannosidase (EC 3.2.1.-)	0.0081 ± 0.00139	0.00597 ± 0.00135	0.00746 ± 0.00143	0.00461 ± 0.00107	0.006 ± 0.00111	0.00513 ± 0.00148	0.000273 ± 0.000185	0.0018 ± 0.00118	0.00298 ± 0.000725	0.0000744 ± 0.0000322	0.0000829 ± 0.0000244	0.00207 ± 0.000535	0.000068 ± 0.0000168	0.000062 ± 0.0000221	0.000131 ± 0.0000373	0.0000405 ± 0.0000084	0.000025 ± 0.00000432	0.0000325 ± 0.0000109	0.000945 ± 0.000921	0.0000464 ± 0.0000163	0.0000404 ± 0.00000695
GT77	alpha-xylosyltransferase (EC 2.4.2.39); alpha-1,3-galactosyltransferase (EC 2.4.1.37); arabinosyltransferase (EC 2.4.2.-); arabinosyltransferase (EC 2.4.2.-)	0.0104 ± 0.00259	0.00473 ± 0.00239	0.00195 ± 0.000863	0.00551 ± 0.002	0.00754 ± 0.00435	0.00414 ± 0.00238	0.000153 ± 0.0000948	0.00762 ± 0.00238	0.00218 ± 0.00111	0.0000612 ± 0.0000562	0.0000208 ± 0.0000175	0.00151 ± 0.000605	0.0000302 ± 0.0000211	0.00000341 ± 0.00000255	0.0000126 ± 0.00000989	0.000216 ± 0.000138	0.0000611 ± 0.0000381	0.0000977 ± 0.000056	0.000217 ± 0.000163	0.0000539 ± 0.0000275	0.00000205 ± 0.00000139
GH120	beta-xylosidase (EC 3.2.1.37)	0.00715 ± 0.00185	0.00442 ± 0.000825	0.00424 ± 0.00116	0.00407 ± 0.00122	0.00673 ± 0.00168	0.00325 ± 0.000743	0.000454 ± 0.000159	0.00234 ± 0.001	0.00164 ± 0.000492	0.000631 ± 0.0000835	0.00061 ± 0.000148	0.0013 ± 0.000493	0.00113 ± 0.000303	0.000834 ± 0.000277	0.000567 ± 0.000149	0.000263 ± 0.0000656	0.000263 ± 0.0000445	0.000354 ± 0.000102	0.00196 ± 0.0018	0.000164 ± 0.0000414	0.00022 ± 0.0000339
CE0	Carbohydrate esterases not yet assigned to a family.	0.0031 ± 0.000659	0.0031 ± 0.000991	0.00404 ± 0.000985	0.004 ± 0.000872	0.00284 ± 0.00058	0.00397 ± 0.00108	0.000705 ± 0.000677	0.0069 ± 0.00227	0.00647 ± 0.00197	0.0000119 ± 0.00000564	0.00000814 ± 0.00000352	0.00409 ± 0.0013	0.00000771 ± 0.0000027	0.00000624 ± 0.00000238	0.000118 ± 0.0000675	0.0000351 ± 0.000024	0.00000292 ± 0.00000292	0.00000633 ± 0.00000375	0.00015 ± 0.000111	0.0000348 ± 0.0000166	0.0000288 ± 0.0000139
GT19	lipid-A-disaccharide synthase (EC 2.4.1.182).	0.00491 ± 0.000698	0.00478 ± 0.00105	0.00433 ± 0.000737	0.00389 ± 0.000428	0.00475 ± 0.00101	0.00341 ± 0.00074	0.000682 ± 0.000168	0.00405 ± 0.000846	0.00256 ± 0.000462	0.000383 ± 0.000105	0.000271 ± 0.000109	0.00291 ± 0.000662	0.000292 ± 0.000057	0.000233 ± 0.0000624	0.000197 ± 0.000061	0.000686 ± 0.000211	0.000364 ± 0.0000779	0.000515 ± 0.000114	0.000875 ± 0.000569	0.000319 ± 0.000116	0.000504 ± 0.000152
GH146	beta-L-arabinofuranosidase (EC 3.2.1.185)	0.00198 ± 0.000627	0.00269 ± 0.0012	0.00234 ± 0.000915	0.00297 ± 0.00115	0.00174 ± 0.000859	0.00331 ± 0.00124	0.000962 ± 0.000688	0.00811 ± 0.00283	0.00795 ± 0.00298	0.000251 ± 0.0000619	0.000227 ± 0.0000643	0.00408 ± 0.00146	0.000255 ± 0.0000699	0.000181 ± 0.0000365	0.00033 ± 0.000117	0.000293 ± 0.0000537	0.000258 ± 0.0000548	0.000273 ± 0.0000374	0.000223 ± 0.0000397	0.000129 ± 0.0000447	0.000225 ± 0.0000226
GH76	alpha-1,6-mannanase (EC 3.2.1.101); alpha-glucosidase (EC 3.2.1.20)	0.0079 ± 0.00152	0.00614 ± 0.00162	0.00579 ± 0.00179	0.00413 ± 0.00125	0.00665 ± 0.00195	0.00319 ± 0.00086	0.000122 ± 0.000117	0.00145 ± 0.000865	0.00194 ± 0.000483	ND	0.00000242 ± 0.00000162	0.00164 ± 0.000662	0.00000374 ± 0.0000021	0.00000209 ± 0.00000209	0.0000337 ± 0.0000145	0.00000316 ± 0.00000247	0.0000116 ± 0.00000513	0.0000122 ± 0.00000927	0.00191 ± 0.00191	0.0000304 ± 0.0000194	0.00000688 ± 0.00000338
GH37	alpha,alpha-trehalase (EC 3.2.1.28).	0.00332 ± 0.000813	0.0025 ± 0.000911	0.00244 ± 0.00105	0.0067 ± 0.00133	0.00589 ± 0.00225	0.00486 ± 0.00258	0.0000856 ± 0.0000435	0.00421 ± 0.000936	0.00153 ± 0.000794	0.0000128 ± 0.0000119	0.000167 ± 0.00016	0.00505 ± 0.00216	0.00000755 ± 0.00000464	0.00000754 ± 0.00000754	0.0000378 ± 0.0000218	0.0000829 ± 0.0000623	0.0000364 ± 0.0000206	0.0000356 ± 0.0000177	0.000582 ± 0.000483	0.0000669 ± 0.0000381	0.0000208 ± 0.00000769
GH88	d-4,5-unsaturated beta-glucuronyl hydrolase (EC 3.2.1.-)	0.00516 ± 0.000281	0.00578 ± 0.000833	0.00667 ± 0.00118	0.00295 ± 0.00035	0.00408 ± 0.000815	0.00326 ± 0.000709	0.000364 ± 0.000321	0.00345 ± 0.00109	0.00356 ± 0.000768	0.0000469 ± 0.0000153	0.0000368 ± 0.0000152	0.00204 ± 0.00053	0.0000508 ± 0.0000279	0.00000727 ± 0.00000277	0.000078 ± 0.0000282	0.0000156 ± 0.0000081	0.0000406 ± 0.0000343	0.0000194 ± 0.00000598	0.000601 ± 0.000567	0.0000458 ± 0.0000345	0.0000213 ± 0.0000112
GH57	alpha-amylase (EC 3.2.1.1); alpha-galactosidase (EC 3.2.1.22); amylopullulanase (EC 3.2.1.41); cyclomaltodextrinase (EC 3.2.1.54); branching enzyme (EC 2.4.1.18); 4-alpha-glucanotransferase (EC 2.4.1.25)	0.00423 ± 0.000652	0.00397 ± 0.00059	0.00461 ± 0.000675	0.00264 ± 0.000569	0.00351 ± 0.000675	0.00309 ± 0.000702	0.00196 ± 0.00131	0.00225 ± 0.000657	0.00257 ± 0.00044	0.00044 ± 0.0000774	0.000389 ± 0.0000396	0.00172 ± 0.000384	0.000556 ± 0.0000927	0.00046 ± 0.0000699	0.00041 ± 0.0000701	0.000533 ± 0.000108	0.000677 ± 0.000282	0.000536 ± 0.0000925	0.00125 ± 0.000707	0.000331 ± 0.0000999	0.000699 ± 0.000166
GH144	endo-beta-1,2-glucanase (EC 3.2.1.71); beta-1,2-glucooligosaccharide sophorohydrolase (EC 3.2.1.-)	0.00732 ± 0.00165	0.00503 ± 0.000863	0.00514 ± 0.00161	0.00371 ± 0.00112	0.00614 ± 0.00129	0.00371 ± 0.00104	0.000167 ± 0.000167	0.00129 ± 0.000868	0.00235 ± 0.000356	0.0000054 ± 0.00000363	0.00000226 ± 0.00000149	0.00148 ± 0.000475	0.00000194 ± 0.00000134	0.000000966 ± 0.000000966	0.0000643 ± 0.0000329	0.000000695 ± 0.000000695	0.00000171 ± 0.00000171	0.0000106 ± 0.0000106	0.00171 ± 0.00171	0.0000287 ± 0.0000183	0.00000962 ± 0.00000501
CE8	pectin methylesterase (EC 3.1.1.11).	0.00219 ± 0.000231	0.00216 ± 0.000498	0.00208 ± 0.000418	0.00358 ± 0.000364	0.00292 ± 0.000571	0.00351 ± 0.00092	0.000561 ± 0.00035	0.00516 ± 0.0012	0.00313 ± 0.000633	0.000427 ± 0.0000591	0.000319 ± 0.0000924	0.00325 ± 0.001	0.000461 ± 0.00015	0.000246 ± 0.0000647	0.000789 ± 0.000317	0.00063 ± 0.000161	0.000294 ± 0.0000746	0.000779 ± 0.000207	0.000518 ± 0.000102	0.000254 ± 0.0000416	0.000353 ± 0.0000707
GH53	endo-beta-1,4-galactanase (EC 3.2.1.89).	0.0019 ± 0.000615	0.00186 ± 0.000649	0.00205 ± 0.000482	0.000553 ± 0.000155	0.00131 ± 0.000916	0.00217 ± 0.000886	0.00202 ± 0.00117	0.00107 ± 0.000426	0.00118 ± 0.000324	0.00152 ± 0.000251	0.00157 ± 0.000344	0.00065 ± 0.000179	0.00213 ± 0.000436	0.00297 ± 0.000802	0.00136 ± 0.000405	0.00112 ± 0.000306	0.00359 ± 0.000998	0.00145 ± 0.000358	0.000533 ± 0.0000702	0.000423 ± 0.000171	0.000641 ± 0.000161
GH123	beta-N-acetylgalactosaminidase (EC 3.2.1.53); glycosphingolipid beta-N-acetylgalactosaminidase (EC 3.2.1.-)	0.00464 ± 0.000786	0.00416 ± 0.000746	0.00447 ± 0.000857	0.00308 ± 0.000498	0.00476 ± 0.00083	0.00369 ± 0.000889	0.000337 ± 0.000285	0.00248 ± 0.000916	0.00352 ± 0.000703	0.0000255 ± 0.0000109	0.0000349 ± 0.0000124	0.00176 ± 0.000633	0.0000172 ± 0.00000525	0.0000524 ± 0.0000088	0.0000874 ± 0.0000264	0.00000428 ± 0.00000251	0.00000641 ± 0.0000025	0.0000143 ± 0.00000462	0.00102 ± 0.00101	0.0000158 ± 0.0000119	0.0000132 ± 0.00000717
GH68	levansucrase (EC 2.4.1.10); beta-fructofuranosidase (EC 3.2.1.26); inulosucrase (EC 2.4.1.9).	0.00222 ± 0.000508	0.0023 ± 0.000633	0.00209 ± 0.000396	0.00183 ± 0.000366	0.003 ± 0.0017	0.00345 ± 0.000989	0.00163 ± 0.000646	0.00144 ± 0.000277	0.00125 ± 0.000452	0.00167 ± 0.000396	0.00147 ± 0.000367	0.000527 ± 0.00015	0.00165 ± 0.000242	0.00181 ± 0.000437	0.00202 ± 0.000713	0.000933 ± 0.000267	0.00153 ± 0.000405	0.0008 ± 0.000232	0.000222 ± 0.0000629	0.00026 ± 0.000116	0.000403 ± 0.000152
CBM41	Modules of approx. 100 residues found in primarily in bacterial pullulanases. The N-terminal module from Thermotoga maritima Pul13 has been shown to bind to the alpha-glucans amylose, amylopectin, pullulan, and oligosaccharide fragments derived from these polysaccharides (Lammerts van Bueren et al. (2004) Biochemistry 43:15633-42) (PMID: 15581376).	0.00235 ± 0.000883	0.00348 ± 0.00116	0.0022 ± 0.000571	0.00126 ± 0.000481	0.0009 ± 0.000488	0.00171 ± 0.000354	0.00239 ± 0.000786	0.00152 ± 0.000879	0.00202 ± 0.000768	0.00276 ± 0.000962	0.00238 ± 0.000793	0.00109 ± 0.000248	0.00151 ± 0.000396	0.00162 ± 0.000403	0.000616 ± 0.000282	0.000396 ± 0.000156	0.00108 ± 0.000504	0.00028 ± 0.0000859	0.00034 ± 0.000064	0.000546 ± 0.000156	0.000205 ± 0.0000555
GT26	UDP-ManNAcA: beta-N-acetyl mannosaminuronyltransferase (EC 2.4.1.-); UDP-ManNAc: beta-N-acetyl-mannosaminyltransferase (EC 2.4.1.-); UDP-Glc: beta-1,4-glucosyltransferase (EC 2.4.1.-); beta-1,4-galactosyltransferase (EC 2.4.1.-)	0.00221 ± 0.000297	0.00254 ± 0.000439	0.00185 ± 0.000276	0.00244 ± 0.000229	0.00255 ± 0.000227	0.00307 ± 0.00056	0.00128 ± 0.000383	0.00249 ± 0.000441	0.00265 ± 0.000593	0.00091 ± 0.000262	0.000749 ± 0.000218	0.00213 ± 0.000545	0.000647 ± 0.000115	0.000606 ± 0.000157	0.000832 ± 0.00028	0.000527 ± 0.000118	0.000556 ± 0.000156	0.000423 ± 0.0000969	0.000431 ± 0.000226	0.000144 ± 0.000055	0.000206 ± 0.000046
GT32	alpha-1,6-mannosyltransferase (EC 2.4.1.-); alpha-1,4-N-acetylglucosaminyltransferase (EC 2.4.1.-); alpha-1,4-N-acetylgalactosaminyltransferase (EC 2.4.1.-); GDP-Man: inositol-phosphorylceramide transferase (EC 2.4.1.-); UDP-Gal: beta-galactoside alpha-1,4-galactosyltransferase (EC 2.4.1.-); UDP-Gal: lactose/N-acetyl-lactosamine alpha-1,4-galactosyltransferase (EC 2.4.1.-); UDP-Glc: protein alpha…	0.00322 ± 0.000486	0.00401 ± 0.000409	0.00334 ± 0.000527	0.00184 ± 0.000241	0.0024 ± 0.000458	0.00354 ± 0.000956	0.000853 ± 0.000332	0.00207 ± 0.000691	0.0022 ± 0.000454	0.000775 ± 0.000222	0.000722 ± 0.000155	0.00109 ± 0.000262	0.000631 ± 0.0001	0.000609 ± 0.000144	0.000818 ± 0.000224	0.000413 ± 0.000102	0.000629 ± 0.000195	0.000281 ± 0.0000609	0.000128 ± 0.0000249	0.0000909 ± 0.00003	0.000128 ± 0.0000413
GH27	alpha-galactosidase (EC 3.2.1.22); alpha-N-acetylgalactosaminidase (EC 3.2.1.49); isomalto-dextranase (EC 3.2.1.94); beta-L-arabinopyranosidase (EC 3.2.1.88); galactan:galactan galactosyltransferase (EC 2.4.1.-)	0.00599 ± 0.00154	0.004 ± 0.000614	0.0037 ± 0.00112	0.00321 ± 0.000924	0.00571 ± 0.00158	0.00265 ± 0.000798	0.000106 ± 0.0000869	0.00132 ± 0.000677	0.00178 ± 0.000415	0.00003 ± 0.0000124	0.000012 ± 0.00000515	0.00102 ± 0.000413	0.0000161 ± 0.00000546	0.0000135 ± 0.00000372	0.0000561 ± 0.0000305	0.00000957 ± 0.00000439	0.0000511 ± 0.000037	0.0000424 ± 0.0000127	0.00149 ± 0.00145	0.0000476 ± 0.0000279	0.0000356 ± 0.0000107
CBM35	Modules of approx. 130 residues. A module that is conserved in three Cellvibrio xylan-degrading enzymes binds to xylan and the interaction is calcium dependent, while a module from a Cellvibrio mannanase binds to decorated soluble mannans and mannooligosaccharides. A module in a	0.00472 ± 0.000857	0.00365 ± 0.000948	0.00264 ± 0.000987	0.00293 ± 0.000751	0.00373 ± 0.00111	0.00228 ± 0.000682	0.000441 ± 0.000355	0.0026 ± 0.000811	0.00221 ± 0.000389	0.000142 ± 0.0000342	0.000165 ± 0.000043	0.00194 ± 0.000648	0.000128 ± 0.0000292	0.000124 ± 0.0000283	0.000155 ± 0.0000291	0.000108 ± 0.000025	0.000163 ± 0.0000577	0.000168 ± 0.0000369	0.00126 ± 0.00107	0.000209 ± 0.0000421	0.000293 ± 0.0000439
GH8	chitosanase (EC 3.2.1.132); cellulase (EC 3.2.1.4); licheninase (EC 3.2.1.73); endo-1,4-beta-xylanase (EC 3.2.1.8); reducing-end-xylose releasing exo-oligoxylanase (EC 3.2.1.156)	0.00202 ± 0.00031	0.00196 ± 0.000423	0.00174 ± 0.000328	0.00255 ± 0.000436	0.00188 ± 0.000553	0.00201 ± 0.00052	0.00132 ± 0.000445	0.00175 ± 0.000549	0.00114 ± 0.000426	0.00168 ± 0.000468	0.00156 ± 0.000482	0.00145 ± 0.00047	0.00137 ± 0.000266	0.00146 ± 0.000378	0.000964 ± 0.00028	0.000675 ± 0.000191	0.00124 ± 0.000361	0.000613 ± 0.000134	0.000301 ± 0.000102	0.000258 ± 0.0000918	0.000339 ± 0.000105
GH112	lacto-N-biose phosphorylase or galacto-N-biose phosphorylase (EC 2.4.1.211); D-galactosyl-beta-1,4-L-rhamnose phosphorylase (EC 2.4.1.247); galacto-N-biose/lacto-N-biose phosphorylase (EC 2.4.1.-)	0.00196 ± 0.00018	0.00214 ± 0.000289	0.00277 ± 0.000485	0.00253 ± 0.000353	0.00269 ± 0.000451	0.00254 ± 0.00031	0.000863 ± 0.000271	0.00293 ± 0.000687	0.00249 ± 0.00033	0.000562 ± 0.0000771	0.000557 ± 0.0000678	0.002 ± 0.000518	0.00068 ± 0.0000981	0.000581 ± 0.0000935	0.000891 ± 0.000123	0.000563 ± 0.000173	0.000395 ± 0.0000532	0.000447 ± 0.000075	0.000381 ± 0.0000548	0.000266 ± 0.000036	0.000336 ± 0.0000664
GH26	beta-mannanase (EC 3.2.1.78); exo-beta-1,4-mannobiohydrolase (EC 3.2.1.100); beta-1,3-xylanase (EC 3.2.1.32); lichenase / endo-beta-1,3-1,4-glucanase (EC 3.2.1.73); mannobiose-producing exo-beta-mannanase (EC 3.2.1.-)	0.00425 ± 0.000963	0.00267 ± 0.000176	0.00325 ± 0.00067	0.00258 ± 0.000678	0.00366 ± 0.00123	0.00185 ± 0.000455	0.000718 ± 0.00028	0.000912 ± 0.000443	0.00151 ± 0.000343	0.000497 ± 0.000137	0.000395 ± 0.000118	0.000813 ± 0.000271	0.000233 ± 0.0000796	0.000252 ± 0.0000692	0.000286 ± 0.0000982	0.000624 ± 0.000155	0.000411 ± 0.0000817	0.0007 ± 0.000087	0.00163 ± 0.00107	0.000408 ± 0.000103	0.000526 ± 0.0000834
GT1	UDP-glucuronosyltransferase (EC 2.4.1.17); zeatin O-beta-xylosyltransferase (EC 2.4.2.40); 2-hydroxyacylsphingosine 1-beta-galactosyltransferase (EC 2.4.1.45); N-acylsphingosine galactosyltransferase (EC 2.4.1.47); flavonol 3-O-glucosyltransferase (EC 2.4.1.91); anthocyanidin 3-O-glucosyltransferase (EC 2.4.1.115); sinapate 1-glucosyltransferase (EC 2.4.1.120); indole-3-acetate beta-glucosyltrans…	0.00328 ± 0.000498	0.00289 ± 0.000492	0.00228 ± 0.000545	0.00313 ± 0.000457	0.00358 ± 0.000839	0.00292 ± 0.000546	0.000378 ± 0.000173	0.00304 ± 0.000961	0.00292 ± 0.000561	0.0000566 ± 0.0000116	0.000216 ± 0.0000804	0.00194 ± 0.000751	0.0000784 ± 0.0000168	0.000148 ± 0.0000386	0.000342 ± 0.0000539	0.000115 ± 0.0000163	0.000118 ± 0.0000123	0.000106 ± 0.0000317	0.000526 ± 0.00043	0.000142 ± 0.0000462	0.000068 ± 0.000013
GT20	alpha,alpha-trehalose-phosphate synthase [UDP-forming] (EC 2.4.1.15); Glucosylglycerol-phosphate synthase (EC 2.4.1.213); trehalose-6-P phosphatase (EC 3.1.3.12); [retaining] GDP-valeniol: validamine 7-phosphate valeniolyltransferase (EC 2.-.-.-)	0.00246 ± 0.000408	0.00198 ± 0.000436	0.00172 ± 0.000527	0.00382 ± 0.000458	0.00337 ± 0.000773	0.00369 ± 0.000843	0.000258 ± 0.000231	0.0036 ± 0.000744	0.00295 ± 0.00076	0.00000407 ± 0.00000244	0.0000576 ± 0.000053	0.00297 ± 0.00093	0.00000998 ± 0.00000403	0.000000786 ± 0.000000786	0.0000508 ± 0.0000205	0.000035 ± 0.0000226	0.00000268 ± 0.00000184	0.00000594 ± 0.00000406	0.000181 ± 0.000133	0.0000423 ± 0.0000282	0.0000124 ± 0.00000549
PL1	pectate lyase (EC 4.2.2.2); exo-pectate lyase (EC 4.2.2.9); pectin lyase (EC 4.2.2.10).	0.00206 ± 0.000547	0.00287 ± 0.00185	0.00275 ± 0.00105	0.00157 ± 0.000546	0.000941 ± 0.000323	0.00218 ± 0.000632	0.000792 ± 0.00029	0.00297 ± 0.00123	0.0036 ± 0.00119	0.000235 ± 0.0000397	0.000248 ± 0.0000796	0.0019 ± 0.000764	0.000331 ± 0.0000654	0.000398 ± 0.0000735	0.000388 ± 0.0000903	0.000358 ± 0.000106	0.000429 ± 0.0000619	0.000418 ± 0.0000568	0.000473 ± 0.0000842	0.000411 ± 0.000117	0.000588 ± 0.000118
GT3	glycogen synthase (EC 2.4.1.11).	0.00384 ± 0.000548	0.00298 ± 0.000586	0.00364 ± 0.000785	0.00213 ± 0.000478	0.00327 ± 0.000792	0.0025 ± 0.000585	0.000304 ± 0.000151	0.00195 ± 0.000782	0.00246 ± 0.000482	0.000131 ± 0.0000323	0.000115 ± 0.000036	0.00121 ± 0.000466	0.000117 ± 0.0000203	0.000167 ± 0.0000323	0.00015 ± 0.0000541	0.00013 ± 0.0000325	0.000123 ± 0.0000178	0.000129 ± 0.0000155	0.000948 ± 0.000858	0.000118 ± 0.0000222	0.000117 ± 0.0000173
GT101	glucosyltransferase (EC 2.4.1.-)	0.00226 ± 0.00062	0.00158 ± 0.000247	0.0013 ± 0.000291	0.00198 ± 0.000336	0.00279 ± 0.00106	0.00178 ± 0.000369	0.000931 ± 0.000356	0.00176 ± 0.000708	0.0015 ± 0.000361	0.000556 ± 0.000164	0.000347 ± 0.000151	0.000781 ± 0.000141	0.000777 ± 0.000224	0.000627 ± 0.000156	0.00256 ± 0.00111	0.000844 ± 0.000209	0.000932 ± 0.000264	0.000813 ± 0.000254	0.000557 ± 0.000357	0.000356 ± 0.000134	0.000447 ± 0.000173
PL12	heparin-sulfate lyase (EC 4.2.2.8)	0.00402 ± 0.00103	0.00698 ± 0.00131	0.00657 ± 0.0012	0.00128 ± 0.000272	0.00205 ± 0.000463	0.00177 ± 0.00048	0.000182 ± 0.000172	0.00135 ± 0.000443	0.00136 ± 0.000392	0.0000422 ± 0.0000258	0.0000245 ± 0.0000173	0.00135 ± 0.000472	0.0000267 ± 0.0000146	0.0000158 ± 0.00000645	0.0000506 ± 0.0000205	0.0000252 ± 0.0000145	0.00012 ± 0.0000831	0.0000159 ± 0.00000822	0.0000656 ± 0.0000548	0.000032 ± 0.0000172	0.0000171 ± 0.0000113
GH142	beta-L-arabinofuranosidase (EC 3.2.1.185)	0.00313 ± 0.000459	0.00301 ± 0.000821	0.00257 ± 0.000756	0.00249 ± 0.000486	0.00282 ± 0.00077	0.00238 ± 0.000632	0.000393 ± 0.000371	0.00342 ± 0.00103	0.00339 ± 0.000921	0.0000146 ± 0.0000071	0.00000975 ± 0.00000509	0.00179 ± 0.000549	0.0000281 ± 0.00000689	0.0000147 ± 0.00000967	0.0000615 ± 0.0000235	0.00000784 ± 0.00000666	0.00000117 ± 0.00000117	0.0000152 ± 0.0000152	0.000676 ± 0.000658	0.0000189 ± 0.0000178	0.00000559 ± 0.00000297
CE12	pectin acetylesterase (EC 3.1.1.-); rhamnogalacturonan acetylesterase (EC 3.1.1.-); acetyl xylan esterase (EC 3.1.1.72)	0.00203 ± 0.000555	0.00235 ± 0.00126	0.00294 ± 0.000849	0.00196 ± 0.000703	0.00113 ± 0.000387	0.00221 ± 0.00069	0.000601 ± 0.000394	0.00417 ± 0.00142	0.00432 ± 0.00127	0.0000697 ± 0.0000134	0.0000873 ± 0.0000217	0.00211 ± 0.000744	0.0000533 ± 0.00000914	0.0000744 ± 0.0000264	0.000153 ± 0.0000605	0.0000608 ± 0.0000192	0.0000622 ± 0.0000171	0.0000932 ± 0.00000875	0.000149 ± 0.0000316	0.0000879 ± 0.0000145	0.000102 ± 0.0000183
CBM9	Modules of approx. 170 residues found so far only in xylanases. The cellulose-binding function has been demonstrated in one case.	0.00364 ± 0.000976	0.00243 ± 0.000497	0.00214 ± 0.000625	0.00268 ± 0.000745	0.0039 ± 0.00143	0.00204 ± 0.000497	0.000265 ± 0.000262	0.00238 ± 0.000995	0.00232 ± 0.000467	0.0000066 ± 0.00000362	0.00000367 ± 0.0000018	0.00131 ± 0.00037	ND	ND	0.0000397 ± 0.000016	0.00000224 ± 0.00000224	0.00000287 ± 0.00000193	0.00000469 ± 0.00000469	0.000894 ± 0.000892	0.00000116 ± 0.00000116	0.0000031 ± 0.00000243
PL33	hyaluronate lyase (EC 4.2.2.1); gellan lyase (EC 4.2.2.25); chondroitin sulfate lyase (EC 4.2.2.20)	0.00436 ± 0.00107	0.003 ± 0.000603	0.00311 ± 0.000744	0.00275 ± 0.000804	0.00429 ± 0.00144	0.00195 ± 0.000492	0.000158 ± 0.000129	0.00113 ± 0.00063	0.00116 ± 0.000439	0.0000171 ± 0.00000671	0.00000756 ± 0.00000434	0.000848 ± 0.000283	0.0000273 ± 0.0000177	0.00000168 ± 0.0000011	0.0000349 ± 0.0000143	0.00000541 ± 0.00000301	0.00000675 ± 0.00000394	0.0000213 ± 0.0000107	0.00116 ± 0.00115	0.0000316 ± 0.0000239	0.00000867 ± 0.00000297
PL11	rhamnogalacturonan endolyase (EC 4.2.2.23); rhamnogalacturonan exolyase (EC 4.2.2.24)	0.00194 ± 0.000499	0.00229 ± 0.00127	0.00208 ± 0.000743	0.00148 ± 0.000515	0.00137 ± 0.000608	0.00198 ± 0.000534	0.000359 ± 0.00034	0.00319 ± 0.00141	0.00344 ± 0.000904	0.0000116 ± 0.00000356	0.0000497 ± 0.0000148	0.00199 ± 0.000756	0.0000135 ± 0.00000475	0.0000243 ± 0.00000887	0.0000703 ± 0.0000272	0.0000114 ± 0.00000766	0.0000248 ± 0.0000154	0.0000121 ± 0.0000052	0.0000386 ± 0.0000169	0.0000349 ± 0.0000119	0.0000433 ± 0.0000102
GH70	dextransucrase (EC 2.4.1.5); alternansucrase (EC 2.4.1.140); reuteransucrase (EC 2.4.1.-); alpha-4,6-glucanotransferase (EC 2.4.1.-); alpha-1,2-branched dextransucrase (EC 2.4.1.-); alpha-4,3-glucanotransferase (EC 2.4.1.-)	0.000413 ± 0.000297	0.000924 ± 0.000799	0.000428 ± 0.000184	0.000417 ± 0.000132	0.00022 ± 0.0000526	0.000712 ± 0.000215	0.00063 ± 0.000199	0.000378 ± 0.000121	0.000198 ± 0.0000448	0.00132 ± 0.000239	0.00126 ± 0.000273	0.000224 ± 0.0000616	0.00208 ± 0.00049	0.00261 ± 0.000828	0.000875 ± 0.000289	0.00114 ± 0.000419	0.003 ± 0.00107	0.00139 ± 0.000473	0.00021 ± 0.0000713	0.000396 ± 0.000156	0.000472 ± 0.000212
CBM4	Modules of approx. 150 residues found in bacterial enzymes. Binding of these modules has been demonstrated with xylan, beta-1,3-glucan, beta-1,3-1,4-glucan, beta-1,6-glucan and amorphous cellulose but not with crystalline cellulose.	0.00266 ± 0.000868	0.00476 ± 0.00141	0.00394 ± 0.00123	0.000507 ± 0.000103	0.00111 ± 0.00056	0.000489 ± 0.000135	0.00263 ± 0.00231	0.000332 ± 0.0000828	0.000479 ± 0.000124	0.000111 ± 0.0000411	0.00000924 ± 0.00000363	0.000258 ± 0.00011	0.0000625 ± 0.0000163	0.0000417 ± 0.0000124	0.0000224 ± 0.00000935	0.000362 ± 0.000197	0.000546 ± 0.000416	0.000197 ± 0.000135	0.000626 ± 0.000148	0.000308 ± 0.000117	0.000626 ± 0.00023
CBM57	Created from reading Schallus et al (2008) Mol Biol Cell. 19:3404-3414 [PMID: 18524852] and finding related domains attached to various glycosidases.	0.00209 ± 0.000598	0.00219 ± 0.001	0.00249 ± 0.000758	0.00139 ± 0.000515	0.00106 ± 0.000451	0.00198 ± 0.000588	0.000335 ± 0.000332	0.00258 ± 0.00109	0.00289 ± 0.000852	0.0000024 ± 0.0000024	0.00000174 ± 0.00000174	0.00151 ± 0.000553	0.00000252 ± 0.00000167	0.00000096 ± 0.00000096	0.0000746 ± 0.0000379	ND	0.00000455 ± 0.00000342	ND	0.000013 ± 0.000013	ND	0.00000372 ± 0.00000372
GH163	endo-beta-N-acetylglucosaminidase cleaving GlcNAc-beta-1,2-Man (EC 3.2.1.-)	0.00337 ± 0.000972	0.00351 ± 0.00101	0.00311 ± 0.00104	0.00136 ± 0.00042	0.00313 ± 0.00117	0.00228 ± 0.000792	0.0000359 ± 0.0000296	0.0019 ± 0.00101	0.00104 ± 0.000225	0.0000103 ± 0.00000347	0.0000167 ± 0.00000565	0.000504 ± 0.000187	0.0000118 ± 0.00000485	0.00000789 ± 0.0000031	0.0000389 ± 0.0000221	0.0000136 ± 0.00000457	0.0000144 ± 0.00000531	0.0000143 ± 0.00000804	0.00000325 ± 0.00000264	0.00000605 ± 0.00000373	0.00000963 ± 0.00000449
GH102	peptidoglycan lytic transglycosylase (EC 3.2.1.-)	0.00183 ± 0.000331	0.00142 ± 0.00032	0.00131 ± 0.000474	0.00282 ± 0.000508	0.0026 ± 0.000921	0.00202 ± 0.00095	0.000116 ± 0.000038	0.0015 ± 0.000372	0.00077 ± 0.00026	0.0000275 ± 0.0000111	0.000127 ± 0.0000462	0.00213 ± 0.000773	0.0000243 ± 0.0000106	0.0000453 ± 0.0000229	0.000131 ± 0.0000393	0.0000354 ± 0.0000214	0.0000212 ± 0.00000613	0.0000147 ± 0.00000641	0.000218 ± 0.000149	0.0000483 ± 0.0000342	0.0000335 ± 0.0000125
GH154	beta-glucuronidase (3.2.1.31)	0.00244 ± 0.000362	0.00239 ± 0.000758	0.00278 ± 0.000665	0.00178 ± 0.000329	0.0022 ± 0.000561	0.0014 ± 0.000297	0.0002 ± 0.0000378	0.000598 ± 0.000314	0.00113 ± 0.000374	0.0000662 ± 0.0000141	0.000188 ± 0.0000591	0.000863 ± 0.000237	0.000122 ± 0.0000399	0.0000811 ± 0.0000195	0.000196 ± 0.0000494	0.0000542 ± 0.000016	0.000107 ± 0.0000287	0.000067 ± 0.0000127	0.000484 ± 0.000428	0.0000482 ± 0.0000171	0.0000553 ± 0.00000995
GT66	dolichyl-diphosphooligosaccharideâ€”protein glycotransferase (EC 2.4.99.18); undecaprenyl-diphosphooligosaccharideâ€”protein glycotransferase (EC 2.4.99.19)	0.00213 ± 0.000774	0.00169 ± 0.000772	0.00074 ± 0.000123	0.00106 ± 0.000202	0.00135 ± 0.000166	0.00104 ± 0.000191	0.0008 ± 0.000191	0.000892 ± 0.00027	0.000898 ± 0.000133	0.000329 ± 0.0000559	0.000652 ± 0.000188	0.000706 ± 0.000243	0.000474 ± 0.0001	0.000494 ± 0.0000978	0.000688 ± 0.00012	0.00022 ± 0.000057	0.000254 ± 0.000046	0.000351 ± 0.000118	0.000323 ± 0.0000495	0.000366 ± 0.000089	0.000833 ± 0.000323
PL26	rhamnogalacturonan exolyase (EC 4.2.2.24).	0.0011 ± 0.000323	0.00172 ± 0.00107	0.00149 ± 0.000622	0.00117 ± 0.000459	0.000714 ± 0.000314	0.00146 ± 0.000476	0.000356 ± 0.000302	0.00269 ± 0.000917	0.00287 ± 0.000998	0.00000743 ± 0.00000438	0.0000125 ± 0.00000645	0.00155 ± 0.000623	0.00000716 ± 0.00000487	0.0000116 ± 0.00000795	0.0000529 ± 0.0000288	0.00000745 ± 0.00000501	0.0000055 ± 0.00000308	0.00000118 ± 0.00000118	ND	0.00000598 ± 0.00000598	ND
GH140	apiosidase (EC 3.2.1.-)	0.000903 ± 0.000261	0.0011 ± 0.000411	0.000847 ± 0.000282	0.00115 ± 0.000416	0.000807 ± 0.000297	0.00167 ± 0.000487	0.000338 ± 0.000289	0.0031 ± 0.000762	0.00277 ± 0.000817	0.000079 ± 0.000015	0.0000724 ± 0.0000208	0.00158 ± 0.000499	0.0000433 ± 0.0000138	0.0000797 ± 0.000016	0.000125 ± 0.000033	0.0000763 ± 0.000028	0.0000637 ± 0.0000134	0.0000734 ± 0.0000115	0.0000446 ± 0.000016	0.0000603 ± 0.0000188	0.0000546 ± 0.0000122
CBM51	Modules of approx. 150 residues found attached to various enzymes from families GH2, GH27, GH31, GH95, GH98 and GH101 . Binding to galactose and to blood group A/B-antigens demonstrated in the case of C. perfringens GH95CBM51 and GH98CBM51 respectively [Gregg KJ et al. (2008) J. Biol. Chem. 283:12604-13 PMID: 18292090].	0.00119 ± 0.000406	0.00224 ± 0.000887	0.00187 ± 0.000621	0.000738 ± 0.0000973	0.00136 ± 0.000322	0.00333 ± 0.0014	0.000117 ± 0.000105	0.00102 ± 0.00029	0.00182 ± 0.000487	0.0000117 ± 0.0000042	0.0000297 ± 0.0000165	0.000944 ± 0.000563	0.00000965 ± 0.00000483	0.0000131 ± 0.00000817	0.000059 ± 0.0000183	0.00000531 ± 0.00000363	0.00000992 ± 0.00000477	ND	0.00000697 ± 0.00000422	0.00000808 ± 0.00000476	0.0000111 ± 0.00000746
GH141	alpha-L-fucosidase (EC 3.2.1.51); xylanase (EC 3.2.1.8)	0.000938 ± 0.00028	0.00141 ± 0.000858	0.00115 ± 0.000493	0.00116 ± 0.000464	0.000624 ± 0.000301	0.00137 ± 0.000448	0.000298 ± 0.000294	0.00247 ± 0.000906	0.00284 ± 0.00113	ND	0.00000778 ± 0.00000514	0.00165 ± 0.000594	0.00000123 ± 0.00000123	0.00000096 ± 0.00000096	0.0000415 ± 0.0000244	ND	ND	0.00000112 ± 0.00000112	0.00000259 ± 0.00000259	0.00000598 ± 0.00000598	ND
GT14	beta-1,3-galactosyl-O-glycosyl-glycoprotein beta-1,6-N-acetylglucosaminyltransferase (EC 2.4.1.102); N-acetyllactosaminide beta-1,6-N-acetylglucosaminyltransferase (EC 2.4.1.150); protein O-beta-xylosyltransferase (EC 2.4.2.26); UDP-GlcA:arabinogalactan beta-glucuronosyltransferase (EC 2.4.1.-)	0.00172 ± 0.00056	0.00208 ± 0.000474	0.0018 ± 0.000418	0.00113 ± 0.000274	0.000973 ± 0.000429	0.00172 ± 0.000357	0.000314 ± 0.000251	0.00124 ± 0.000489	0.00175 ± 0.000496	0.0000187 ± 0.00000799	0.0000242 ± 0.00000627	0.000828 ± 0.000314	0.0000165 ± 0.00000844	0.0000198 ± 0.00000768	0.000145 ± 0.0000815	0.00000871 ± 0.00000499	0.000069 ± 0.0000455	0.0000275 ± 0.000021	0.0000109 ± 0.00000386	0.0000364 ± 0.00000775	0.000025 ± 0.00000742
GH67	alpha-glucuronidase (EC 3.2.1.139); xylan alpha-1,2-glucuronidase (EC 3.2.1.131)	0.00096 ± 0.000312	0.000544 ± 0.000138	0.0018 ± 0.00112	0.00102 ± 0.000336	0.000652 ± 0.000288	0.000771 ± 0.000332	0.000419 ± 0.000188	0.00221 ± 0.000747	0.00172 ± 0.000556	0.000242 ± 0.0000727	0.000115 ± 0.000045	0.000836 ± 0.000328	0.000175 ± 0.0000266	0.000232 ± 0.0000539	0.000105 ± 0.0000482	0.000268 ± 0.000063	0.000166 ± 0.0000464	0.000306 ± 0.0000524	0.000324 ± 0.0000697	0.000241 ± 0.0000802	0.000299 ± 0.0000569
CBM5	Modules of approx. 60 residues found in bacterial enzymes. Chitin-binding described in several cases. Distantly related to the CBM12 family.	0.00158 ± 0.000605	0.00104 ± 0.00085	0.00089 ± 0.00046	0.0022 ± 0.00081	0.00288 ± 0.0019	0.00113 ± 0.00089	0.00016 ± 0.000101	0.00208 ± 0.000742	0.000408 ± 0.000222	0.000138 ± 0.0000861	0.00000523 ± 0.00000523	0.00161 ± 0.00127	0.00000519 ± 0.00000279	0.0000397 ± 0.000017	0.0000033 ± 0.00000169	0.00000614 ± 0.00000438	0.000007 ± 0.00000477	0.0000235 ± 0.0000148	0.00041 ± 0.000318	0.000061 ± 0.000033	0.0000173 ± 0.000011
CE7	acetyl xylan esterase (EC 3.1.1.72); cephalosporin-C deacetylase (EC 3.1.1.41).	0.00204 ± 0.000258	0.000989 ± 0.000363	0.00243 ± 0.000966	0.00113 ± 0.000243	0.000821 ± 0.000275	0.00102 ± 0.000215	0.00029 ± 0.000154	0.00138 ± 0.000489	0.00164 ± 0.000465	0.000034 ± 0.00000782	0.0000252 ± 0.00000647	0.000886 ± 0.000231	0.0000268 ± 0.00000535	0.0000256 ± 0.00000559	0.0000624 ± 0.0000159	0.0000356 ± 0.0000122	0.0000137 ± 0.00000606	0.0000286 ± 0.00001	0.0000457 ± 0.0000107	0.0000362 ± 0.0000107	0.000045 ± 0.0000129
GH103	peptidoglycan lytic transglycosylase (EC 3.2.1.-)	0.00133 ± 0.00026	0.00116 ± 0.000307	0.000916 ± 0.000317	0.00236 ± 0.000428	0.00182 ± 0.000632	0.00136 ± 0.000631	0.0000835 ± 0.0000266	0.00177 ± 0.000441	0.000509 ± 0.000195	0.0000289 ± 0.00000873	0.0000858 ± 0.0000209	0.00142 ± 0.000676	0.000015 ± 0.00000603	0.0000467 ± 0.0000176	0.0000806 ± 0.0000163	0.0000325 ± 0.0000238	0.0000317 ± 0.00000956	0.0000159 ± 0.00000816	0.000167 ± 0.000127	0.0000292 ± 0.0000175	0.0000115 ± 0.00000585
GH138	alpha-galacturonidase (EC 3.2.1.-)	0.000654 ± 0.000178	0.00103 ± 0.000506	0.000828 ± 0.000302	0.000854 ± 0.000389	0.000683 ± 0.000362	0.0011 ± 0.00036	0.000265 ± 0.000236	0.00223 ± 0.000821	0.00242 ± 0.000899	0.0000157 ± 0.00000951	0.00000856 ± 0.00000484	0.00116 ± 0.000435	0.00000398 ± 0.00000162	0.00000535 ± 0.00000289	0.0000401 ± 0.000014	0.0000339 ± 0.0000104	0.0000126 ± 0.00000548	0.0000967 ± 0.0000398	0.0000215 ± 0.00000702	0.00000233 ± 0.00000151	0.0000155 ± 0.00000475
PL10	pectate lyase (EC 4.2.2.2)	0.00052 ± 0.000162	0.000484 ± 0.000164	0.000848 ± 0.00037	0.00101 ± 0.00044	0.000422 ± 0.000245	0.00127 ± 0.000466	0.000212 ± 0.000211	0.00239 ± 0.000684	0.00239 ± 0.000889	0.00000208 ± 0.00000144	0.00000132 ± 0.00000132	0.00134 ± 0.000431	0.000000762 ± 0.000000762	0.000000966 ± 0.000000966	0.0000416 ± 0.0000271	ND	ND	0.000000915 ± 0.000000915	0.0000104 ± 0.0000104	ND	ND
GT111	UDP-Galf: beta-1,3-galactofuranosyltransferase (EC 2.4.1.-)	0.000775 ± 0.000192	0.000702 ± 0.0000984	0.00057 ± 0.000103	0.000701 ± 0.000121	0.000543 ± 0.000278	0.00125 ± 0.000321	0.000507 ± 0.000217	0.000751 ± 0.000246	0.000831 ± 0.000239	0.000283 ± 0.0000469	0.000284 ± 0.0000744	0.000337 ± 0.0000616	0.000466 ± 0.0000765	0.000607 ± 0.000209	0.000278 ± 0.0000757	0.000362 ± 0.000116	0.00069 ± 0.000177	0.000311 ± 0.0000756	0.000169 ± 0.0000435	0.000197 ± 0.0000674	0.000181 ± 0.0000538
GH139	alpha-2-O-Me-L-fucosidase (EC 3.2.1.-)	0.000743 ± 0.00021	0.00104 ± 0.000652	0.000836 ± 0.000363	0.000913 ± 0.000377	0.000571 ± 0.00027	0.00111 ± 0.000397	0.000257 ± 0.000249	0.002 ± 0.000718	0.00224 ± 0.000787	0.00000732 ± 0.00000732	0.00000454 ± 0.00000217	0.00121 ± 0.000391	0.00000129 ± 0.00000129	ND	0.0000399 ± 0.0000213	ND	ND	ND	0.00000777 ± 0.00000777	ND	ND
GH33	sialidase or neuraminidase (EC 3.2.1.18); trans-sialidase (EC 2.4.1.-); anhydrosialidase (EC 4.2.2.15); Kdo hydrolase (EC 3.2.1.-); 2-keto-3-deoxynononic acid hydrolase / KDNase (EC 3.2.1.-)	0.00161 ± 0.000233	0.00134 ± 0.000536	0.00158 ± 0.000471	0.00135 ± 0.000275	0.00151 ± 0.000482	0.00106 ± 0.000413	0.0000859 ± 0.0000319	0.000678 ± 0.000187	0.000441 ± 0.000152	0.0000381 ± 0.0000107	0.0000403 ± 0.0000147	0.00106 ± 0.00053	0.0000382 ± 0.00000775	0.0000297 ± 0.00000842	0.0000562 ± 0.0000171	0.0000356 ± 0.0000148	0.0000311 ± 0.00000454	0.0000633 ± 0.0000143	0.000179 ± 0.000112	0.0000371 ± 0.00000938	0.0000407 ± 0.00000901
PL40	ulvan lyase (EC 4.2.2.-)	0.00109 ± 0.000427	0.0014 ± 0.000768	0.00127 ± 0.000551	0.000845 ± 0.000257	0.00099 ± 0.000484	0.000424 ± 0.000164	0.000241 ± 0.000238	0.00286 ± 0.00189	0.00163 ± 0.000929	ND	ND	0.000433 ± 0.000235	ND	0.00000201 ± 0.00000131	0.0000142 ± 0.00000934	ND	ND	ND	0.0000104 ± 0.0000104	ND	ND
GH39	alpha-L-iduronidase (EC 3.2.1.76); beta-xylosidase (EC 3.2.1.37).	0.00000483 ± 0.00000382	ND	0.0000452 ± 0.0000424	0.0000119 ± 0.00000567	ND	0.00000511 ± 0.00000383	0.000861 ± 0.000217	ND	0.0000303 ± 0.0000127	0.00116 ± 0.000268	0.000579 ± 0.000162	0.0000263 ± 0.0000154	0.00151 ± 0.000352	0.000713 ± 0.00017	0.000295 ± 0.000062	0.00131 ± 0.00034	0.000614 ± 0.0000974	0.000758 ± 0.000101	0.000471 ± 0.000103	0.000328 ± 0.000153	0.000558 ± 0.0000672
CE1	acetyl xylan esterase (EC 3.1.1.72); cinnamoyl esterase (EC 3.1.1.-); feruloyl esterase (EC 3.1.1.73); carboxylesterase (EC 3.1.1.1); S-formylglutathione hydrolase (EC 3.1.2.12); diacylglycerol O-acyltransferase (EC 2.3.1.20); trehalose 6-O-mycolyltransferase (EC 2.3.1.122)	0.00114 ± 0.000286	0.000693 ± 0.000216	0.00143 ± 0.000491	0.000333 ± 0.000119	0.000343 ± 0.000172	0.00121 ± 0.000407	0.0000781 ± 0.0000303	0.000456 ± 0.000196	0.00111 ± 0.000366	0.000251 ± 0.0000761	0.000166 ± 0.0000891	0.000337 ± 0.000135	0.000247 ± 0.0000802	0.000157 ± 0.0000531	0.000154 ± 0.0000528	0.0000995 ± 0.0000382	0.000154 ± 0.0000435	0.000103 ± 0.0000263	0.000191 ± 0.0000465	0.000242 ± 0.0000935	0.000227 ± 0.0000433
GH159	beta-D-galactofuranosidase (EC 3.2.1.146)	0.00207 ± 0.000601	0.00116 ± 0.000252	0.00106 ± 0.000352	0.0012 ± 0.000394	0.00193 ± 0.000548	0.000672 ± 0.000174	0.000035 ± 0.000035	0.000441 ± 0.000266	0.000452 ± 0.00015	0.00000459 ± 0.00000366	ND	0.000394 ± 0.000154	0.00000129 ± 0.00000129	ND	0.0000064 ± 0.0000064	0.00000111 ± 0.00000111	ND	0.00000352 ± 0.00000352	0.000642 ± 0.000642	0.0000265 ± 0.0000236	0.0000019 ± 0.00000132
CBM67	Fujimoto et al. [PMID : 23486481] disclosed the L-rhamnose binding activity and 3-D structure of the CBM67 of Streptomyces avermitilis alpha-L-rhamnosidase (SaRha78A);	0.0004 ± 0.000182	0.001 ± 0.000476	0.000485 ± 0.000294	0.000462 ± 0.000127	0.00108 ± 0.000541	0.00218 ± 0.000752	0.0000439 ± 0.0000428	0.000873 ± 0.000351	0.00142 ± 0.000406	0.0000054 ± 0.00000363	0.0000103 ± 0.000005	0.000815 ± 0.000475	0.00000656 ± 0.00000223	0.00000534 ± 0.00000303	0.0000158 ± 0.00000886	ND	0.00000195 ± 0.00000195	ND	ND	ND	ND
PL29	hyaluronate lyase (EC 4.2.2.1); chondroitin-sulfate ABC endolyase (EC 4.2.2.20); dermatan sulfate lyase (4.2.2.-); dermatan sulfate lyase (EC 4.2.2.-)	0.000695 ± 0.000239	0.00117 ± 0.000936	0.0012 ± 0.000435	0.000687 ± 0.000342	0.000261 ± 0.0000314	0.00127 ± 0.00041	0.000131 ± 0.00013	0.00107 ± 0.000725	0.00129 ± 0.000795	0.00000633 ± 0.00000378	0.00000337 ± 0.00000218	0.000787 ± 0.000357	0.00000252 ± 0.00000167	ND	0.0000337 ± 0.0000194	ND	ND	ND	ND	ND	ND
GT56	TDP-Fuc4NAc: lipid II Fuc4NAc transferase (EC 2.4.1.-)	0.000916 ± 0.000214	0.000673 ± 0.000272	0.000563 ± 0.00023	0.00154 ± 0.000343	0.00141 ± 0.000535	0.00102 ± 0.000542	0.0000143 ± 0.00000909	0.000982 ± 0.000285	0.000424 ± 0.000264	0.00000319 ± 0.00000319	0.0000357 ± 0.0000357	0.00101 ± 0.000459	0.00000356 ± 0.00000246	0.00000503 ± 0.00000503	0.00000817 ± 0.00000632	0.0000195 ± 0.0000178	0.00000826 ± 0.00000552	0.00000942 ± 0.00000551	0.0000963 ± 0.0000825	0.0000313 ± 0.0000214	0.0000109 ± 0.00000727
GT11	GDP-L-Fuc: galactoside alpha-1,2-L-fucosyltransferase (EC 2.4.1.69); GDP-L-Fuc: beta-LacNac alpha-1,3-L-fucosyltransferase (EC 2.4.1.-)	0.000438 ± 0.00011	0.00108 ± 0.00037	0.00106 ± 0.000343	0.000708 ± 0.000347	0.000209 ± 0.0000813	0.00119 ± 0.000373	0.000206 ± 0.000203	0.0012 ± 0.000284	0.00151 ± 0.00047	ND	0.00000311 ± 0.00000201	0.000589 ± 0.000162	0.00000175 ± 0.00000117	ND	0.0000251 ± 0.0000143	0.00000828 ± 0.00000551	0.0000106 ± 0.00000455	0.00000565 ± 0.00000309	0.0000168 ± 0.000013	0.0000658 ± 0.000059	0.00000864 ± 0.0000074
PL15	oligo-alginate lyase (EC 4.2.2.-); alginate lyase (EC 4.2.2.3)	0.00162 ± 0.000468	0.0013 ± 0.000756	0.00267 ± 0.000984	0.000485 ± 0.000271	0.00034 ± 0.0000613	0.000582 ± 0.000177	0.0000171 ± 0.0000158	0.0004 ± 0.000089	0.00066 ± 0.000242	ND	ND	0.000312 ± 0.000204	0.000000984 ± 0.000000984	ND	0.000016 ± 0.00000853	ND	0.00000339 ± 0.00000339	ND	0.00000513 ± 0.00000513	ND	ND
GH145	L-Rhalpha-alpha-1,4-GlcA alpha-L-rhamnohydrolase (EC 3.2.1.-)	0.000913 ± 0.000257	0.000845 ± 0.000416	0.00153 ± 0.000524	0.000614 ± 0.000196	0.000291 ± 0.000109	0.000762 ± 0.000223	0.000125 ± 0.000122	0.00102 ± 0.000399	0.00106 ± 0.000289	ND	0.0000025 ± 0.00000172	0.000574 ± 0.000197	0.00000123 ± 0.00000123	ND	0.0000258 ± 0.0000158	0.00000224 ± 0.00000224	ND	ND	0.00000777 ± 0.00000777	ND	ND
GH15	glucoamylase (EC 3.2.1.3); glucodextranase (EC 3.2.1.70); alpha,alpha-trehalase (EC 3.2.1.28); dextran dextrinase (EC 2.4.1.2)	0.000424 ± 0.000143	0.000511 ± 0.000164	0.000423 ± 0.00016	0.00058 ± 0.000193	0.000473 ± 0.000132	0.00104 ± 0.000261	0.000145 ± 0.000145	0.00121 ± 0.000518	0.00166 ± 0.000557	ND	0.00000132 ± 0.00000132	0.000895 ± 0.000337	0.00000323 ± 0.00000163	ND	0.0000277 ± 0.0000141	ND	ND	ND	0.00000518 ± 0.00000518	ND	ND
CBM0	Carbohydrate-binding modules not yet assigned to a family.	0.00104 ± 0.000407	0.00186 ± 0.00157	0.00172 ± 0.000772	0.000263 ± 0.000118	0.000135 ± 0.0000692	0.000449 ± 0.000167	0.000059 ± 0.0000353	0.0000918 ± 0.0000373	0.000242 ± 0.0000786	0.0000345 ± 0.0000105	0.000174 ± 0.000101	0.00038 ± 0.000272	0.00000747 ± 0.00000214	0.0000419 ± 0.0000176	0.000102 ± 0.000078	0.0000145 ± 0.00000738	0.000314 ± 0.000218	0.000109 ± 0.0000473	0.000093 ± 0.0000665	0.000279 ± 0.0000801	0.000361 ± 0.000112
PL27	L-rhamnose-alpha-1,4-D-glucuronate lyase (EC 4.2.2.-)	0.000407 ± 0.000182	0.00069 ± 0.0005	0.000702 ± 0.000348	0.000749 ± 0.000302	0.000372 ± 0.000194	0.0006 ± 0.000303	0.000207 ± 0.000201	0.00193 ± 0.000589	0.00131 ± 0.000599	ND	ND	0.000754 ± 0.000277	0.00000123 ± 0.00000123	ND	0.0000338 ± 0.0000175	0.00000804 ± 0.00000459	ND	ND	0.0000118 ± 0.0000069	0.0000108 ± 0.00000539	0.00000614 ± 0.00000419
GH10	endo-1,4-beta-xylanase (EC 3.2.1.8); endo-1,3-beta-xylanase (EC 3.2.1.32); tomatinase (EC 3.2.1.-); xylan endotransglycosylase (EC 2.4.2.-); endo-beta-1,4-glucanase (EC 3.2.1.4)	0.00068 ± 0.000272	0.000796 ± 0.000256	0.00121 ± 0.000496	0.000468 ± 0.000151	0.000493 ± 0.000189	0.000386 ± 0.000129	0.000478 ± 0.000358	0.00101 ± 0.000303	0.000977 ± 0.000401	0.0000108 ± 0.00000514	0.00000094 ± 0.00000094	0.000555 ± 0.000202	0.00000677 ± 0.00000285	0.00000715 ± 0.0000051	0.00002 ± 0.00000996	0.0000528 ± 0.0000305	0.000116 ± 0.000103	0.0000273 ± 0.0000191	0.0000781 ± 0.000021	0.0000674 ± 0.0000241	0.0000826 ± 0.0000396
GH136	lacto-N-biosidase (EC 3.2.1.140)	0.000421 ± 0.000129	0.000337 ± 0.000106	0.000505 ± 0.000201	0.00133 ± 0.000314	0.000923 ± 0.000459	0.000706 ± 0.000272	0.0000805 ± 0.0000758	0.00133 ± 0.000623	0.000862 ± 0.000357	0.00000658 ± 0.00000134	0.00000695 ± 0.00000381	0.000399 ± 0.00017	0.00000452 ± 0.00000269	0.0000158 ± 0.00000726	0.0000241 ± 0.00000898	0.00000713 ± 0.00000454	0.0000101 ± 0.00000673	0.00000288 ± 0.00000153	0.00000704 ± 0.00000528	0.00000311 ± 0.00000148	0.00000693 ± 0.00000302
GH55	exo-beta-1,3-glucanase (EC 3.2.1.58); endo-beta-1,3-glucanase (EC 3.2.1.39)	0.0015 ± 0.000527	0.000776 ± 0.00021	0.00179 ± 0.000594	0.000122 ± 0.0000351	0.000198 ± 0.0000883	0.00063 ± 0.000411	0.00000477 ± 0.00000477	0.0000454 ± 0.0000313	0.000332 ± 0.000196	ND	0.00000163 ± 0.00000163	0.000153 ± 0.0000804	0.00000129 ± 0.00000129	ND	0.0000423 ± 0.000032	ND	0.00000339 ± 0.00000339	ND	ND	ND	ND
CBM30	Binding to cellulose has been demonstrated for the N-terminal module of Fibrobacter succinogenes CelF.	0.000968 ± 0.000427	0.00198 ± 0.000791	0.0012 ± 0.000579	0.000292 ± 0.0000947	0.00109 ± 0.000931	0.000216 ± 0.00011	0.0000554 ± 0.0000503	0.0000874 ± 0.000053	0.0000772 ± 0.0000491	0.0000171 ± 0.00000509	0.0000245 ± 0.00000837	0.000349 ± 0.000201	0.0000152 ± 0.00000297	0.0000182 ± 0.00000731	0.0000126 ± 0.00000573	0.0000308 ± 0.0000191	0.0000298 ± 0.0000143	0.0000327 ± 0.00000667	0.0000172 ± 0.00000618	0.0000672 ± 0.000027	0.0000341 ± 0.00000824
GT104	dTDP-beta-L-Rhap : arginine alpha-L-rhamnosyltransferase (EC 2.4.1.-)	0.000794 ± 0.000347	0.00173 ± 0.000594	0.00109 ± 0.000347	0.000135 ± 0.0000425	0.000459 ± 0.000317	0.000124 ± 0.0000446	0.000556 ± 0.000485	0.0000711 ± 0.0000423	0.0001 ± 0.0000583	0.0000252 ± 0.0000139	ND	0.0000909 ± 0.0000522	0.0000031 ± 0.0000016	ND	0.000000596 ± 0.000000596	0.0000739 ± 0.0000331	0.000111 ± 0.00009	0.0000474 ± 0.0000295	0.00013 ± 0.0000351	0.0000689 ± 0.0000237	0.000139 ± 0.0000446
CBM26	Starch-binding function demonstrated in two cases.	0.00000599 ± 0.00000599	0.00000308 ± 0.00000308	0.00000712 ± 0.00000712	0.00000359 ± 0.00000246	ND	0.0000118 ± 0.00000664	0.00075 ± 0.000357	0.00000342 ± 0.00000342	0.0000238 ± 0.0000171	0.000278 ± 0.0000708	0.000216 ± 0.000103	0.0000194 ± 0.0000143	0.000277 ± 0.0000475	0.000308 ± 0.0000787	0.000127 ± 0.0000324	0.000688 ± 0.000381	0.000397 ± 0.0000884	0.000603 ± 0.000244	0.00032 ± 0.000109	0.000183 ± 0.000069	0.000225 ± 0.0000578
GH165	beta-galactosidase (EC 3.2.1.23)	0.000186 ± 0.0000797	0.000294 ± 0.00011	0.000142 ± 0.0000763	0.000428 ± 0.000213	0.00023 ± 0.000115	0.000518 ± 0.000201	0.000112 ± 0.000111	0.00115 ± 0.000528	0.00105 ± 0.000347	0.00000133 ± 0.00000133	ND	0.000631 ± 0.000289	0.00000177 ± 0.00000119	0.00000165 ± 0.00000108	0.0000226 ± 0.0000154	ND	ND	0.00000108 ± 0.00000108	0.00000259 ± 0.00000259	0.00000128 ± 0.00000128	ND
CBM13	Modules of approx. 150 residues which always appear as a threefold internal repeat. The only apparent exception to this, xylanase II of Actinomadura sp. FC7 (GenBank U08894), is in fact not completely sequenced. These modules were first identified in several plant lectins such as ricin or agglutinin of Ricinus communis which bind galactose residues. The three-dimensional structure of a plant lect…	0.0000939 ± 0.000036	0.0000821 ± 0.0000307	0.0003 ± 0.000126	0.0000558 ± 0.0000194	0.0000304 ± 0.0000112	0.0000245 ± 0.0000105	0.000445 ± 0.000136	0.0000224 ± 0.0000108	0.0000598 ± 0.00000965	0.000448 ± 0.0000641	0.000429 ± 0.00016	0.0000369 ± 0.0000185	0.000358 ± 0.0000458	0.000337 ± 0.0000688	0.000216 ± 0.0000496	0.000265 ± 0.0000729	0.000241 ± 0.0000552	0.000292 ± 0.000051	0.000264 ± 0.0000602	0.000174 ± 0.000039	0.000273 ± 0.0000352
GT107	CMP-beta-KDO: beta-2,4-KDO transferase (EC 2.4.99.-); CMP-beta-KDO: beta-2,7-KDO transferase (EC 2.4.99.-)	0.000814 ± 0.000385	0.0008 ± 0.000457	0.000236 ± 0.000069	0.000783 ± 0.00047	0.000542 ± 0.000202	0.000424 ± 0.000223	0.0000895 ± 0.000039	0.000143 ± 0.000115	0.0000783 ± 0.0000274	0.0000464 ± 0.0000216	0.0000327 ± 0.0000164	0.000255 ± 0.0000976	0.0000466 ± 0.0000166	0.000065 ± 0.0000366	0.0000324 ± 0.0000125	0.0000266 ± 0.00000863	0.0000219 ± 0.00000641	0.00000594 ± 0.00000406	0.000124 ± 0.0000569	0.0000627 ± 0.0000304	0.000114 ± 0.0000751
GT100	alpha-sialyltransferase (EC 2.4.99.-)	0.000882 ± 0.000439	0.00219 ± 0.000788	0.00115 ± 0.000379	0.000164 ± 0.0000595	0.000428 ± 0.000271	0.00012 ± 0.0000481	0.0000309 ± 0.0000301	0.0000532 ± 0.0000387	0.0000595 ± 0.0000396	ND	ND	0.000132 ± 0.0000973	0.000000754 ± 0.000000754	ND	ND	0.00000518 ± 0.00000444	ND	0.00000117 ± 0.00000117	0.0000259 ± 0.0000175	0.000000901 ± 0.000000901	0.0000112 ± 0.0000112
GT10	galactoside alpha-1,3/1,4-L-fucosyltransferase (EC 2.4.1.65); galactoside alpha-1,3-L-fucosyltransferase (EC 2.4.1.152); glycoprotein alpha-1,3-L-fucosyltransferase (EC 2.4.1.214)	0.000756 ± 0.000348	0.000557 ± 0.000147	0.00058 ± 0.000223	0.000547 ± 0.000254	0.000785 ± 0.000564	0.00034 ± 0.000115	0.0000216 ± 0.0000206	0.0000129 ± 0.00000547	0.000342 ± 0.000112	0.00000163 ± 0.00000163	ND	0.000166 ± 0.0000679	ND	ND	0.00000452 ± 0.00000318	0.000000987 ± 0.000000987	ND	0.00000118 ± 0.00000118	0.000403 ± 0.000399	0.0000787 ± 0.0000777	ND
GH116	beta-glucosidase (EC 3.2.1.21); beta-xylosidase (EC 3.2.1.37); acid beta-glucosidase/beta-glucosylceramidase (EC 3.2.1.45); beta-N-acetylglucosaminidase (EC 3.2.1.52)	0.000824 ± 0.000326	0.000683 ± 0.000285	0.00131 ± 0.00043	0.0000398 ± 0.0000112	0.000192 ± 0.0000521	0.000533 ± 0.000344	0.00000159 ± 0.00000159	0.0000552 ± 0.0000459	0.000227 ± 0.000132	ND	0.0000025 ± 0.00000172	0.00022 ± 0.000102	ND	0.00000196 ± 0.00000129	0.0000296 ± 0.0000247	ND	0.0000058 ± 0.00000478	0.00000297 ± 0.00000203	0.00000265 ± 0.00000265	0.00000441 ± 0.00000285	0.0000127 ± 0.00000499
CE15	4-O-methyl-glucuronoyl methylesterase (EC 3.1.1.-)	0.00059 ± 0.000364	0.000812 ± 0.000279	0.000954 ± 0.000555	0.000226 ± 0.0000487	0.000168 ± 0.0000648	0.000316 ± 0.0000777	0.0000438 ± 0.0000393	0.000476 ± 0.000248	0.000409 ± 0.000144	ND	0.000000872 ± 0.000000872	0.000115 ± 0.00006	ND	ND	0.00000912 ± 0.00000538	ND	ND	ND	0.00000259 ± 0.00000259	ND	ND
PL0	Polysaccharide lyases not yet assigned to a family.	0.000244 ± 0.00014	0.000405 ± 0.000175	0.000344 ± 0.000239	0.000198 ± 0.0000528	0.000751 ± 0.000606	0.00109 ± 0.000559	0.0000626 ± 0.0000324	0.000306 ± 0.000114	0.000463 ± 0.000264	ND	0.00000389 ± 0.00000192	0.0000752 ± 0.0000458	0.00000142 ± 0.00000142	0.00000186 ± 0.00000122	0.0000107 ± 0.00000605	0.00000111 ± 0.00000111	0.00000804 ± 0.00000194	0.00000758 ± 0.00000403	ND	0.000012 ± 0.000012	ND
CBM58	The CBM58 module of the Bacteroides thetaiotaomicron SusG protein has been shown to bind maltoheptaose	0.000604 ± 0.000282	0.000796 ± 0.000465	0.00161 ± 0.00072	0.000204 ± 0.000149	0.0000341 ± 0.0000146	0.000179 ± 0.0000535	0.00000159 ± 0.00000159	0.00000342 ± 0.00000342	0.000193 ± 0.000121	ND	ND	0.0000688 ± 0.0000642	ND	ND	0.00000306 ± 0.00000306	ND	ND	ND	ND	ND	ND
PL22	oligogalacturonate lyase / oligogalacturonide lyase (EC 4.2.2.6)	0.000131 ± 0.0000585	0.000224 ± 0.0000556	0.000122 ± 0.0000615	0.00034 ± 0.000147	0.00025 ± 0.000154	0.000369 ± 0.000143	0.000106 ± 0.000105	0.000805 ± 0.000398	0.000796 ± 0.000257	ND	ND	0.000469 ± 0.000148	ND	0.000000868 ± 0.000000868	0.0000139 ± 0.00000886	ND	ND	ND	ND	ND	ND
CBM40	Modules of approx. 200 residues, found at the N-terminus of GH33 sialidases. Can also be found inserted in the beta-propeller of GH33 sialidases. The sialic acid binding function has been demonstrated for the N-terminal CBM40 of Vibrio cholerae sialidase (Moustafa et al. (2004) J Biol Chem 279:40819-26) (PMID: 15226294).	0.00102 ± 0.000768	0.000708 ± 0.000277	0.000544 ± 0.000112	0.000419 ± 0.00016	0.0000934 ± 0.0000394	0.000355 ± 0.000102	0.0000895 ± 0.000054	0.000133 ± 0.0000554	0.000177 ± 0.0000575	0.00000114 ± 0.00000114	0.0000045 ± 0.0000031	0.0000232 ± 0.00002	ND	0.000000966 ± 0.000000966	0.00000515 ± 0.00000302	ND	ND	ND	ND	ND	ND
GT25	lipopolysaccharide beta-1,4-galactosyltransferase (EC 2.4.1.-); beta-1,3-glucosyltransferase (EC 2.4.1.-); beta-1,2-glucosyltransferase (EC 2.4.1.-); beta-1,2-galactosyltransferase (EC 2.4.1.-); LPS beta-1,4-galactosyltransferase (EC 2.4.1.-); occidiofungin beta-xylosyltransferase (EC 2.4.2.-); UDP-Gal:procollagen beta-galactosyltransferase (EC 2.4.1.50)	0.000618 ± 0.000245	0.000651 ± 0.000144	0.000889 ± 0.000593	0.000469 ± 0.000221	0.000314 ± 0.000287	0.000195 ± 0.0000997	0.0000289 ± 0.0000139	0.000161 ± 0.000103	0.0000845 ± 0.0000337	0.00000732 ± 0.00000732	0.00000132 ± 0.00000132	0.000076 ± 0.0000395	0.000000711 ± 0.000000711	0.00000472 ± 0.00000201	0.0000257 ± 0.0000188	0.00000449 ± 0.00000449	0.00000628 ± 0.00000353	0.00000185 ± 0.00000185	0.0000484 ± 0.0000294	0.0000131 ± 0.0000118	0.00000749 ± 0.00000468
GH66	cycloisomaltooligosaccharide glucanotransferase (EC 2.4.1.248); dextranase (EC 3.2.1.11).	0.000723 ± 0.000172	0.000844 ± 0.000583	0.00095 ± 0.000404	0.000136 ± 0.0000581	0.000186 ± 0.000106	0.000245 ± 0.000121	0.00000709 ± 0.00000472	0.0000606 ± 0.0000315	0.000136 ± 0.0000413	ND	0.0000188 ± 0.0000177	0.0002 ± 0.000148	ND	ND	0.0000101 ± 0.00000857	ND	ND	ND	ND	ND	0.000000852 ± 0.000000852
CBM38	The inulin-binding function has been demonstrated in the case of the cycloinulo-oligosaccharide fructanotransferase from Paenibacillus macerans (Bacillus macerans) by Lee et al. (2004) FEMS Microbiol Lett 234:105-10. (PMID:15109727).	0.00045 ± 0.00018	0.000378 ± 0.000164	0.00126 ± 0.000542	0.0000551 ± 0.000022	0.0000965 ± 0.0000777	0.000457 ± 0.00032	0.00000623 ± 0.00000318	0.0000555 ± 0.0000555	0.000228 ± 0.0000962	ND	0.00000337 ± 0.00000218	0.000166 ± 0.0000671	0.000000711 ± 0.000000711	ND	0.000028 ± 0.000022	ND	ND	ND	0.00000513 ± 0.00000513	ND	0.00000111 ± 0.00000111
CE2	acetyl xylan esterase (EC 3.1.1.72).	0.000288 ± 0.000152	0.000446 ± 0.00037	0.000484 ± 0.00024	0.000164 ± 0.0000421	0.0000814 ± 0.0000501	0.000554 ± 0.000217	0.0000616 ± 0.0000249	0.000147 ± 0.0000938	0.000214 ± 0.0000721	0.0000691 ± 0.0000187	0.0000132 ± 0.00000567	0.000108 ± 0.0000495	0.0000375 ± 0.0000142	0.000053 ± 0.0000323	0.0000402 ± 0.0000129	0.0000744 ± 0.0000253	0.0000938 ± 0.0000375	0.0000823 ± 0.0000176	0.0000792 ± 0.0000218	0.0000306 ± 0.0000161	0.0000562 ± 0.0000156
PL9	pectate lyase (EC 4.2.2.2); exopolygalacturonate lyase (EC 4.2.2.9); thiopeptidoglycan lyase (EC 4.2.2.-).	0.000308 ± 0.000219	0.000845 ± 0.000787	0.000765 ± 0.000441	0.000112 ± 0.0000795	0.0000459 ± 0.0000306	0.00032 ± 0.000184	0.0000155 ± 0.0000107	0.0000106 ± 0.0000106	0.000239 ± 0.000156	0.0000125 ± 0.00001	0.0000105 ± 0.0000044	0.0000979 ± 0.0000851	0.0000105 ± 0.00000523	0.0000146 ± 0.00000763	0.0000114 ± 0.00000762	0.0000113 ± 0.00000463	0.00000792 ± 0.00000353	0.0000294 ± 0.0000109	0.000129 ± 0.000046	0.0000558 ± 0.0000195	0.000097 ± 0.0000224
PL13	heparin lyase (EC 4.2.2.7)	0.000506 ± 0.000175	0.000616 ± 0.000318	0.00109 ± 0.00042	0.000179 ± 0.000106	0.0000458 ± 0.000027	0.000181 ± 0.0000765	0.0000171 ± 0.0000158	0.0000341 ± 0.0000234	0.000183 ± 0.000124	ND	0.000000872 ± 0.000000872	0.000206 ± 0.00015	0.00000101 ± 0.00000101	ND	0.00000666 ± 0.0000033	ND	ND	ND	ND	ND	ND
PL21	heparin lyase (EC 4.2.2.7); heparin-sulfate lyase (EC 4.2.2.8); acharan-sulfate lyase (EC 4.2.2.-)	0.000494 ± 0.000306	0.00104 ± 0.000266	0.00146 ± 0.00107	0.0000339 ± 0.0000122	0.0000134 ± 0.00000785	0.0000509 ± 0.0000226	0.00000276 ± 0.00000185	ND	0.0000197 ± 0.00000843	0.00000228 ± 0.00000228	0.000000872 ± 0.000000872	0.0000054 ± 0.0000054	ND	ND	0.0000153 ± 0.0000153	0.00000449 ± 0.00000449	0.00000159 ± 0.00000159	ND	0.000000596 ± 0.000000596	0.0000027 ± 0.0000027	0.000000698 ± 0.000000698
CE6	acetyl xylan esterase (EC 3.1.1.72).	0.00043 ± 0.000209	0.00087 ± 0.00025	0.0012 ± 0.000802	0.0000402 ± 0.0000128	0.0000171 ± 0.0000103	0.000056 ± 0.0000207	0.0000107 ± 0.00000706	0.00000529 ± 0.00000529	0.0000202 ± 0.00000878	0.00000861 ± 0.00000322	0.0000184 ± 0.00000832	0.000127 ± 0.0000798	0.00000936 ± 0.00000392	0.0000112 ± 0.00000396	0.0000128 ± 0.00000678	0.00000647 ± 0.00000356	0.0000338 ± 0.0000178	0.0000106 ± 0.00000417	0.0000332 ± 0.0000167	0.0000307 ± 0.00000607	0.000024 ± 0.00000825
PL35	chondroitin lyase / chondroitinase (EC 4.2.2.-); chondroitin AC lyase (EC 4.2.2.5)	0.000521 ± 0.000199	0.000207 ± 0.000131	0.000406 ± 0.000174	0.000135 ± 0.0000443	0.000237 ± 0.0000625	0.000419 ± 0.000174	0.0000514 ± 0.000049	0.000128 ± 0.0000756	0.000358 ± 0.000157	ND	0.00000235 ± 0.00000159	0.000244 ± 0.000129	0.00000212 ± 0.00000212	ND	0.0000141 ± 0.00000586	ND	ND	ND	ND	0.0000018 ± 0.0000018	0.00000299 ± 0.00000232
CBM66	The CBM66 module, derived from the Bacillus subtilis exo-acting beta-fructosidase SacC, targets the terminal fructoside residue of fructans.	0.00041 ± 0.000152	0.000391 ± 0.000178	0.000483 ± 0.00017	0.00038 ± 0.000194	0.000121 ± 0.0000454	0.000272 ± 0.0000744	0.00000508 ± 0.00000321	0.0000588 ± 0.0000277	0.000233 ± 0.0000822	0.000000798 ± 0.000000798	ND	0.0000937 ± 0.0000587	0.0000125 ± 0.00000593	0.0000246 ± 0.0000173	0.0000815 ± 0.0000787	0.00000299 ± 0.00000196	0.000061 ± 0.000061	0.0000123 ± 0.00000724	0.0000217 ± 0.0000217	0.00000726 ± 0.00000591	0.000000698 ± 0.000000698
GH147	beta-galactosidase (EC 3.2.1.23)	0.000121 ± 0.0000951	0.000192 ± 0.000123	0.0000891 ± 0.0000393	0.0000601 ± 0.0000483	0.0000464 ± 0.0000148	0.000505 ± 0.00023	0.00000256 ± 0.00000176	0.0000896 ± 0.0000399	0.000865 ± 0.000449	ND	0.00000242 ± 0.00000162	0.000312 ± 0.000173	ND	0.00000193 ± 0.00000193	ND	ND	ND	ND	ND	ND	ND
GT39	Dol-P-Man: protein alpha-mannosyltransferase (EC 2.4.1.109)	0.000119 ± 0.000047	0.000307 ± 0.0000908	0.000402 ± 0.0000659	0.000417 ± 0.000138	0.000113 ± 0.0000647	0.000358 ± 0.000109	0.000126 ± 0.0000853	0.000227 ± 0.000177	0.000222 ± 0.0000754	0.000000748 ± 0.000000748	0.0000205 ± 0.0000175	0.00015 ± 0.0000705	0.00000268 ± 0.00000197	0.000000894 ± 0.000000894	0.0000057 ± 0.000004	0.00000195 ± 0.00000195	0.0000191 ± 0.0000167	0.00000117 ± 0.00000117	0.00000259 ± 0.00000259	0.00000206 ± 0.00000135	0.00000199 ± 0.00000134
CBM79	Modules of approx. 130 residues found so far only in ruminococcal proteins. Binding to various beta-glucans was shown for the R. flavefaciens GH9 enzyme.	ND	ND	ND	ND	0.0000143 ± 0.00000829	ND	0.000133 ± 0.0000575	0.0000148 ± 0.0000104	0.0000153 ± 0.00000586	0.000174 ± 0.0000516	0.000111 ± 0.0000993	0.00000388 ± 0.00000201	0.000342 ± 0.000122	0.000131 ± 0.0000542	0.0000677 ± 0.000038	0.000205 ± 0.0000693	0.000191 ± 0.0000681	0.000144 ± 0.0000222	0.000119 ± 0.0000299	0.000199 ± 0.0000715	0.000194 ± 0.0000396
GH91	inulin lyase [DFA-I-forming] (EC 4.2.2.17); inulin lyase [DFA-III-forming] (EC 4.2.2.18); difructofuranose 1,2':2,3' dianhydride hydrolase [DFA-IIIase] (EC 3.2.1.-)	0.000382 ± 0.000181	0.000152 ± 0.0000838	0.000219 ± 0.000136	0.000069 ± 0.0000215	0.000164 ± 0.0000454	0.000154 ± 0.0000531	0.0000297 ± 0.0000133	0.000158 ± 0.0000711	0.000287 ± 0.000108	0.0000199 ± 0.00000587	0.0000264 ± 0.0000129	0.000225 ± 0.00011	0.0000383 ± 0.0000115	0.0000381 ± 0.0000125	0.0000472 ± 0.0000144	0.0000163 ± 0.0000059	0.000013 ± 0.00000665	0.0000326 ± 0.0000109	0.0000125 ± 0.00000643	0.00001 ± 0.00000566	0.0000215 ± 0.00000727
PL37	chondroitin-sulfate ABC endolyase (EC 4.2.2.20); heparin-sulfate lyase / heparin lyase III (EC 4.2.2.8); ulvan lyase (EC 4.2.2.-)	0.000385 ± 0.000234	0.000062 ± 0.000043	0.000956 ± 0.000774	0.000187 ± 0.000158	0.0000211 ± 0.0000132	0.0000691 ± 0.000052	ND	0.00000684 ± 0.00000684	0.000216 ± 0.000143	ND	ND	0.0000282 ± 0.0000229	ND	ND	ND	ND	ND	ND	ND	ND	ND
PL30	hyaluronate lyase (EC 4.2.2.1)	0.000461 ± 0.000203	0.000293 ± 0.000114	0.000764 ± 0.000279	0.0000177 ± 0.00000833	0.0000612 ± 0.0000273	0.000232 ± 0.000149	0.00000318 ± 0.00000318	0.0000227 ± 0.0000156	0.000111 ± 0.0000667	ND	ND	0.0000762 ± 0.0000325	ND	ND	0.0000189 ± 0.0000141	ND	ND	ND	0.000000915 ± 0.000000915	ND	ND
GH101	endo-alpha-N-acetylgalactosaminidase (EC 3.2.1.97)	0.000222 ± 0.0000726	0.000106 ± 0.0000696	0.000222 ± 0.000122	0.000454 ± 0.000173	0.000271 ± 0.000208	0.000153 ± 0.0000411	0.00000159 ± 0.00000159	0.000317 ± 0.00013	0.000219 ± 0.000192	0.000000923 ± 0.000000923	ND	0.000118 ± 0.0000507	0.000000754 ± 0.000000754	ND	ND	0.00000195 ± 0.00000195	0.00000339 ± 0.00000339	0.00000108 ± 0.00000108	0.00000569 ± 0.00000378	0.00000598 ± 0.00000598	0.00000695 ± 0.0000041
GH74	endoglucanase (EC 3.2.1.4); oligoxyloglucan reducing end-specific cellobiohydrolase (EC 3.2.1.150); xyloglucanase (EC 3.2.1.151)	0.000402 ± 0.000163	0.000201 ± 0.0000795	0.00042 ± 0.000171	0.000028 ± 0.0000104	0.0000435 ± 0.0000361	0.000129 ± 0.0000604	0.0000197 ± 0.0000086	0.0000106 ± 0.0000106	0.000109 ± 0.000066	0.0000518 ± 0.0000248	0.0000196 ± 0.0000102	0.000104 ± 0.000047	0.0000156 ± 0.0000093	0.0000215 ± 0.0000108	0.0000319 ± 0.0000122	0.0000291 ± 0.00000899	0.0000422 ± 0.0000173	0.0000455 ± 0.0000174	0.0000761 ± 0.0000218	0.0000555 ± 0.0000195	0.0000795 ± 0.0000209
GT73	CMP-beta-KDO: alpha-3-deoxy-D-manno-octulosonic-acid (KDO) transferase (EC 2.4.99.-).	0.000272 ± 0.000151	0.000336 ± 0.000263	0.0000763 ± 0.000046	0.000475 ± 0.000175	0.000748 ± 0.00048	0.0000491 ± 0.000025	0.00000671 ± 0.00000569	0.000184 ± 0.000184	0.0000954 ± 0.0000698	0.000000798 ± 0.000000798	0.00000148 ± 0.00000148	ND	0.00000547 ± 0.00000284	ND	0.00000231 ± 0.00000231	ND	ND	0.0000018 ± 0.0000018	0.000114 ± 0.000108	ND	0.00000531 ± 0.00000369
GT23	N-acetyl-beta-D-glucosaminide alpha-1,6-L-fucosyltransferase (EC 2.4.1.68); chitin-oligosaccharide alpha-1,6-L-fucosyltransferase (EC 2.4.1.-)	0.0000865 ± 0.0000501	0.0000676 ± 0.0000297	0.0000715 ± 0.0000274	0.000187 ± 0.0000881	0.0000828 ± 0.0000647	0.000227 ± 0.000104	0.0000484 ± 0.0000458	0.000357 ± 0.000162	0.000534 ± 0.000256	ND	ND	0.000194 ± 0.0001	ND	0.000000966 ± 0.000000966	0.00000604 ± 0.00000352	ND	ND	ND	0.00000259 ± 0.00000259	ND	ND
GH6	endoglucanase (EC 3.2.1.4); cellobiohydrolase (EC 3.2.1.91)	0.000221 ± 0.0000906	0.00012 ± 0.0000573	0.0000416 ± 0.0000258	0.000387 ± 0.0000876	0.000258 ± 0.0000911	0.000128 ± 0.0000593	0.00000645 ± 0.00000319	0.000296 ± 0.000108	0.0000491 ± 0.0000184	0.00000343 ± 0.00000249	ND	0.000466 ± 0.000158	ND	ND	ND	0.0000016 ± 0.0000016	ND	ND	ND	ND	0.00000163 ± 0.0000011
GT81	NDP-Glc: glucosyl-3-phosphoglycerate synthase (EC 2.4.1.-); NDP-Man: mannosyl-3-phosphoglycerate synthase (EC 2.4.1.-);	0.0000195 ± 0.0000195	0.0000122 ± 0.0000122	0.0000064 ± 0.0000046	0.0000878 ± 0.0000288	0.0000979 ± 0.0000731	0.0000911 ± 0.0000345	0.000126 ± 0.0000307	0.000124 ± 0.0000322	0.000225 ± 0.0000514	0.0000335 ± 0.0000109	0.000207 ± 0.0000895	0.000104 ± 0.0000381	0.000042 ± 0.0000171	0.0000637 ± 0.0000306	0.00015 ± 0.000036	0.0000339 ± 0.0000106	0.0000631 ± 0.0000199	0.0000597 ± 0.0000413	0.0000658 ± 0.000018	0.0000868 ± 0.0000377	0.0000722 ± 0.0000204
GH108	N-acetylmuramidase (EC 3.2.1.17)	0.000158 ± 0.0000335	0.000105 ± 0.0000206	0.000118 ± 0.0000222	0.000118 ± 0.0000304	0.000105 ± 0.0000389	0.000348 ± 0.000139	0.0000383 ± 0.0000194	0.000278 ± 0.000123	0.000155 ± 0.0000446	0.0000185 ± 0.0000106	0.0000549 ± 0.0000243	0.0000732 ± 0.0000409	0.0000174 ± 0.00000755	0.000034 ± 0.0000147	0.0000805 ± 0.0000179	0.0000226 ± 0.0000199	0.00000332 ± 0.00000218	0.0000064 ± 0.00000369	0.00000649 ± 0.00000528	0.00000209 ± 0.00000209	0.0000353 ± 0.00002
GH93	exo-alpha-L-1,5-arabinanase (EC 3.2.1.-)	ND	0.00000248 ± 0.00000248	ND	ND	0.00000147 ± 0.00000147	ND	0.000412 ± 0.000162	0.00000871 ± 0.00000553	0.00000375 ± 0.00000271	0.000216 ± 0.0000946	0.000154 ± 0.0000594	0.00000211 ± 0.00000211	0.00027 ± 0.000066	0.0000818 ± 0.0000448	0.0000696 ± 0.0000358	0.000124 ± 0.0000643	0.0000194 ± 0.00000961	0.00018 ± 0.0000845	0.000035 ± 0.00000839	0.0000156 ± 0.0000046	0.0000254 ± 0.00000552
GH50	beta-agarase (EC 3.2.1.81).	0.00041 ± 0.000161	0.000202 ± 0.000113	0.000285 ± 0.000149	0.0000804 ± 0.0000269	0.000132 ± 0.0000554	0.000125 ± 0.0000539	0.00000391 ± 0.00000317	0.000141 ± 0.0000556	0.000131 ± 0.0000899	0.00000133 ± 0.00000133	ND	0.000102 ± 0.0000694	ND	0.00000247 ± 0.00000169	0.00000409 ± 0.00000306	ND	ND	ND	0.000000596 ± 0.000000596	0.00000116 ± 0.00000116	0.00000369 ± 0.00000255
GH129	alpha-N-acetylgalactosaminidase (EC 3.2.1.49);	0.000138 ± 0.000035	0.000244 ± 0.0000903	0.000368 ± 0.000224	0.0000557 ± 0.0000302	0.000261 ± 0.000261	0.000158 ± 0.0000499	0.0000126 ± 0.00000944	0.0000209 ± 0.0000209	0.0000976 ± 0.0000579	ND	ND	0.000157 ± 0.00015	ND	ND	0.00000324 ± 0.00000182	ND	ND	ND	ND	ND	ND
CBM25	Starch-binding function demonstrated in one case.	0.00001 ± 0.00001	ND	0.0000121 ± 0.00000883	0.0000906 ± 0.0000511	0.00000681 ± 0.00000681	ND	0.000325 ± 0.00028	ND	0.00000269 ± 0.00000269	0.0000486 ± 0.0000248	0.0000148 ± 0.00000777	ND	0.00000663 ± 0.0000041	0.0000212 ± 0.0000142	0.0000281 ± 0.00000856	0.000312 ± 0.000187	0.000107 ± 0.0000377	0.000152 ± 0.0000763	0.0000997 ± 0.0000211	0.0000231 ± 0.000016	0.0000514 ± 0.0000155
GH117	alpha-1,3-L-neoagarooligosaccharide hydrolase (EC 3.2.1.-); alpha-1,3-L-neoagarobiase / neoagarobiose hydrolase (EC 3.2.1.-)	0.000291 ± 0.0000907	0.000262 ± 0.0000937	0.00042 ± 0.000169	0.0000255 ± 0.00000939	0.0000442 ± 0.00000826	0.000112 ± 0.0000584	0.00000477 ± 0.00000477	0.0000447 ± 0.0000216	0.000056 ± 0.0000156	ND	ND	0.000117 ± 0.000053	ND	ND	0.00000609 ± 0.00000409	ND	ND	ND	ND	ND	ND
GH9	endoglucanase (EC 3.2.1.4); endo-beta-1,3(4)-glucanase / lichenase-laminarinase (EC 3.2.1.6); beta-glucosidase (EC 3.2.1.21); lichenase / endo-beta-1,3-1,4-glucanase (EC 3.2.1.73); exo-beta-1,4-glucanase / cellodextrinase (EC 3.2.1.74); cellobiohydrolase (EC 3.2.1.91); xyloglucan-specific endo-beta-1,4-glucanase / endo-xyloglucanase (EC 3.2.1.151); exo-beta-glucosaminidase (EC 3.2.1.165)	0.000385 ± 0.000125	0.000122 ± 0.0000422	0.000379 ± 0.000122	0.0000251 ± 0.0000128	0.0000504 ± 0.0000294	0.000141 ± 0.0000861	0.00000469 ± 0.00000242	0.0000106 ± 0.0000106	0.0000198 ± 0.00000946	ND	ND	0.0000372 ± 0.0000186	0.00000503 ± 0.0000031	0.00000843 ± 0.00000485	0.0000208 ± 0.0000126	0.0000143 ± 0.00000875	0.0000102 ± 0.00000716	0.0000636 ± 0.0000533	0.00000702 ± 0.00000409	0.00000674 ± 0.00000437	0.00000736 ± 0.00000231
CBM61	Modules of approx. 150 residues found appended to GH16, GH30, GH31, GH43, GH53 and GH66 catalytic domains. A beta-1,4-galactan binding function has been demonstrated for the CBM61 of Thermotoga maritima GH53 galactanase [PMID: 20826814].	0.000215 ± 0.000139	0.0000595 ± 0.000013	0.000059 ± 0.0000253	0.000153 ± 0.0000694	0.000165 ± 0.0000615	0.000166 ± 0.000103	0.0000603 ± 0.0000316	0.0000627 ± 0.0000324	0.0000534 ± 0.0000166	0.0000562 ± 0.0000252	0.00000132 ± 0.00000132	0.0000278 ± 0.000011	0.0000388 ± 0.0000149	0.0000184 ± 0.00000798	0.000017 ± 0.00000669	0.0000285 ± 0.00000875	0.0000936 ± 0.0000548	0.0000247 ± 0.000012	0.0000153 ± 0.00000758	0.00000943 ± 0.00000337	0.0000261 ± 0.00000952
CBM47	Modules of approx 150 residues. Fucose-binding activity demonstrated	0.0000178 ± 0.0000158	0.0000809 ± 0.0000809	0.000177 ± 0.000118	0.000397 ± 0.000356	0.0000147 ± 0.0000147	0.000291 ± 0.000279	ND	ND	0.0000955 ± 0.0000515	ND	0.0000218 ± 0.0000176	0.00000126 ± 0.00000126	ND	ND	0.00000163 ± 0.00000163	ND	0.00000194 ± 0.00000194	ND	0.0000124 ± 0.0000124	0.0000027 ± 0.0000027	ND
PL2	pectate lyase (EC 4.2.2.2); exo-polygalacturonate lyase (EC 4.2.2.9).	0.00031 ± 0.000207	0.00058 ± 0.00036	0.000213 ± 0.000106	0.0000892 ± 0.000044	0.000104 ± 0.0000707	0.0000782 ± 0.0000479	ND	ND	0.0000196 ± 0.0000147	ND	ND	0.0000682 ± 0.0000429	ND	ND	ND	ND	ND	0.00000234 ± 0.00000234	ND	ND	ND
GH104	peptidoglycan lytic transglycosylase (EC 3.2.1.-)	0.000188 ± 0.0000932	0.0000704 ± 0.0000383	0.000122 ± 0.0000564	0.000111 ± 0.0000281	0.000128 ± 0.0000829	0.0000344 ± 0.0000164	0.00000559 ± 0.00000347	0.000201 ± 0.000158	0.0000181 ± 0.0000129	ND	ND	0.000374 ± 0.000292	ND	ND	ND	0.00000111 ± 0.00000111	ND	0.0000018 ± 0.0000018	0.00000272 ± 0.00000272	ND	ND
GH79	beta-glucuronidase (EC 3.2.1.31); hyaluronoglucuronidase (EC 3.2.1.36); heparanase (EC 3.2.1.166); baicalin beta-glucuronidase (EC 3.2.1.167); beta-4-O-methyl-glucuronidase (EC 3.2.1.-)	0.00034 ± 0.00028	0.00000655 ± 0.0000042	0.0000417 ± 0.0000389	0.000153 ± 0.0000712	0.000173 ± 0.00011	0.000154 ± 0.000103	0.00000678 ± 0.00000354	0.0000418 ± 0.0000418	0.0000363 ± 0.0000235	0.0000292 ± 0.0000205	0.0000028 ± 0.00000181	0.0000703 ± 0.0000235	0.0000181 ± 0.00000939	0.00000786 ± 0.00000314	0.0000115 ± 0.00000698	0.0000139 ± 0.00000985	0.0000526 ± 0.000038	0.00000774 ± 0.00000535	0.000000915 ± 0.000000915	0.00000449 ± 0.00000239	0.00000419 ± 0.00000419
CBM22	A xylan binding function has been demonstrated in several cases and affinity with mixed beta-1,3/beta-1,4-glucans in one. In several cases a thermostabilizing effect has also been seen.	0.000238 ± 0.000181	ND	0.000000997 ± 0.000000997	0.0000889 ± 0.0000889	0.0000219 ± 0.00002	ND	0.0000629 ± 0.0000272	ND	0.00000117 ± 0.00000117	0.000143 ± 0.0000438	0.0000536 ± 0.0000182	0.00000844 ± 0.00000733	0.0000957 ± 0.0000229	0.0000376 ± 0.000017	0.0000172 ± 0.00000509	0.0000469 ± 0.0000204	0.0000291 ± 0.00000887	0.0000448 ± 0.0000121	0.0000559 ± 0.0000143	0.0000269 ± 0.00000982	0.000108 ± 0.000036
GH99	glycoprotein endo-alpha-1,2-mannosidase (EC 3.2.1.130); mannan endo-1,2-alpha-mannanase (3.2.1.-)	0.000212 ± 0.0000733	0.00028 ± 0.000224	0.000341 ± 0.000161	0.0000389 ± 0.0000219	0.00002 ± 0.0000127	0.0000637 ± 0.0000287	0.00000159 ± 0.00000159	0.00000947 ± 0.00000586	0.0000559 ± 0.0000293	ND	0.000000872 ± 0.000000872	0.000127 ± 0.000107	ND	ND	0.000000596 ± 0.000000596	ND	ND	ND	ND	ND	ND
GT21	UDP-Glc: ceramide beta-glucosyltransferase (EC 2.4.1.80).	0.000113 ± 0.0000355	0.000117 ± 0.0000407	0.0000877 ± 0.0000233	0.0000703 ± 0.0000196	0.000119 ± 0.0000431	0.000112 ± 0.0000208	0.000042 ± 0.0000161	0.000164 ± 0.000056	0.0000929 ± 0.0000269	0.0000187 ± 0.00000825	0.0000337 ± 0.0000114	0.0000444 ± 0.0000154	0.0000184 ± 0.00000999	0.0000314 ± 0.0000125	0.0000665 ± 0.0000154	0.00000673 ± 0.00000673	0.00000657 ± 0.0000043	ND	0.0000157 ± 0.00000651	0.00000209 ± 0.00000209	0.00000813 ± 0.00000405
CBM78	Modules of approx. 150 residues appended to the C-terminus of GH5 and GH26 enzymes. So far found exclusively in Ruminococcal enzymes. The R. flavefaciens module has been shown to bind decorated beta-1,4-glucans with a preference for xyloglucan.	ND	ND	ND	ND	ND	ND	0.00000945 ± 0.00000577	ND	0.0000136 ± 0.0000093	0.00000632 ± 0.00000383	0.0000193 ± 0.0000177	0.00000528 ± 0.00000423	0.0000143 ± 0.00000748	0.0000149 ± 0.00000679	0.0000162 ± 0.0000057	0.0000397 ± 0.0000259	0.0000152 ± 0.00000505	0.0000342 ± 0.000012	0.000242 ± 0.0000603	0.000203 ± 0.000056	0.000254 ± 0.0000673
CBM11	Modules of approx. 180-200 residues. The CBM11 of Clotridium thermocellum Cel26A-Cel5E has been shown to bind both beta-1,4-glucan and beta-1,3-1,4-mixed linked glucans.	ND	ND	ND	ND	ND	ND	0.00000958 ± 0.00000464	0.00000264 ± 0.00000264	0.00000253 ± 0.00000253	0.0000384 ± 0.0000173	0.0000981 ± 0.000025	0.000016 ± 0.0000135	0.0000196 ± 0.00000563	0.0000593 ± 0.0000123	0.0000536 ± 0.000031	0.0000311 ± 0.000014	0.000133 ± 0.0000887	0.0000691 ± 0.0000273	0.0000705 ± 0.0000353	0.000134 ± 0.0000315	0.000166 ± 0.0000358
GH158	endo-beta-1,3-glucanase (EC 3.2.1.39)	0.000212 ± 0.0000687	0.000152 ± 0.0000481	0.000213 ± 0.0000671	0.0000244 ± 0.0000119	0.0000758 ± 0.0000387	0.0000895 ± 0.0000581	0.00000574 ± 0.00000474	0.00000264 ± 0.00000264	0.0000232 ± 0.0000126	ND	ND	0.000117 ± 0.0000852	ND	ND	0.00000895 ± 0.00000611	ND	ND	ND	ND	ND	ND
GT41	UDP-GlcNAc: peptide beta-N-acetylglucosaminyltransferase (EC 2.4.1.255); UDP-Glc: peptide N-beta-glucosyltransferase (EC 2.4.1.-)	0.000253 ± 0.000166	0.000246 ± 0.0000975	0.000196 ± 0.000115	0.0000315 ± 0.0000143	0.0000233 ± 0.0000136	0.0000202 ± 0.00000838	0.00000966 ± 0.00000625	0.0000517 ± 0.0000254	0.0000249 ± 0.0000108	0.00000499 ± 0.00000374	0.00000132 ± 0.00000132	0.0000239 ± 0.0000227	0.000000754 ± 0.000000754	0.00000251 ± 0.00000251	0.00002 ± 0.0000191	ND	0.00000498 ± 0.00000353	0.00000409 ± 0.00000247	0.0000211 ± 0.00000974	0.0000203 ± 0.0000177	0.00000704 ± 0.0000047
GT42	CMP-NeuAc alpha-2,3-sialyltransferase (EC 2.4.99.-)	0.000155 ± 0.0000846	0.0000154 ± 0.0000119	0.00000564 ± 0.00000404	0.0000229 ± 0.000012	0.000123 ± 0.0000925	0.0000512 ± 0.0000315	ND	0.0000132 ± 0.0000132	0.0000643 ± 0.0000401	ND	0.00000264 ± 0.00000264	0.0000706 ± 0.0000449	ND	ND	0.000000839 ± 0.000000839	ND	ND	ND	0.00000802 ± 0.00000564	0.0000609 ± 0.0000597	0.000000852 ± 0.000000852
GH126	alpha-amylase (EC 3.2.1.-)	0.0000205 ± 0.0000116	0.0000216 ± 0.0000179	0.000041 ± 0.0000254	0.000141 ± 0.0000627	0.0000997 ± 0.0000958	0.0000533 ± 0.0000327	ND	0.0000376 ± 0.0000376	0.0000734 ± 0.0000561	ND	ND	0.0000362 ± 0.0000247	ND	ND	ND	ND	ND	ND	ND	ND	ND
CBM23	Mannan-binding function demonstrated in one case.	ND	ND	ND	ND	ND	ND	0.0000248 ± 0.00000895	ND	0.00000722 ± 0.00000507	0.0000356 ± 0.0000115	ND	0.00000107 ± 0.00000107	0.0000156 ± 0.00000393	0.0000547 ± 0.0000284	0.0000483 ± 0.0000332	0.0000546 ± 0.0000213	0.0000447 ± 0.0000197	0.0000696 ± 0.0000222	0.0000616 ± 0.000021	0.0000356 ± 0.0000162	0.0000277 ± 0.00000817
GH113	beta-mannanase (EC 3.2.1.78)	0.00000499 ± 0.00000499	ND	0.00000285 ± 0.00000285	0.0000134 ± 0.0000134	0.000034 ± 0.000034	ND	0.0000189 ± 0.0000111	ND	ND	0.0000762 ± 0.0000256	0.00000815 ± 0.00000815	0.00000107 ± 0.00000107	0.0000545 ± 0.0000272	0.000027 ± 0.0000104	0.0000162 ± 0.00000732	0.0000761 ± 0.0000354	0.0000313 ± 0.0000125	0.0000452 ± 0.0000113	0.0000423 ± 0.0000178	0.00000745 ± 0.0000062	0.0000299 ± 0.0000097
GH19	chitinase (EC 3.2.1.14); lysozyme (EC 3.2.1.17)	0.0000362 ± 0.0000265	ND	0.0000672 ± 0.000064	0.00000224 ± 0.00000224	0.00000147 ± 0.00000147	0.00000633 ± 0.00000448	ND	0.00000342 ± 0.00000342	0.0000175 ± 0.0000175	0.0000346 ± 0.0000232	0.0000132 ± 0.0000067	0.0000885 ± 0.0000437	0.0000086 ± 0.00000749	0.0000061 ± 0.00000367	0.0000608 ± 0.0000608	0.00000449 ± 0.00000449	ND	0.00000343 ± 0.00000343	0.0000106 ± 0.0000106	0.0000414 ± 0.0000352	0.0000251 ± 0.000022
CBM72	Modules of 130-180 residues found at the C-terminus glycoside hydrolases from various families, sometimes as tandem repeats. The CBM72 found on an endoglucanase from an uncultivated microorganism was found to bind a broad spectrum of polysaccharides including soluble and insoluble cellulose, beta-1,3/1,4-mixed linked glucans, xylan, and beta-mannan [PMID=26765840].	ND	ND	ND	ND	ND	ND	0.0000352 ± 0.0000166	ND	ND	0.0000352 ± 0.0000152	0.0000327 ± 0.0000277	0.00000107 ± 0.00000107	0.0000611 ± 0.0000226	0.0000368 ± 0.0000192	0.0000195 ± 0.0000164	0.0000659 ± 0.0000338	0.0000312 ± 0.0000143	0.0000267 ± 0.00000845	0.000011 ± 0.00000609	0.0000298 ± 0.0000178	0.0000263 ± 0.00000736
AA10	AA10 (formerly CBM33) proteins are copper-dependent lytic polysaccharide monooxygenases (LPMOs); some proteins have been shown to act on chitin, others on cellulose; lytic cellulose monooxygenase (C1-hydroxylating) (EC 1.14.99.54); lytic cellulose monooxygenase (C4-dehydrogenating)(EC 1.14.99.56); lytic chitin monooxygenase (EC 1.14.99.53)	0.0000476 ± 0.0000286	0.00000616 ± 0.00000616	0.00000356 ± 0.00000356	0.0000851 ± 0.000037	0.000087 ± 0.000087	0.0000305 ± 0.0000157	0.0000267 ± 0.0000259	0.0000293 ± 0.0000293	0.0000522 ± 0.0000522	0.0000312 ± 0.0000218	0.00000174 ± 0.00000174	0.0000162 ± 0.0000162	0.00000295 ± 0.00000295	0.0000101 ± 0.00000525	0.000000839 ± 0.000000839	ND	ND	ND	ND	ND	ND
GH151	alpha-L-fucosidase (EC 3.2.1.51)	0.000231 ± 0.000155	0.000033 ± 0.000023	0.0000693 ± 0.0000526	0.0000425 ± 0.0000351	0.00000681 ± 0.00000681	0.00000309 ± 0.00000309	ND	ND	0.0000135 ± 0.00000813	0.000000748 ± 0.000000748	ND	ND	ND	0.000000894 ± 0.000000894	0.00000111 ± 0.00000111	ND	ND	ND	0.00000783 ± 0.00000552	ND	0.000000698 ± 0.000000698
GH161	beta-1,3-glucan phosphorylase (EC 2.4.1.-)	ND	ND	0.00000299 ± 0.00000299	ND	0.00000752 ± 0.00000752	ND	0.00000308 ± 0.00000213	0.00000418 ± 0.00000418	0.0000231 ± 0.0000179	0.0000604 ± 0.000043	0.00000624 ± 0.00000317	0.00000974 ± 0.00000582	0.0000336 ± 0.0000219	0.0000219 ± 0.00000584	0.0000154 ± 0.00000738	0.0000118 ± 0.000007	0.000132 ± 0.0000976	0.0000353 ± 0.0000128	0.00000453 ± 0.00000308	0.00000206 ± 0.00000135	0.0000115 ± 0.00000835
GT44	UDP-Glc: alpha-glucosyltransferase (EC 2.4.1.-); UDP-GlcNAc: alpha-N-acetylglucosaminyltransferase (EC 2.4.1.-).	0.000316 ± 0.000316	ND	0.0000295 ± 0.0000252	0.0000246 ± 0.0000246	ND	ND	ND	ND	0.00000475 ± 0.00000475	ND	ND	ND	ND	ND	ND	ND	ND	ND	ND	ND	ND
CBM68	Binding to maltotriose and maltotetraose shown for the pullulanase of Anoxybacillus sp. LM18-11. Binding function derived from crystal structure and deletion of the CBM, which showed reduced specific activity and increased Km value compared to the wild type enzyme.	0.0000109 ± 0.00000884	0.0000259 ± 0.0000192	0.00000147 ± 0.00000147	0.0000112 ± 0.00000688	ND	0.00000285 ± 0.00000226	0.00000796 ± 0.00000362	0.00000529 ± 0.00000529	0.00003 ± 0.0000197	0.00000303 ± 0.00000231	0.0000028 ± 0.00000181	0.0000467 ± 0.0000262	0.00000851 ± 0.0000053	0.00000193 ± 0.00000126	0.0000122 ± 0.00000872	0.0000092 ± 0.0000029	0.0000183 ± 0.00000743	0.0000135 ± 0.00000915	0.000051 ± 0.0000174	0.000039 ± 0.0000127	0.0000357 ± 0.00000384
CE17	acetylmannan esterase (3.1.1.-)	ND	ND	ND	ND	ND	ND	0.0000145 ± 0.00000541	ND	0.00000981 ± 0.00000654	0.0000396 ± 0.0000147	0.000000872 ± 0.000000872	0.00000107 ± 0.00000107	0.0000145 ± 0.00000638	0.0000302 ± 0.0000188	0.0000102 ± 0.00000537	0.0000258 ± 0.0000102	0.0000355 ± 0.0000196	0.0000443 ± 0.0000141	0.0000549 ± 0.0000249	0.00000997 ± 0.00000499	0.0000339 ± 0.0000117
GH85	endo-beta-N-acetylglucosaminidase (EC 3.2.1.96)	0.0000454 ± 0.0000217	0.0000891 ± 0.0000279	0.0000297 ± 0.000015	0.00000932 ± 0.00000387	ND	0.0000156 ± 0.00000682	0.00001 ± 0.00000439	0.00000947 ± 0.00000586	0.00000352 ± 0.00000352	0.0000223 ± 0.00000706	0.00001 ± 0.00000218	0.0000155 ± 0.0000138	0.0000172 ± 0.00000705	0.0000177 ± 0.00000439	0.00000745 ± 0.00000285	0.0000109 ± 0.00000449	0.00000462 ± 0.00000238	0.00000798 ± 0.0000033	0.00000256 ± 0.00000178	0.0000066 ± 0.00000265	0.00000345 ± 0.00000142
CBM12	Modules of approx. 40-60 residues. The majority of these modules is found among chitinases where the function is chitin-binding. Distantly related to the CBM5 family.	ND	ND	ND	ND	ND	ND	0.000087 ± 0.000087	ND	ND	0.000115 ± 0.0000753	0.0000108 ± 0.00000792	ND	0.00000815 ± 0.00000581	0.000051 ± 0.0000204	ND	ND	ND	ND	ND	ND	ND
CBM3	Modules of approx. 150 residues found in bacterial enzymes. The cellulose-binding function has been demonstrated in many cases. In one instance binding to chitin has been reported.	ND	ND	ND	ND	ND	ND	0.0000102 ± 0.00000589	ND	0.00000352 ± 0.00000352	0.0000559 ± 0.0000495	0.00000154 ± 0.00000154	0.0000116 ± 0.0000116	0.0000185 ± 0.0000135	0.00000962 ± 0.0000051	0.0000101 ± 0.00000446	0.000014 ± 0.00000879	ND	ND	0.0000277 ± 0.0000165	0.0000197 ± 0.00000905	0.0000668 ± 0.0000307
GT6	alpha-1,3-galactosyltransferase (EC 2.4.1.87); alpha-1,3 N-acetylgalactosaminyltransferase (EC 2.4.1.40); alpha-galactosyltransferase (EC 2.4.1.37); globoside alpha-N-acetylgalactosaminyltransferase (EC 2.4.1.88).	0.0000067 ± 0.0000067	0.0000421 ± 0.0000421	0.0000173 ± 0.0000075	0.0000111 ± 0.00000687	0.0000455 ± 0.0000455	0.0000332 ± 0.0000279	0.00000953 ± 0.00000953	0.0000539 ± 0.000033	0.0000553 ± 0.0000398	ND	ND	0.0000228 ± 0.0000214	0.00000129 ± 0.00000129	ND	0.00000301 ± 0.00000174	ND	ND	ND	ND	ND	0.000000852 ± 0.000000852
CBM70	The hyaluronan-specific binding function of the N-terminal CBM70 module of Streptococcus pneumoniae hyaluronate lyase has been demonstrated.	0.0000119 ± 0.00000758	0.00000308 ± 0.00000308	0.00000572 ± 0.00000393	0.0000352 ± 0.0000138	0.00000294 ± 0.00000294	0.00000115 ± 0.00000115	0.00000636 ± 0.00000636	0.0000839 ± 0.0000553	0.0000279 ± 0.000025	0.000000798 ± 0.000000798	ND	0.0000603 ± 0.0000464	ND	ND	ND	0.00000323 ± 0.00000232	0.0000135 ± 0.0000135	0.00000117 ± 0.00000117	0.0000053 ± 0.0000053	0.000000901 ± 0.000000901	0.00000548 ± 0.00000373
PL38	endo-beta-1,4-glucuronan lyase (EC 4.2.2.14)	0.00000399 ± 0.00000399	0.0000173 ± 0.0000173	0.0000808 ± 0.0000435	0.00000224 ± 0.00000224	ND	0.0000692 ± 0.0000659	ND	0.00000793 ± 0.00000793	0.0000359 ± 0.0000346	ND	ND	0.00000528 ± 0.0000036	ND	ND	0.000000511 ± 0.000000511	ND	ND	ND	ND	ND	ND
GH49	dextranase (EC 3.2.1.11); isopullulanase (EC 3.2.1.57); dextran 1,6-alpha-isomaltotriosidase (EC 3.2.1.95); sulfated arabinan endo-1,4-beta-L-arabinanase (EC 3.2.1.-)	0.0000267 ± 0.0000267	ND	ND	0.00000593 ± 0.00000593	0.00000147 ± 0.00000147	0.00000573 ± 0.00000573	ND	0.0000197 ± 0.00000914	0.0000194 ± 0.00000686	ND	ND	0.000134 ± 0.0000865	0.00000123 ± 0.00000123	0.00000251 ± 0.00000251	0.000000725 ± 0.000000725	ND	ND	ND	ND	ND	ND
CBM82	The boundaries, structure and starch-binding function of the CBM82 module of Eubacterium rectale Amy13K have been reported by Cockburn and coworkers in Molec. Microbiol. (2017) (PMID=29139580)	ND	ND	ND	ND	ND	ND	0.0000202 ± 0.0000108	ND	ND	0.00000632 ± 0.00000319	0.0000229 ± 0.0000153	0.00000157 ± 0.00000157	0.0000217 ± 0.0000188	0.0000105 ± 0.00000512	0.00000897 ± 0.00000666	0.0000153 ± 0.00000712	0.00000534 ± 0.00000366	0.000042 ± 0.0000208	0.0000149 ± 0.00000632	0.0000203 ± 0.0000145	0.0000161 ± 0.00000646
GH59	beta-galactosidase (EC 3.2.1.23); galactocerebrosidase (EC 3.2.1.46)	ND	ND	ND	ND	ND	ND	0.0000135 ± 0.00000937	0.00000342 ± 0.00000342	0.00000234 ± 0.00000234	0.0000256 ± 0.0000138	0.00000174 ± 0.00000174	ND	0.00000374 ± 0.00000211	0.0000237 ± 0.0000132	0.0000181 ± 0.00000802	0.0000131 ± 0.00000472	0.00000845 ± 0.00000467	0.0000293 ± 0.00000682	0.000015 ± 0.00000591	0.0000114 ± 0.00000919	0.0000179 ± 0.0000104
CBM69	starch-binding function demonstrated in one case; distantly related to families CBM20 and CBM48	ND	ND	0.0000271 ± 0.000018	0.0000273 ± 0.000011	ND	0.0000709 ± 0.0000685	0.000000729 ± 0.000000729	0.0000684 ± 0.0000684	0.00000258 ± 0.00000258	ND	ND	ND	ND	ND	ND	ND	ND	ND	ND	ND	ND
GH166	alpha-1,4-galactosaminogalactan hydrolase (EC 3.2.1.-)	ND	ND	ND	ND	ND	ND	0.0000336 ± 0.0000173	ND	ND	0.0000149 ± 0.00000824	0.00000154 ± 0.00000154	ND	0.0000263 ± 0.0000119	0.0000187 ± 0.00000848	0.0000111 ± 0.00000446	0.0000131 ± 0.00000939	0.0000035 ± 0.0000035	0.0000191 ± 0.0000142	0.0000106 ± 0.00000572	0.0000124 ± 0.00000593	0.00000957 ± 0.00000247
CBM2	Modules of approx. 100 residues and which are found in a large number of bacterial enzymes. The cellulose-binding function has been demonstrated in many cases. Several of these modules have been shown to also bind chitin or xylan.	ND	ND	ND	ND	ND	ND	0.00000758 ± 0.00000423	ND	0.00000122 ± 0.00000122	0.0000072 ± 0.00000407	ND	ND	0.00000616 ± 0.00000389	0.0000151 ± 0.00000859	0.00000222 ± 0.00000167	0.0000088 ± 0.000003	0.0000195 ± 0.00000628	0.0000205 ± 0.00000533	0.0000376 ± 0.00000967	0.0000151 ± 0.00000492	0.0000283 ± 0.00000574
GH48	reducing end-acting cellobiohydrolase (EC 3.2.1.176); endo-beta-1,4-glucanase (EC 3.2.1.4); chitinase (EC 3.2.1.14)	ND	ND	ND	ND	ND	ND	0.00000868 ± 0.0000037	0.00000264 ± 0.00000264	0.00000135 ± 0.00000135	0.0000193 ± 0.0000129	0.00000296 ± 0.00000296	0.00000105 ± 0.00000105	0.0000149 ± 0.00000462	0.0000098 ± 0.00000602	0.00000472 ± 0.00000332	0.00000929 ± 0.00000322	0.00000367 ± 0.0000024	0.00000176 ± 0.00000124	0.0000161 ± 0.00000839	0.0000108 ± 0.00000596	0.0000238 ± 0.0000113
CBM77	Pectin binding modules of approx. 110 residues. The Ruminococcus flavefaciens CBM77 was shown to bind various pectins of low degree of esterification.	ND	ND	ND	ND	ND	ND	0.0000187 ± 0.00000588	ND	ND	0.00000505 ± 0.00000336	0.00000565 ± 0.00000314	0.00000232 ± 0.00000156	0.0000165 ± 0.00000693	0.00000788 ± 0.00000305	0.00000956 ± 0.00000357	0.00000897 ± 0.0000033	0.0000128 ± 0.00000435	0.00000673 ± 0.0000033	0.00000788 ± 0.00000343	0.0000073 ± 0.00000506	0.0000137 ± 0.00000515
PL6	alginate lyase (EC 4.2.2.3); chondroitinase B (EC 4.2.2.19); MG-specific alginate lyase (EC 4.2.2.-); poly(alpha-L-guluronate) lyase / G-specific alginate lyase (EC 4.2.2.11);	0.000000998 ± 0.000000998	0.0000496 ± 0.0000496	0.00000299 ± 0.00000299	0.00000199 ± 0.00000199	ND	0.00000225 ± 0.00000225	ND	ND	0.00000142 ± 0.00000142	ND	ND	0.0000687 ± 0.0000642	0.00000129 ± 0.00000129	ND	0.000000596 ± 0.000000596	ND	ND	ND	ND	ND	ND
GH148	beta-1,3-glucanase (EC 3.2.1.-)	0.00000487 ± 0.00000487	0.00000248 ± 0.00000248	0.0000405 ± 0.0000331	0.0000151 ± 0.00000851	ND	0.0000017 ± 0.00000119	0.000000729 ± 0.000000729	ND	0.0000187 ± 0.0000127	0.00000732 ± 0.00000732	ND	ND	ND	0.00000157 ± 0.00000157	0.000000511 ± 0.000000511	ND	ND	ND	0.00000746 ± 0.0000039	0.0000074 ± 0.0000074	0.00000445 ± 0.00000187
CBM75	Modules of 290 residues appended to GH43_16 enzymes. So far found exclusively in Ruminococci. The xyloglucan-binding function was demonstrated for the R. flavefaciens protein.	ND	ND	ND	ND	ND	ND	0.00000417 ± 0.00000343	ND	0.0000037 ± 0.00000267	0.00000662 ± 0.00000446	ND	ND	0.00000202 ± 0.00000134	0.000000786 ± 0.000000786	0.00000819 ± 0.00000491	0.00000629 ± 0.00000265	0.00000117 ± 0.00000117	0.00000183 ± 0.00000183	0.0000242 ± 0.0000143	0.0000141 ± 0.00000699	0.000027 ± 0.00000692
GH98	blood-group endo-beta-1,4-galactosidase (EC 3.2.1.102); blood group A- and B-cleaving endo-beta-1,4-galactosidase (EC 3.2.1.-); endo-beta-1,4-xylanase (EC 3.2.1.8); endo-beta-1,4-xylanase (EC 3.2.1.8)	0.00000443 ± 0.00000292	0.00000279 ± 0.00000279	0.0000773 ± 0.0000756	0.00000224 ± 0.00000224	ND	0.00000742 ± 0.00000742	ND	ND	ND	ND	ND	ND	ND	ND	ND	ND	ND	ND	ND	ND	ND
GH44	endoglucanase (EC 3.2.1.4); xyloglucanase (EC 3.2.1.151)	ND	ND	ND	ND	ND	ND	ND	ND	0.00000117 ± 0.00000117	ND	0.0000047 ± 0.0000047	ND	ND	0.00000393 ± 0.00000257	0.00000626 ± 0.00000626	ND	0.0000113 ± 0.0000113	0.00000803 ± 0.00000683	0.0000107 ± 0.0000071	0.0000251 ± 0.00000913	0.0000201 ± 0.00000603
CBM76	Modules of approx. 170 residues appended to GH44 enzymes. So far found exclusively in Ruminococci. Broad specificity binding to beta-glucans demontsrated for the R. flavefaciens module, which binds xyloglucan, glucomannan, and barley beta-glucan.	ND	ND	ND	ND	ND	ND	0.00000115 ± 0.00000115	ND	0.0000052 ± 0.0000028	0.0000174 ± 0.0000111	ND	ND	ND	0.000000868 ± 0.000000868	0.000003 ± 0.00000156	0.00000921 ± 0.00000611	0.0000126 ± 0.00000828	0.0000141 ± 0.00000653	0.00000795 ± 0.00000442	0.00000753 ± 0.00000393	0.00000859 ± 0.00000447
GT72	UDP-Glc: DNA alpha-glucosyltransferase (EC 2.4.1.26)	ND	0.00000558 ± 0.00000558	0.0000768 ± 0.0000768	ND	ND	ND	ND	ND	ND	ND	ND	ND	ND	ND	ND	ND	ND	ND	ND	ND	ND
GH121	beta-L-arabinobiosidase (EC 3.2.1.-)	ND	ND	ND	ND	ND	ND	ND	ND	ND	0.0000149 ± 0.0000108	ND	ND	ND	ND	ND	ND	ND	ND	0.0000236 ± 0.0000148	0.0000248 ± 0.0000238	0.00000204 ± 0.00000137
GT52	alpha-2,3-sialyltransferase (EC 2.4.99.4); alpha-glucosyltransferase (EC 2.4.1.-)	0.00000805 ± 0.00000547	0.0000175 ± 0.0000113	0.0000234 ± 0.0000141	ND	0.00000752 ± 0.00000752	0.00000475 ± 0.00000275	ND	0.00000342 ± 0.00000342	ND	ND	ND	ND	ND	ND	ND	ND	ND	ND	0.00000272 ± 0.00000272	ND	ND
GT108	beta-1,2-mannosyltransferase (EC 2.4.1.374)	0.0000208 ± 0.0000176	ND	0.00000854 ± 0.00000854	0.00000671 ± 0.00000671	0.0000409 ± 0.0000409	ND	ND	ND	ND	ND	ND	ND	ND	ND	ND	ND	ND	ND	ND	ND	ND
CBM10	Modules of approx. 50 residues. The cellulose-binding function has been demonstrated in one case.	ND	ND	ND	0.00000224 ± 0.00000224	ND	0.00000186 ± 0.00000186	ND	0.0000479 ± 0.0000479	ND	ND	ND	0.0000139 ± 0.0000139	ND	ND	ND	ND	ND	ND	ND	ND	ND
PL17	alginate lyase (EC 4.2.2.3); oligoalginate lyase (EC 4.2.2.26)	0.00000499 ± 0.00000499	0.0000397 ± 0.0000397	0.00000868 ± 0.00000571	ND	0.00000294 ± 0.00000294	ND	ND	ND	ND	ND	ND	0.00000691 ± 0.00000463	ND	ND	ND	ND	ND	ND	ND	ND	ND
GT53	UDP-L-Ara: alpha-L-arabinosyltransferase (EC 2.4.2.-)	ND	ND	ND	ND	ND	ND	ND	ND	ND	ND	ND	ND	ND	ND	ND	ND	ND	0.00000108 ± 0.00000108	0.0000118 ± 0.0000111	0.000000901 ± 0.000000901	0.000021 ± 0.00000703
GT82	UDP-GalNAc: beta-1,4-N-acetylgalactosaminyltransferase (EC 2.4.1.-)	ND	ND	ND	0.00000143 ± 0.00000143	ND	0.00000182 ± 0.00000182	ND	ND	0.0000108 ± 0.0000108	ND	ND	0.00000551 ± 0.00000332	ND	ND	ND	ND	ND	ND	ND	0.000018 ± 0.000018	ND
GT17	beta-1,4-mannosyl-glycoprotein beta-1,4-N-acetylglucosaminyltransferase (EC 2.4.1.144).	ND	ND	ND	ND	ND	ND	ND	ND	ND	ND	ND	ND	ND	ND	ND	0.0000032 ± 0.00000231	0.0000227 ± 0.0000117	0.0000104 ± 0.00000355	ND	ND	ND
CE5	acetyl xylan esterase (EC 3.1.1.72); cutinase (EC 3.1.1.74)	ND	ND	ND	ND	ND	ND	ND	0.0000171 ± 0.0000171	ND	ND	ND	0.000015 ± 0.000015	ND	ND	ND	ND	ND	ND	ND	ND	ND
PL14	alginate lyase (EC 4.2.2.3); exo-oligoalginate lyase (EC 4.2.2.26); beta-1,4-glucuronan lyase (EC 4.2.2.14)	ND	ND	ND	ND	ND	ND	ND	ND	ND	ND	0.00000094 ± 0.00000094	0.00000211 ± 0.00000211	ND	ND	0.00000156 ± 0.00000156	ND	0.00000161 ± 0.00000161	0.00000117 ± 0.00000117	ND	0.00000346 ± 0.00000257	0.00000745 ± 0.00000381
CBM37	Modules of approx. 100 residues, conserved in numerous R. albus polysaccharide-degrading enzymes and other proteins from this bacterium. Several members of CBM37 have been shown to exhibit rather broad binding specificity to xylan, chitin, microcrystalline and phosphoric-acid swollen cellulose, as well as more heterogeneous substrates, such as alfalfa cell walls, banana stem and wheat straw.	ND	ND	ND	ND	ND	ND	0.00000115 ± 0.00000115	ND	ND	ND	0.00000262 ± 0.00000262	0.00000107 ± 0.00000107	ND	0.00000179 ± 0.00000179	ND	0.00000123 ± 0.00000123	ND	0.00000278 ± 0.00000218	0.00000186 ± 0.00000186	0.00000116 ± 0.00000116	0.00000426 ± 0.00000426
CE14	N-acetyl-1-D-myo-inosityl-2-amino-2-deoxy-alpha-D-glucopyranoside deacetylase (EC 3.5.1.89); diacetylchitobiose deacetylase (EC 3.5.1.-); mycothiol S-conjugate amidase (EC 3.5.1.-)	ND	ND	0.0000108 ± 0.0000108	ND	ND	0.000000608 ± 0.000000608	ND	ND	ND	ND	ND	ND	ND	ND	ND	ND	ND	ND	ND	ND	ND
