# Supplementary material for: Weaning Age and Its Effect on the Development of the Swine Gut Microbiome and Resistome
Source: mSystems. 2021 Nov 23;6(6):e00682-21. doi: 10.1128/mSystems.00682-21 (PMC8609972; doi:10.1128/mSystems.00682-21)
Supplement: TABLE S6 [file msystems.00682-21-s0008.xlsx]

## Sheet: Table S6
Table S6. CAZy families detected in the Sus scrofa genome at 90% identity.
Carbohydrate-binding module (CBM)	Glycoside Hydrolase (GH)	GlycosylTransferases (GT)
CBM13	GH1	GT1
CBM20	GH9	GT2
CBM21	GH13	GT4
CBM50	GH20	GT6
	GH22	GT7
	GH27	GT8
	GH29	GT10
	GH30	GT11
	GH31	GT12
	GH33	GT13
	GH35	GT14
	GH38	GT16
	GH43	GT17
	GH47	GT18
	GH56	GT23
	GH59	GT25
	GH63	GT27
	GH79	GT29
	GH84	GT31
	GH89	GT35
	GH99	GT39
		GT41
		GT43
		GT47
		GT49
		GT54
		GT59
		GT61
		GT64
		GT65
		GT76
		GT90
		GT98
		GT105
		GT109
		GT110
