# Supplementary material for: Weaning Age and Its Effect on the Development of the Swine Gut Microbiome and Resistome
Source: mSystems. 2021 Nov 23;6(6):e00682-21. doi: 10.1128/mSystems.00682-21 (PMC8609972; doi:10.1128/mSystems.00682-21)
Supplement: TABLE S7 [file msystems.00682-21-s0009.xlsx]

## Sheet: Table S7
Table S7. Differentially abundant CAZy families on d 21 and 28 between weaned vs. nursing piglets. Negative coefficient values (highlighted) at 21 d of age indicate that the CAZy family was more relatively abundant in the d 14-weaned pigs vs. the d 21- and 28-weaned pigs.
Negative coefficient values (not highlighted) at 28 d of age indicate that the CAZy family was more relatively abundant in the d 28-weaned pigs vs. the d 14- and 21-weaned pigs.
CAZy family	Activities	Weaning age group	Coefficient	Stderr	Adjusted p-value
21 days of age
d 14-weaned pigs vs. d 21- and 28-weaned pigs
GH39	alpha-L-iduronidase (EC 3.2.1.76); beta-xylosidase (EC 3.2.1.37).	21 d	-1.87631	0.326093	9.36582e-05
CBM26	Starch-binding function demonstrated in two cases.	21 d	-1.45013	0.383501	0.00270617
GH39	alpha-L-iduronidase (EC 3.2.1.76); beta-xylosidase (EC 3.2.1.37).	28 d	-1.38169	0.26862	0.000229813
CBM26	Starch-binding function demonstrated in two cases.	28 d	-1.22458	0.315911	0.00233146
GH93	exo-alpha-L-1,5-arabinanase (EC 3.2.1.-)	28 d	-1.15968	0.297064	0.00221323
CBM13	Modules of approx. 150 residues which always appear as a threefold internal repeat. The only apparent exception to this, xylanase II of Actinomadura sp. FC7 (GenBank U08894), is in fact not completely sequenced. These modules were first identified in several plant lectins such as ricin or agglutinin of Ricinus communis which bind galactose residues. The three-dimensional structure of a plant lect…	21 d	-1.11654	0.263651	0.00114307
GH93	exo-alpha-L-1,5-arabinanase (EC 3.2.1.-)	21 d	-1.03023	0.360622	0.0178112
CBM25	Starch-binding function demonstrated in one case.	21 d	-0.884891	0.326831	0.02386
CBM25	Starch-binding function demonstrated in one case.	28 d	-0.805922	0.269228	0.0135764
CBM22	A xylan binding function has been demonstrated in several cases and affinity with mixed beta-1,3/beta-1,4-glucans in one. In several cases a thermostabilizing effect has also been seen.	21 d	-0.780374	0.22083	0.00458216
CBM22	A xylan binding function has been demonstrated in several cases and affinity with mixed beta-1,3/beta-1,4-glucans in one. In several cases a thermostabilizing effect has also been seen.	28 d	-0.737533	0.181909	0.00161127
CBM13	Modules of approx. 150 residues which always appear as a threefold internal repeat. The only apparent exception to this, xylanase II of Actinomadura sp. FC7 (GenBank U08894), is in fact not completely sequenced. These modules were first identified in several plant lectins such as ricin or agglutinin of Ricinus communis which bind galactose residues. The three-dimensional structure of a plant lect…	28 d	-0.699025	0.217184	0.00872575
GH94	cellobiose phosphorylase (EC 2.4.1.20); laminaribiose phosphorylase (EC 2.4.1.31); cellodextrin phosphorylase (EC 2.4.1.49); chitobiose phosphorylase (EC 2.4.1.-); cyclic beta-1,2-glucan synthase (EC 2.4.1.-); cellobionic acid phosphorylase (EC 2.4.1.321); beta-1,2-oligoglucan phosphorylase (EC 2.4.1.-)	21 d	-0.697346	0.210275	0.00706084
CBM79	Modules of approx. 130 residues found so far only in ruminococcal proteins. Binding to various beta-glucans was shown for the R. flavefaciens GH9 enzyme.	28 d	-0.644479	0.255859	0.0337815
CBM23	Mannan-binding function demonstrated in one case.	21 d	-0.641158	0.239072	0.0248032
CBM72	Modules of 130-180 residues found at the C-terminus glycoside hydrolases from various families, sometimes as tandem repeats. The CBM72 found on an endoglucanase from an uncultivated microorganism was found to bind a broad spectrum of polysaccharides including soluble and insoluble cellulose, beta-1,3/1,4-mixed linked glucans, xylan, and beta-mannan [PMID=26765840].	28 d	-0.595292	0.155134	0.00249212
CBM72	Modules of 130-180 residues found at the C-terminus glycoside hydrolases from various families, sometimes as tandem repeats. The CBM72 found on an endoglucanase from an uncultivated microorganism was found to bind a broad spectrum of polysaccharides including soluble and insoluble cellulose, beta-1,3/1,4-mixed linked glucans, xylan, and beta-mannan [PMID=26765840].	21 d	-0.595292	0.188326	0.00976523
CBM77	Pectin binding modules of approx. 110 residues. The Ruminococcus flavefaciens CBM77 was shown to bind various pectins of low degree of esterification.	28 d	-0.4991	0.121163	0.00141933
CBM77	Pectin binding modules of approx. 110 residues. The Ruminococcus flavefaciens CBM77 was shown to bind various pectins of low degree of esterification.	21 d	-0.4991	0.147086	0.00612901
GH94	cellobiose phosphorylase (EC 2.4.1.20); laminaribiose phosphorylase (EC 2.4.1.31); cellodextrin phosphorylase (EC 2.4.1.49); chitobiose phosphorylase (EC 2.4.1.-); cyclic beta-1,2-glucan synthase (EC 2.4.1.-); cellobionic acid phosphorylase (EC 2.4.1.321); beta-1,2-oligoglucan phosphorylase (EC 2.4.1.-)	28 d	-0.474945	0.173215	0.0224064
GH5	endo-beta-1,4-glucanase / cellulase (EC 3.2.1.4); endo-beta-1,4-xylanase (EC 3.2.1.8); beta-glucosidase (EC 3.2.1.21); beta-mannosidase (EC 3.2.1.25); beta-glucosylceramidase (EC 3.2.1.45); glucan beta-1,3-glucosidase (EC 3.2.1.58); licheninase (EC 3.2.1.73); exo-beta-1,4-glucanase / cellodextrinase (EC 3.2.1.74); glucan endo-1,6-beta-glucosidase (EC 3.2.1.75); mannan endo-beta-1,4-mannosidase (E…	21 d	-0.392195	0.166104	0.0456098
GH36	alpha-galactosidase (EC 3.2.1.22); alpha-N-acetylgalactosaminidase (EC 3.2.1.49); stachyose synthase (EC 2.4.1.67); raffinose synthase (EC 2.4.1.82)	28 d	0.284429	0.110726	0.0308359
GT51	murein polymerase (EC 2.4.1.129).	28 d	0.285767	0.102942	0.0209597
CE4	acetyl xylan esterase (EC 3.1.1.72); chitin deacetylase (EC 3.5.1.41); chitooligosaccharide deacetylase (EC 3.5.1.-); peptidoglycan GlcNAc deacetylase (EC 3.5.1.-); peptidoglycan N-acetylmuramic acid deacetylase (EC 3.5.1.-).	28 d	0.316494	0.109134	0.0163082
GH23	lysozyme type G (EC 3.2.1.17); peptidoglycan lyase (EC 4.2.2.n1) also known in the literature as peptidoglycan lytic transglycosylase; chitinase (EC 3.2.1.14)	28 d	0.316536	0.115676	0.0225803
GT28	1,2-diacylglycerol 3-beta-galactosyltransferase (EC 2.4.1.46); 1,2-diacylglycerol 3-beta-glucosyltransferase (EC 2.4.1.157); UDP-GlcNAc: Und-PP-MurAc-pentapeptide beta-N-acetylglucosaminyltransferase (EC 2.4.1.227); digalactosyldiacylglycerol synthase (EC 2.4.1.241)	21 d	0.320377	0.117869	0.0234117
GH49	dextranase (EC 3.2.1.11); isopullulanase (EC 3.2.1.57); dextran 1,6-alpha-isomaltotriosidase (EC 3.2.1.95); sulfated arabinan endo-1,4-beta-L-arabinanase (EC 3.2.1.-)	28 d	0.320396	0.125169	0.0313151
GH3	beta-glucosidase (EC 3.2.1.21); xylan 1,4-beta-xylosidase (EC 3.2.1.37); beta-glucosylceramidase (EC 3.2.1.45); beta-N-acetylhexosaminidase (EC 3.2.1.52); alpha-L-arabinofuranosidase (EC 3.2.1.55); glucan 1,3-beta-glucosidase (EC 3.2.1.58); glucan 1,4-beta-glucosidase (EC 3.2.1.74); isoprimeverose-producing oligoxyloglucan hydrolase (EC 3.2.1.120); coniferin beta-glucosidase (EC 3.2.1.126); exo-1…	21 d	0.325396	0.129173	0.0337815
CE11	UDP-3-0-acyl N-acetylglucosamine deacetylase (EC 3.5.1.108).	28 d	0.329	0.10278	0.00904117
CE11	UDP-3-0-acyl N-acetylglucosamine deacetylase (EC 3.5.1.108).	21 d	0.335262	0.12477	0.0247418
CE9	N-acetylglucosamine 6-phosphate deacetylase (EC 3.5.1.25); N-acetylglucosamine 6-phosphate deacetylase (EC 3.5.1.80)	28 d	0.34467	0.133072	0.0299507
GH3	beta-glucosidase (EC 3.2.1.21); xylan 1,4-beta-xylosidase (EC 3.2.1.37); beta-glucosylceramidase (EC 3.2.1.45); beta-N-acetylhexosaminidase (EC 3.2.1.52); alpha-L-arabinofuranosidase (EC 3.2.1.55); glucan 1,3-beta-glucosidase (EC 3.2.1.58); glucan 1,4-beta-glucosidase (EC 3.2.1.74); isoprimeverose-producing oligoxyloglucan hydrolase (EC 3.2.1.120); coniferin beta-glucosidase (EC 3.2.1.126); exo-1…	28 d	0.381765	0.106407	0.0041299
GT51	murein polymerase (EC 2.4.1.129).	21 d	0.390885	0.124967	0.0103789
GT42	CMP-NeuAc alpha-2,3-sialyltransferase (EC 2.4.99.-)	28 d	0.418408	0.162273	0.0304558
GH18	chitinase (EC 3.2.1.14); lysozyme (EC 3.2.1.17); endo-beta-N-acetylglucosaminidase (EC 3.2.1.96); peptidoglycan hydrolase with endo-beta-N-acetylglucosaminidase specificity (EC 3.2.1.-); Nod factor hydrolase (EC 3.2.1.-); xylanase inhibitor; concanavalin B; narbonin	21 d	0.421027	0.174222	0.0410437
GH133	amylo-alpha-1,6-glucosidase (EC 3.2.1.33);	28 d	0.430583	0.117344	0.00344498
GT2	cellulose synthase (EC 2.4.1.12); chitin synthase (EC 2.4.1.16); dolichyl-phosphate beta-D-mannosyltransferase (EC 2.4.1.83); dolichyl-phosphate beta-glucosyltransferase (EC 2.4.1.117); N-acetylglucosaminyltransferase (EC 2.4.1.-); N-acetylgalactosaminyltransferase (EC 2.4.1.-); hyaluronan synthase (EC 2.4.1.212); chitin oligosaccharide synthase (EC 2.4.1.-); beta-1,3-glucan synthase (EC 2.4.1.34…	28 d	0.444837	0.11099	0.00177944
CE9	N-acetylglucosamine 6-phosphate deacetylase (EC 3.5.1.25); N-acetylglucosamine 6-phosphate deacetylase (EC 3.5.1.80)	21 d	0.450245	0.161544	0.0205387
GT4	sucrose synthase (EC 2.4.1.13); sucrose-phosphate synthase (EC 2.4.1.14); alpha-glucosyltransferase (EC 2.4.1.52); lipopolysaccharide N-acetylglucosaminyltransferase (EC 2.4.1.56); phosphatidylinositol alpha-mannosyltransferase (EC 2.4.1.57); GDP-Man: Man1GlcNAc2-PP-dolichol alpha-1,3-mannosyltransferase (EC 2.4.1.132); GDP-Man: Man3GlcNAc2-PP-dolichol/Man4GlcNAc2-PP-dolichol alpha-1,2-mannosyltr…	28 d	0.454923	0.123524	0.00335683
CE4	acetyl xylan esterase (EC 3.1.1.72); chitin deacetylase (EC 3.5.1.41); chitooligosaccharide deacetylase (EC 3.5.1.-); peptidoglycan GlcNAc deacetylase (EC 3.5.1.-); peptidoglycan N-acetylmuramic acid deacetylase (EC 3.5.1.-).	21 d	0.459058	0.132484	0.00535815
GH130	beta-1,4-mannosylglucose phosphorylase (EC 2.4.1.281); beta-1,4-mannooligosaccharide phosphorylase (EC 2.4.1.319); beta-1,4-mannosyl-N-acetyl-glucosamine phosphorylase (EC 2.4.1.320); beta-1,2-mannobiose phosphorylase (EC 2.4.1.-); beta-1,2-oligomannan phosphorylase (EC 2.4.1.-); beta-1,2-mannosidase (EC 3.2.1.-)	21 d	0.465456	0.122299	0.0026388
GH117	alpha-1,3-L-neoagarooligosaccharide hydrolase (EC 3.2.1.-); alpha-1,3-L-neoagarobiase / neoagarobiose hydrolase (EC 3.2.1.-)	28 d	0.475019	0.15058	0.00985901
GH57	alpha-amylase (EC 3.2.1.1); alpha-galactosidase (EC 3.2.1.22); amylopullulanase (EC 3.2.1.41); cyclomaltodextrinase (EC 3.2.1.54); branching enzyme (EC 2.4.1.18); 4-alpha-glucanotransferase (EC 2.4.1.25)	28 d	0.481823	0.189209	0.0320885
GH99	glycoprotein endo-alpha-1,2-mannosidase (EC 3.2.1.130); mannan endo-1,2-alpha-mannanase (3.2.1.-)	28 d	0.488002	0.18913	0.0304558
GT32	alpha-1,6-mannosyltransferase (EC 2.4.1.-); alpha-1,4-N-acetylglucosaminyltransferase (EC 2.4.1.-); alpha-1,4-N-acetylgalactosaminyltransferase (EC 2.4.1.-); GDP-Man: inositol-phosphorylceramide transferase (EC 2.4.1.-); UDP-Gal: beta-galactoside alpha-1,4-galactosyltransferase (EC 2.4.1.-); UDP-Gal: lactose/N-acetyl-lactosamine alpha-1,4-galactosyltransferase (EC 2.4.1.-); UDP-Glc: protein alpha…	21 d	0.490994	0.21002	0.0473272
GT4	sucrose synthase (EC 2.4.1.13); sucrose-phosphate synthase (EC 2.4.1.14); alpha-glucosyltransferase (EC 2.4.1.52); lipopolysaccharide N-acetylglucosaminyltransferase (EC 2.4.1.56); phosphatidylinositol alpha-mannosyltransferase (EC 2.4.1.57); GDP-Man: Man1GlcNAc2-PP-dolichol alpha-1,3-mannosyltransferase (EC 2.4.1.132); GDP-Man: Man3GlcNAc2-PP-dolichol/Man4GlcNAc2-PP-dolichol alpha-1,2-mannosyltr…	21 d	0.496116	0.149952	0.007153
GH4	maltose-6-phosphate glucosidase (EC 3.2.1.122); alpha-glucosidase (EC 3.2.1.20); alpha-galactosidase (EC 3.2.1.22); 6-phospho-beta-glucosidase (EC 3.2.1.86); alpha-glucuronidase (EC 3.2.1.139); alpha-galacturonase (EC 3.2.1.67); palatinase (EC 3.2.1.-)	21 d	0.506007	0.189296	0.0251758
GH24	lysozyme (EC 3.2.1.17)	28 d	0.511	0.203933	0.0344642
GH130	beta-1,4-mannosylglucose phosphorylase (EC 2.4.1.281); beta-1,4-mannooligosaccharide phosphorylase (EC 2.4.1.319); beta-1,4-mannosyl-N-acetyl-glucosamine phosphorylase (EC 2.4.1.320); beta-1,2-mannobiose phosphorylase (EC 2.4.1.-); beta-1,2-oligomannan phosphorylase (EC 2.4.1.-); beta-1,2-mannosidase (EC 3.2.1.-)	28 d	0.511742	0.100744	0.000253485
GT2	cellulose synthase (EC 2.4.1.12); chitin synthase (EC 2.4.1.16); dolichyl-phosphate beta-D-mannosyltransferase (EC 2.4.1.83); dolichyl-phosphate beta-glucosyltransferase (EC 2.4.1.117); N-acetylglucosaminyltransferase (EC 2.4.1.-); N-acetylgalactosaminyltransferase (EC 2.4.1.-); hyaluronan synthase (EC 2.4.1.212); chitin oligosaccharide synthase (EC 2.4.1.-); beta-1,3-glucan synthase (EC 2.4.1.34…	21 d	0.516371	0.134737	0.00250458
GT9	lipopolysaccharide N-acetylglucosaminyltransferase (EC 2.4.1.56); heptosyltransferase (EC 2.4.-.-).	28 d	0.522345	0.135459	0.00241421
GT32	alpha-1,6-mannosyltransferase (EC 2.4.1.-); alpha-1,4-N-acetylglucosaminyltransferase (EC 2.4.1.-); alpha-1,4-N-acetylgalactosaminyltransferase (EC 2.4.1.-); GDP-Man: inositol-phosphorylceramide transferase (EC 2.4.1.-); UDP-Gal: beta-galactoside alpha-1,4-galactosyltransferase (EC 2.4.1.-); UDP-Gal: lactose/N-acetyl-lactosamine alpha-1,4-galactosyltransferase (EC 2.4.1.-); UDP-Glc: protein alpha…	28 d	0.52377	0.173005	0.0126217
GH112	lacto-N-biose phosphorylase or galacto-N-biose phosphorylase (EC 2.4.1.211); D-galactosyl-beta-1,4-L-rhamnose phosphorylase (EC 2.4.1.247); galacto-N-biose/lacto-N-biose phosphorylase (EC 2.4.1.-)	28 d	0.547274	0.123052	0.000785453
GH6	endoglucanase (EC 3.2.1.4); cellobiohydrolase (EC 3.2.1.91)	28 d	0.549656	0.220988	0.0357151
GT19	lipid-A-disaccharide synthase (EC 2.4.1.182).	28 d	0.568991	0.155507	0.00351033
PL1	pectate lyase (EC 4.2.2.2); exo-pectate lyase (EC 4.2.2.9); pectin lyase (EC 4.2.2.10).	28 d	0.569914	0.221781	0.0308359
GH23	lysozyme type G (EC 3.2.1.17); peptidoglycan lyase (EC 4.2.2.n1) also known in the literature as peptidoglycan lytic transglycosylase; chitinase (EC 3.2.1.14)	21 d	0.572286	0.140426	0.00155368
GH18	chitinase (EC 3.2.1.14); lysozyme (EC 3.2.1.17); endo-beta-N-acetylglucosaminidase (EC 3.2.1.96); peptidoglycan hydrolase with endo-beta-N-acetylglucosaminidase specificity (EC 3.2.1.-); Nod factor hydrolase (EC 3.2.1.-); xylanase inhibitor; concanavalin B; narbonin	28 d	0.58184	0.143516	0.00161127
GH112	lacto-N-biose phosphorylase or galacto-N-biose phosphorylase (EC 2.4.1.211); D-galactosyl-beta-1,4-L-rhamnose phosphorylase (EC 2.4.1.247); galacto-N-biose/lacto-N-biose phosphorylase (EC 2.4.1.-)	21 d	0.597574	0.149379	0.00179407
PL30	hyaluronate lyase (EC 4.2.2.1)	28 d	0.603881	0.21219	0.0181672
GH154	beta-glucuronidase (3.2.1.31)	28 d	0.623813	0.227506	0.0224064
GH144	endo-beta-1,2-glucanase (EC 3.2.1.71); beta-1,2-glucooligosaccharide sophorohydrolase (EC 3.2.1.-)	21 d	0.628375	0.237664	0.0267285
GH103	peptidoglycan lytic transglycosylase (EC 3.2.1.-)	28 d	0.632717	0.215584	0.0151411
GT30	CMP-beta-KDO: alpha-3-deoxy-D-manno-octulosonic-acid (KDO) transferase (EC 2.4.99.-).	28 d	0.679363	0.153491	0.000797971
GH129	alpha-N-acetylgalactosaminidase (EC 3.2.1.49);	28 d	0.693436	0.299791	0.0494593
GH2	beta-galactosidase (EC 3.2.1.23) ; beta-mannosidase (EC 3.2.1.25); beta-glucuronidase (EC 3.2.1.31); alpha-L-arabinofuranosidase (EC 3.2.1.55); mannosylglycoprotein endo-beta-mannosidase (EC 3.2.1.152); exo-beta-glucosaminidase (EC 3.2.1.165); alpha-L-arabinopyranosidase (EC 3.2.1.-); beta-galacturonidase (EC 3.2.1.-); beta-xylosidase (EC 3.2.1.37); beta-D-galactofuranosidase (EC 3.2.1.146);	28 d	0.711026	0.143204	0.000308371
PL9	pectate lyase (EC 4.2.2.2); exopolygalacturonate lyase (EC 4.2.2.9); thiopeptidoglycan lyase (EC 4.2.2.-).	28 d	0.720086	0.30904	0.0479148
GH108	N-acetylmuramidase (EC 3.2.1.17)	28 d	0.744586	0.31001	0.0421839
GH0	Glycoside hydrolases not yet assigned to a family.	28 d	0.749012	0.217125	0.00549119
GH104	peptidoglycan lytic transglycosylase (EC 3.2.1.-)	21 d	0.767147	0.322354	0.04402
GH2	beta-galactosidase (EC 3.2.1.23) ; beta-mannosidase (EC 3.2.1.25); beta-glucuronidase (EC 3.2.1.31); alpha-L-arabinofuranosidase (EC 3.2.1.55); mannosylglycoprotein endo-beta-mannosidase (EC 3.2.1.152); exo-beta-glucosaminidase (EC 3.2.1.165); alpha-L-arabinopyranosidase (EC 3.2.1.-); beta-galacturonidase (EC 3.2.1.-); beta-xylosidase (EC 3.2.1.37); beta-D-galactofuranosidase (EC 3.2.1.146);	21 d	0.768485	0.173843	0.000801695
GH33	sialidase or neuraminidase (EC 3.2.1.18); trans-sialidase (EC 2.4.1.-); anhydrosialidase (EC 4.2.2.15); Kdo hydrolase (EC 3.2.1.-); 2-keto-3-deoxynononic acid hydrolase / KDNase (EC 3.2.1.-)	28 d	0.768554	0.252385	0.0122415
GH102	peptidoglycan lytic transglycosylase (EC 3.2.1.-)	28 d	0.774095	0.199987	0.00234706
CBM50	Modules of approx. 50 residues found attached to various enzymes from families GH18, GH19, GH23, GH24, GH25 and GH73, i.e. enzymes cleaving either chitin or peptidoglycan. Binding to chitopentaose demonstrated in the case of Pteris ryukyuensis chitinase A [Ohnuma T et al. (2008) J. Biol. Chem. 283:5178-87 (PMID: 18083709)]. CBM50 modules are also found in a multitude of other enzymes targeting th…	28 d	0.777871	0.141342	0.000131517
GH0	Glycoside hydrolases not yet assigned to a family.	21 d	0.781309	0.263579	0.0143707
GH35	beta-galactosidase (EC 3.2.1.23); exo-beta-glucosaminidase (EC 3.2.1.165); exo-beta-1,4-galactanase (EC 3.2.1.-); beta-1,3-galactosidase (EC 3.2.1.-)	21 d	0.787887	0.292184	0.0243358
GH35	beta-galactosidase (EC 3.2.1.23); exo-beta-glucosaminidase (EC 3.2.1.165); exo-beta-1,4-galactanase (EC 3.2.1.-); beta-1,3-galactosidase (EC 3.2.1.-)	28 d	0.799686	0.240688	0.00699796
GH125	exo-alpha-1,6-mannosidase (EC 3.2.1.-)	21 d	0.800095	0.341993	0.0473272
GT3	glycogen synthase (EC 2.4.1.11).	21 d	0.804767	0.23776	0.00619511
GT30	CMP-beta-KDO: alpha-3-deoxy-D-manno-octulosonic-acid (KDO) transferase (EC 2.4.99.-).	21 d	0.817554	0.186331	0.000856841
GT9	lipopolysaccharide N-acetylglucosaminyltransferase (EC 2.4.1.56); heptosyltransferase (EC 2.4.-.-).	21 d	0.824746	0.164441	0.000283951
GH43	beta-xylosidase (EC 3.2.1.37); alpha-L-arabinofuranosidase (EC 3.2.1.55); xylanase (EC 3.2.1.8); alpha-1,2-L-arabinofuranosidase (EC 3.2.1.-); exo-alpha-1,5-L-arabinofuranosidase (EC 3.2.1.-); [inverting] exo-alpha-1,5-L-arabinanase (EC 3.2.1.-); beta-1,3-xylosidase (EC 3.2.1.-); [inverting] exo-alpha-1,5-L-arabinanase (EC 3.2.1.-); [inverting] endo-alpha-1,5-L-arabinanase (EC 3.2.1.99); exo-beta…	28 d	0.827273	0.201925	0.00148634
CBM50	Modules of approx. 50 residues found attached to various enzymes from families GH18, GH19, GH23, GH24, GH25 and GH73, i.e. enzymes cleaving either chitin or peptidoglycan. Binding to chitopentaose demonstrated in the case of Pteris ryukyuensis chitinase A [Ohnuma T et al. (2008) J. Biol. Chem. 283:5178-87 (PMID: 18083709)]. CBM50 modules are also found in a multitude of other enzymes targeting th…	21 d	0.836133	0.171582	0.00034634
GH67	alpha-glucuronidase (EC 3.2.1.139); xylan alpha-1,2-glucuronidase (EC 3.2.1.131)	21 d	0.837095	0.337166	0.0359149
GT19	lipid-A-disaccharide synthase (EC 2.4.1.182).	21 d	0.837703	0.188779	0.000790041
GH43	beta-xylosidase (EC 3.2.1.37); alpha-L-arabinofuranosidase (EC 3.2.1.55); xylanase (EC 3.2.1.8); alpha-1,2-L-arabinofuranosidase (EC 3.2.1.-); exo-alpha-1,5-L-arabinofuranosidase (EC 3.2.1.-); [inverting] exo-alpha-1,5-L-arabinanase (EC 3.2.1.-); beta-1,3-xylosidase (EC 3.2.1.-); [inverting] exo-alpha-1,5-L-arabinanase (EC 3.2.1.-); [inverting] endo-alpha-1,5-L-arabinanase (EC 3.2.1.99); exo-beta…	21 d	0.842174	0.245128	0.00564315
CBM32	Binding to galactose and lactose has been demonstrated for the module of Micromonospora viridifaciens sialidase (PMID: 16239725). Binding to polygalacturonic acid has been shown for a Yersinia member (PMID: 17292916). Binding to LacNAc (beta-D-galactosyl-1,4-beta-D-N-acetylglucosamine) has been shown for an N-acetylglucosaminidase from Clostridium perfingens (PMID: 16990278).	28 d	0.911857	0.153719	7.22307e-05
GH63	processing alpha-glucosidase (EC 3.2.1.106); alpha-1,3-glucosidase (EC 3.2.1.84); alpha-glucosidase (EC 3.2.1.20); mannosylglycerate alpha-mannosidase / mannosylglycerate hydrolase (EC 3.2.1.170); glucosylglycerate hydrolase (EC 3.2.1.208)	28 d	0.912065	0.191451	0.00040512
GH159	beta-D-galactofuranosidase (EC 3.2.1.146)	21 d	0.916439	0.36545	0.0344628
CBM0	Carbohydrate-binding modules not yet assigned to a family.	28 d	0.91905	0.272299	0.00622011
CBM32	Binding to galactose and lactose has been demonstrated for the module of Micromonospora viridifaciens sialidase (PMID: 16239725). Binding to polygalacturonic acid has been shown for a Yersinia member (PMID: 17292916). Binding to LacNAc (beta-D-galactosyl-1,4-beta-D-N-acetylglucosamine) has been shown for an N-acetylglucosaminidase from Clostridium perfingens (PMID: 16990278).	21 d	0.927985	0.186607	0.000306389
CBM6	Modules of approx. 120 residues. The cellulose-binding function has been demonstrated in one case on amorphous cellulose and beta-1,4-xylan. Some of these modules also bind beta-1,3-glucan, beta-1,3-1,4-glucan, and beta-1,4-glucan.	21 d	0.936378	0.263674	0.00442301
GH20	beta-hexosaminidase (EC 3.2.1.52); lacto-N-biosidase (EC 3.2.1.140); beta-1,6-N-acetylglucosaminidase (EC 3.2.1.-); beta-6-SO3-N-acetylglucosaminidase (EC 3.2.1.-)	21 d	0.936497	0.246692	0.00266617
CE1	acetyl xylan esterase (EC 3.1.1.72); cinnamoyl esterase (EC 3.1.1.-); feruloyl esterase (EC 3.1.1.73); carboxylesterase (EC 3.1.1.1); S-formylglutathione hydrolase (EC 3.1.2.12); diacylglycerol O-acyltransferase (EC 2.3.1.20); trehalose 6-O-mycolyltransferase (EC 2.3.1.122)	21 d	0.943078	0.278694	0.00619511
GH91	inulin lyase [DFA-I-forming] (EC 4.2.2.17); inulin lyase [DFA-III-forming] (EC 4.2.2.18); difructofuranose 1,2':2,3' dianhydride hydrolase [DFA-IIIase] (EC 3.2.1.-)	28 d	0.952448	0.255066	0.00299031
CE8	pectin methylesterase (EC 3.1.1.11).	28 d	0.961517	0.171256	0.000116258
GH29	alpha-L-fucosidase (EC 3.2.1.51); alpha-1,3/1,4-L-fucosidase (EC 3.2.1.111)	21 d	0.962575	0.220158	0.000871951
GH97	glucoamylase (EC 3.2.1.3); alpha-glucosidase (EC 3.2.1.20); alpha-galactosidase (EC 3.2.1.22)	28 d	0.976801	0.180567	0.000152147
GT77	alpha-xylosyltransferase (EC 2.4.2.39); alpha-1,3-galactosyltransferase (EC 2.4.1.37); arabinosyltransferase (EC 2.4.2.-); arabinosyltransferase (EC 2.4.2.-)	28 d	0.977516	0.414531	0.0457143
GH10	endo-1,4-beta-xylanase (EC 3.2.1.8); endo-1,3-beta-xylanase (EC 3.2.1.32); tomatinase (EC 3.2.1.-); xylan endotransglycosylase (EC 2.4.2.-); endo-beta-1,4-glucanase (EC 3.2.1.4)	21 d	0.979837	0.396526	0.0366763
GH29	alpha-L-fucosidase (EC 3.2.1.51); alpha-1,3/1,4-L-fucosidase (EC 3.2.1.111)	28 d	0.995188	0.181356	0.000133652
GT56	TDP-Fuc4NAc: lipid II Fuc4NAc transferase (EC 2.4.1.-)	28 d	0.998625	0.312646	0.00913887
GH66	cycloisomaltooligosaccharide glucanotransferase (EC 2.4.1.248); dextranase (EC 3.2.1.11).	28 d	1.00126	0.239961	0.00129666
GH55	exo-beta-1,3-glucanase (EC 3.2.1.58); endo-beta-1,3-glucanase (EC 3.2.1.39)	28 d	1.01269	0.200022	0.00026033
GT0	Glycosyltransferases not yet assigned to a family	28 d	1.01347	0.148217	2.65156e-05
GH97	glucoamylase (EC 3.2.1.3); alpha-glucosidase (EC 3.2.1.20); alpha-galactosidase (EC 3.2.1.22)	21 d	1.01701	0.219201	0.000529147
GH20	beta-hexosaminidase (EC 3.2.1.52); lacto-N-biosidase (EC 3.2.1.140); beta-1,6-N-acetylglucosaminidase (EC 3.2.1.-); beta-6-SO3-N-acetylglucosaminidase (EC 3.2.1.-)	28 d	1.02031	0.203213	0.000283832
GH116	beta-glucosidase (EC 3.2.1.21); beta-xylosidase (EC 3.2.1.37); acid beta-glucosidase/beta-glucosylceramidase (EC 3.2.1.45); beta-N-acetylglucosaminidase (EC 3.2.1.52)	28 d	1.03234	0.261754	0.00203886
GH33	sialidase or neuraminidase (EC 3.2.1.18); trans-sialidase (EC 2.4.1.-); anhydrosialidase (EC 4.2.2.15); Kdo hydrolase (EC 3.2.1.-); 2-keto-3-deoxynononic acid hydrolase / KDNase (EC 3.2.1.-)	21 d	1.03438	0.306383	0.00622011
CE7	acetyl xylan esterase (EC 3.1.1.72); cephalosporin-C deacetylase (EC 3.1.1.41).	28 d	1.03818	0.330871	0.0101985
GT3	glycogen synthase (EC 2.4.1.11).	28 d	1.04235	0.195856	0.000175148
GH127	beta-L-arabinofuranosidase (EC 3.2.1.185); 3-C-carboxy-5-deoxy-L-xylose (aceric acid) hydrolase (EC 3.2.1.-)	21 d	1.05415	0.218923	0.000376654
GT1	UDP-glucuronosyltransferase (EC 2.4.1.17); zeatin O-beta-xylosyltransferase (EC 2.4.2.40); 2-hydroxyacylsphingosine 1-beta-galactosyltransferase (EC 2.4.1.45); N-acylsphingosine galactosyltransferase (EC 2.4.1.47); flavonol 3-O-glucosyltransferase (EC 2.4.1.91); anthocyanidin 3-O-glucosyltransferase (EC 2.4.1.115); sinapate 1-glucosyltransferase (EC 2.4.1.120); indole-3-acetate beta-glucosyltrans…	28 d	1.05956	0.200059	0.000179397
CE12	pectin acetylesterase (EC 3.1.1.-); rhamnogalacturonan acetylesterase (EC 3.1.1.-); acetyl xylan esterase (EC 3.1.1.72)	28 d	1.06216	0.239603	0.00079164
GH63	processing alpha-glucosidase (EC 3.2.1.106); alpha-1,3-glucosidase (EC 3.2.1.84); alpha-glucosidase (EC 3.2.1.20); mannosylglycerate alpha-mannosidase / mannosylglycerate hydrolase (EC 3.2.1.170); glucosylglycerate hydrolase (EC 3.2.1.208)	21 d	1.06384	0.232412	0.000602404
GT1	UDP-glucuronosyltransferase (EC 2.4.1.17); zeatin O-beta-xylosyltransferase (EC 2.4.2.40); 2-hydroxyacylsphingosine 1-beta-galactosyltransferase (EC 2.4.1.45); N-acylsphingosine galactosyltransferase (EC 2.4.1.47); flavonol 3-O-glucosyltransferase (EC 2.4.1.91); anthocyanidin 3-O-glucosyltransferase (EC 2.4.1.115); sinapate 1-glucosyltransferase (EC 2.4.1.120); indole-3-acetate beta-glucosyltrans…	21 d	1.06512	0.242862	0.000856841
GH146	beta-L-arabinofuranosidase (EC 3.2.1.185)	28 d	1.08032	0.241593	0.000754392
GH37	alpha,alpha-trehalase (EC 3.2.1.28).	28 d	1.08175	0.351176	0.0114571
GH28	polygalacturonase (EC 3.2.1.15); alpha-L-rhamnosidase (EC 3.2.1.40); exo-polygalacturonase (EC 3.2.1.67); exo-polygalacturonosidase (EC 3.2.1.82); rhamnogalacturonase (EC 3.2.1.171); rhamnogalacturonan alpha-1,2-galacturonohydrolase (EC 3.2.1.173); endo-xylogalacturonan hydrolase (EC 3.2.1.-)	28 d	1.09115	0.259666	0.00121744
GH127	beta-L-arabinofuranosidase (EC 3.2.1.185); 3-C-carboxy-5-deoxy-L-xylose (aceric acid) hydrolase (EC 3.2.1.-)	28 d	1.09547	0.180338	6.56005e-05
PL35	chondroitin lyase / chondroitinase (EC 4.2.2.-); chondroitin AC lyase (EC 4.2.2.5)	28 d	1.12183	0.365895	0.0117289
GH15	glucoamylase (EC 3.2.1.3); glucodextranase (EC 3.2.1.70); alpha,alpha-trehalase (EC 3.2.1.28); dextran dextrinase (EC 2.4.1.2)	21 d	1.12421	0.379904	0.0144659
GT23	N-acetyl-beta-D-glucosaminide alpha-1,6-L-fucosyltransferase (EC 2.4.1.68); chitin-oligosaccharide alpha-1,6-L-fucosyltransferase (EC 2.4.1.-)	21 d	1.13321	0.384194	0.0147148
CE12	pectin acetylesterase (EC 3.1.1.-); rhamnogalacturonan acetylesterase (EC 3.1.1.-); acetyl xylan esterase (EC 3.1.1.72)	21 d	1.13447	0.290867	0.00221682
PL33	hyaluronate lyase (EC 4.2.2.1); gellan lyase (EC 4.2.2.25); chondroitin sulfate lyase (EC 4.2.2.20)	28 d	1.15463	0.333969	0.00542504
GH78	alpha-L-rhamnosidase (EC 3.2.1.40); rhamnogalacturonan alpha-L-rhamnohydrolase (EC 3.2.1.174); L-Rhap-alpha-1,3-D-Apif -specific alpha-1,3-L-rhamnosidase (EC 3.2.1.-)	28 d	1.16172	0.188647	5.88181e-05
PL33	hyaluronate lyase (EC 4.2.2.1); gellan lyase (EC 4.2.2.25); chondroitin sulfate lyase (EC 4.2.2.20)	21 d	1.17012	0.405423	0.0167482
GH78	alpha-L-rhamnosidase (EC 3.2.1.40); rhamnogalacturonan alpha-L-rhamnohydrolase (EC 3.2.1.174); L-Rhap-alpha-1,3-D-Apif -specific alpha-1,3-L-rhamnosidase (EC 3.2.1.-)	21 d	1.17644	0.229009	0.000230266
GH159	beta-D-galactofuranosidase (EC 3.2.1.146)	28 d	1.17702	0.301041	0.00219657
GT0	Glycosyltransferases not yet assigned to a family	21 d	1.18083	0.179929	3.52937e-05
GH28	polygalacturonase (EC 3.2.1.15); alpha-L-rhamnosidase (EC 3.2.1.40); exo-polygalacturonase (EC 3.2.1.67); exo-polygalacturonosidase (EC 3.2.1.82); rhamnogalacturonase (EC 3.2.1.171); rhamnogalacturonan alpha-1,2-galacturonohydrolase (EC 3.2.1.173); endo-xylogalacturonan hydrolase (EC 3.2.1.-)	21 d	1.18245	0.315222	0.00288924
GH24	lysozyme (EC 3.2.1.17)	21 d	1.18264	0.247565	0.000396527
GH50	beta-agarase (EC 3.2.1.81).	21 d	1.19215	0.387043	0.0114571
GH144	endo-beta-1,2-glucanase (EC 3.2.1.71); beta-1,2-glucooligosaccharide sophorohydrolase (EC 3.2.1.-)	28 d	1.19477	0.195777	6.43222e-05
CBM66	The CBM66 module, derived from the Bacillus subtilis exo-acting beta-fructosidase SacC, targets the terminal fructoside residue of fructans.	28 d	1.21212	0.320462	0.00270617
GH106	alpha-L-rhamnosidase (EC 3.2.1.40); rhamnogalacturonan alpha-L-rhamnohydrolase (EC 3.2.1.174)	28 d	1.21896	0.252515	0.000376654
GH105	unsaturated rhamnogalacturonyl hydrolase (EC 3.2.1.172); d-4,5-unsaturated beta-glucuronyl hydrolase (EC 3.2.1.-); d-4,5-unsaturated alpha-galacturonidase (EC 3.2.1.-)	28 d	1.22033	0.25662	0.0004095
CBM38	The inulin-binding function has been demonstrated in the case of the cycloinulo-oligosaccharide fructanotransferase from Paenibacillus macerans (Bacillus macerans) by Lee et al. (2004) FEMS Microbiol Lett 234:105-10. (PMID:15109727).	28 d	1.22118	0.29474	0.00137023
GH101	endo-alpha-N-acetylgalactosaminidase (EC 3.2.1.97)	21 d	1.22127	0.357561	0.00584915
GH102	peptidoglycan lytic transglycosylase (EC 3.2.1.-)	21 d	1.23345	0.242774	0.000253485
CE8	pectin methylesterase (EC 3.1.1.11).	21 d	1.23751	0.207896	7.07996e-05
CBM35	Modules of approx. 130 residues. A module that is conserved in three Cellvibrio xylan-degrading enzymes binds to xylan and the interaction is calcium dependent, while a module from a Cellvibrio mannanase binds to decorated soluble mannans and mannooligosaccharides. A module in a	28 d	1.24273	0.208674	7.07996e-05
GT10	galactoside alpha-1,3/1,4-L-fucosyltransferase (EC 2.4.1.65); galactoside alpha-1,3-L-fucosyltransferase (EC 2.4.1.152); glycoprotein alpha-1,3-L-fucosyltransferase (EC 2.4.1.214)	28 d	1.24349	0.31035	0.00177944
CBM35	Modules of approx. 130 residues. A module that is conserved in three Cellvibrio xylan-degrading enzymes binds to xylan and the interaction is calcium dependent, while a module from a Cellvibrio mannanase binds to decorated soluble mannans and mannooligosaccharides. A module in a	21 d	1.24807	0.253321	0.000325961
GH146	beta-L-arabinofuranosidase (EC 3.2.1.185)	21 d	1.25837	0.293282	0.00102082
CBM6	Modules of approx. 120 residues. The cellulose-binding function has been demonstrated in one case on amorphous cellulose and beta-1,4-xylan. Some of these modules also bind beta-1,3-glucan, beta-1,3-1,4-glucan, and beta-1,4-glucan.	28 d	1.26057	0.217202	8.75559e-05
CE1	acetyl xylan esterase (EC 3.1.1.72); cinnamoyl esterase (EC 3.1.1.-); feruloyl esterase (EC 3.1.1.73); carboxylesterase (EC 3.1.1.1); S-formylglutathione hydrolase (EC 3.1.2.12); diacylglycerol O-acyltransferase (EC 2.3.1.20); trehalose 6-O-mycolyltransferase (EC 2.3.1.122)	28 d	1.26314	0.229575	0.000131517
CE15	4-O-methyl-glucuronoyl methylesterase (EC 3.1.1.-)	21 d	1.28579	0.43285	0.0142352
PL40	ulvan lyase (EC 4.2.2.-)	28 d	1.2908	0.481203	0.0248032
GH15	glucoamylase (EC 3.2.1.3); glucodextranase (EC 3.2.1.70); alpha,alpha-trehalase (EC 3.2.1.28); dextran dextrinase (EC 2.4.1.2)	28 d	1.29174	0.312948	0.00140129
GH105	unsaturated rhamnogalacturonyl hydrolase (EC 3.2.1.172); d-4,5-unsaturated beta-glucuronyl hydrolase (EC 3.2.1.-); d-4,5-unsaturated alpha-galacturonidase (EC 3.2.1.-)	21 d	1.29357	0.311525	0.00135066
PL29	hyaluronate lyase (EC 4.2.2.1); chondroitin-sulfate ABC endolyase (EC 4.2.2.20); dermatan sulfate lyase (4.2.2.-); dermatan sulfate lyase (EC 4.2.2.-)	21 d	1.31159	0.469911	0.0204506
GH106	alpha-L-rhamnosidase (EC 3.2.1.40); rhamnogalacturonan alpha-L-rhamnohydrolase (EC 3.2.1.174)	21 d	1.34004	0.306542	0.000871951
GH103	peptidoglycan lytic transglycosylase (EC 3.2.1.-)	21 d	1.35966	0.261709	0.000212158
CE15	4-O-methyl-glucuronoyl methylesterase (EC 3.1.1.-)	28 d	1.36955	0.356562	0.00248649
GT23	N-acetyl-beta-D-glucosaminide alpha-1,6-L-fucosyltransferase (EC 2.4.1.68); chitin-oligosaccharide alpha-1,6-L-fucosyltransferase (EC 2.4.1.-)	28 d	1.38111	0.316482	0.000880596
GT14	beta-1,3-galactosyl-O-glycosyl-glycoprotein beta-1,6-N-acetylglucosaminyltransferase (EC 2.4.1.102); N-acetyllactosaminide beta-1,6-N-acetylglucosaminyltransferase (EC 2.4.1.150); protein O-beta-xylosyltransferase (EC 2.4.2.26); UDP-GlcA:arabinogalactan beta-glucuronosyltransferase (EC 2.4.1.-)	21 d	1.38667	0.365353	0.00266617
GH38	alpha-mannosidase (EC 3.2.1.24); mannosyl-oligosaccharide alpha-1,2-mannosidase (EC 3.2.1.113); mannosyl-oligosaccharide alpha-1,3-1,6-mannosidase (EC 3.2.1.114); alpha-2-O-mannosylglycerate hydrolase (EC 3.2.1.170); mannosyl-oligosaccharide alpha-1,3-mannosidase (EC 3.2.1.-)	28 d	1.4141	0.244208	8.81205e-05
GH6	endoglucanase (EC 3.2.1.4); cellobiohydrolase (EC 3.2.1.91)	21 d	1.42405	0.268269	0.000177881
PL27	L-rhamnose-alpha-1,4-D-glucuronate lyase (EC 4.2.2.-)	28 d	1.42524	0.416644	0.00581078
GH27	alpha-galactosidase (EC 3.2.1.22); alpha-N-acetylgalactosaminidase (EC 3.2.1.49); isomalto-dextranase (EC 3.2.1.94); beta-L-arabinopyranosidase (EC 3.2.1.88); galactan:galactan galactosyltransferase (EC 2.4.1.-)	21 d	1.43493	0.298197	0.000376654
PL22	oligogalacturonate lyase / oligogalacturonide lyase (EC 4.2.2.6)	21 d	1.4513	0.455126	0.00920408
GH95	alpha-L-fucosidase (EC 3.2.1.51); alpha-1,2-L-fucosidase (EC 3.2.1.63); alpha-L-galactosidase (EC 3.2.1.-)	21 d	1.47346	0.274843	0.000167543
GH125	exo-alpha-1,6-mannosidase (EC 3.2.1.-)	28 d	1.47362	0.281719	0.000203816
GT14	beta-1,3-galactosyl-O-glycosyl-glycoprotein beta-1,6-N-acetylglucosaminyltransferase (EC 2.4.1.102); N-acetyllactosaminide beta-1,6-N-acetylglucosaminyltransferase (EC 2.4.1.150); protein O-beta-xylosyltransferase (EC 2.4.2.26); UDP-GlcA:arabinogalactan beta-glucuronosyltransferase (EC 2.4.1.-)	28 d	1.47539	0.300961	0.000333969
CBM20	The granular starch-binding function has been demonstrated in several cases. Interact strongly with cyclodextrins. Often designated as starch-binding domains (SBD).	28 d	1.48448	0.221711	3.09767e-05
GH147	beta-galactosidase (EC 3.2.1.23)	28 d	1.48506	0.349921	0.00112734
PL15	oligo-alginate lyase (EC 4.2.2.-); alginate lyase (EC 4.2.2.3)	28 d	1.49173	0.281901	0.000179397
CBM20	The granular starch-binding function has been demonstrated in several cases. Interact strongly with cyclodextrins. Often designated as starch-binding domains (SBD).	21 d	1.50852	0.269147	0.000116258
GH140	apiosidase (EC 3.2.1.-)	28 d	1.52788	0.293692	0.000211669
GH165	beta-galactosidase (EC 3.2.1.23)	21 d	1.5347	0.498541	0.0114571
GH136	lacto-N-biosidase (EC 3.2.1.140)	21 d	1.54481	0.509239	0.0125091
GH38	alpha-mannosidase (EC 3.2.1.24); mannosyl-oligosaccharide alpha-1,2-mannosidase (EC 3.2.1.113); mannosyl-oligosaccharide alpha-1,3-1,6-mannosidase (EC 3.2.1.114); alpha-2-O-mannosylglycerate hydrolase (EC 3.2.1.170); mannosyl-oligosaccharide alpha-1,3-mannosidase (EC 3.2.1.-)	21 d	1.54582	0.296457	0.000208783
PL12	heparin-sulfate lyase (EC 4.2.2.8)	28 d	1.54708	0.348161	0.000785453
GH95	alpha-L-fucosidase (EC 3.2.1.51); alpha-1,2-L-fucosidase (EC 3.2.1.63); alpha-L-galactosidase (EC 3.2.1.-)	28 d	1.54731	0.226403	2.65156e-05
GH165	beta-galactosidase (EC 3.2.1.23)	28 d	1.55513	0.410676	0.00270462
CBM67	Fujimoto et al. [PMID : 23486481] disclosed the L-rhamnose binding activity and 3-D structure of the CBM67 of Streptomyces avermitilis alpha-L-rhamnosidase (SaRha78A);	21 d	1.5595	0.437583	0.00434417
PL8	hyaluronate lyase (EC 4.2.2.1); chondroitin AC lyase (EC 4.2.2.5); xanthan lyase (EC 4.2.2.12); chondroitin ABC lyase (EC 4.2.2.20)	21 d	1.56044	0.282244	0.000128228
CBM5	Modules of approx. 60 residues found in bacterial enzymes. Chitin-binding described in several cases. Distantly related to the CBM12 family.	21 d	1.57789	0.479746	0.00744574
GH136	lacto-N-biosidase (EC 3.2.1.140)	28 d	1.5962	0.419488	0.0026388
PL22	oligogalacturonate lyase / oligogalacturonide lyase (EC 4.2.2.6)	28 d	1.62463	0.374912	0.000939756
PL15	oligo-alginate lyase (EC 4.2.2.-); alginate lyase (EC 4.2.2.3)	21 d	1.63614	0.342215	0.000396527
GH16	xyloglucan:xyloglucosyltransferase (EC 2.4.1.207); keratan-sulfate endo-1,4-beta-galactosidase (EC 3.2.1.103); endo-1,3-beta-glucanase / laminarinase (EC 3.2.1.39); endo-1,3(4)-beta-glucanase (EC 3.2.1.6); licheninase (EC 3.2.1.73); beta-agarase (EC 3.2.1.81); kappa;-carrageenase (EC 3.2.1.83); xyloglucanase (EC 3.2.1.151); endo-beta-1,3-galactanase (EC 3.2.1.181); [retaining] beta-porphyranase (…	21 d	1.65506	0.3357	0.000325961
CBM51	Modules of approx. 150 residues found attached to various enzymes from families GH2, GH27, GH31, GH95, GH98 and GH101 . Binding to galactose and to blood group A/B-antigens demonstrated in the case of C. perfringens GH95CBM51 and GH98CBM51 respectively [Gregg KJ et al. (2008) J. Biol. Chem. 283:12604-13 PMID: 18292090].	21 d	1.65648	0.309381	0.000167543
GT11	GDP-L-Fuc: galactoside alpha-1,2-L-fucosyltransferase (EC 2.4.1.69); GDP-L-Fuc: beta-LacNac alpha-1,3-L-fucosyltransferase (EC 2.4.1.-)	28 d	1.66306	0.266436	5.46024e-05
GH138	alpha-galacturonidase (EC 3.2.1.-)	28 d	1.66441	0.339282	0.000333969
GT11	GDP-L-Fuc: galactoside alpha-1,2-L-fucosyltransferase (EC 2.4.1.69); GDP-L-Fuc: beta-LacNac alpha-1,3-L-fucosyltransferase (EC 2.4.1.-)	21 d	1.66483	0.323441	0.000229813
PL26	rhamnogalacturonan exolyase (EC 4.2.2.24).	28 d	1.67072	0.361986	0.000555343
GH115	xylan alpha-1,2-glucuronidase (3.2.1.131); alpha-(4-O-methyl)-glucuronidase (3.2.1.-)	28 d	1.67562	0.300694	0.000120324
GH16	xyloglucan:xyloglucosyltransferase (EC 2.4.1.207); keratan-sulfate endo-1,4-beta-galactosidase (EC 3.2.1.103); endo-1,3-beta-glucanase / laminarinase (EC 3.2.1.39); endo-1,3(4)-beta-glucanase (EC 3.2.1.6); licheninase (EC 3.2.1.73); beta-agarase (EC 3.2.1.81); kappa;-carrageenase (EC 3.2.1.83); xyloglucanase (EC 3.2.1.151); endo-beta-1,3-galactanase (EC 3.2.1.181); [retaining] beta-porphyranase (…	28 d	1.67702	0.276535	6.56005e-05
GH123	beta-N-acetylgalactosaminidase (EC 3.2.1.53); glycosphingolipid beta-N-acetylgalactosaminidase (EC 3.2.1.-)	21 d	1.69299	0.345802	0.000335357
GH88	d-4,5-unsaturated beta-glucuronyl hydrolase (EC 3.2.1.-)	28 d	1.70862	0.267242	4.41693e-05
GH88	d-4,5-unsaturated beta-glucuronyl hydrolase (EC 3.2.1.-)	21 d	1.72641	0.324419	0.000175148
GH76	alpha-1,6-mannanase (EC 3.2.1.101); alpha-glucosidase (EC 3.2.1.20)	21 d	1.72667	0.310542	0.000121463
PL8	hyaluronate lyase (EC 4.2.2.1); chondroitin AC lyase (EC 4.2.2.5); xanthan lyase (EC 4.2.2.12); chondroitin ABC lyase (EC 4.2.2.20)	28 d	1.73244	0.2325	1.67371e-05
GH27	alpha-galactosidase (EC 3.2.1.22); alpha-N-acetylgalactosaminidase (EC 3.2.1.49); isomalto-dextranase (EC 3.2.1.94); beta-L-arabinopyranosidase (EC 3.2.1.88); galactan:galactan galactosyltransferase (EC 2.4.1.-)	28 d	1.73375	0.245641	2.08818e-05
GH140	apiosidase (EC 3.2.1.-)	21 d	1.75714	0.356528	0.000325961
GH139	alpha-2-O-Me-L-fucosidase (EC 3.2.1.-)	28 d	1.76867	0.359462	0.000327263
CBM51	Modules of approx. 150 residues found attached to various enzymes from families GH2, GH27, GH31, GH95, GH98 and GH101 . Binding to galactose and to blood group A/B-antigens demonstrated in the case of C. perfringens GH95CBM51 and GH98CBM51 respectively [Gregg KJ et al. (2008) J. Biol. Chem. 283:12604-13 PMID: 18292090].	28 d	1.77027	0.254854	2.43138e-05
GT20	alpha,alpha-trehalose-phosphate synthase [UDP-forming] (EC 2.4.1.15); Glucosylglycerol-phosphate synthase (EC 2.4.1.213); trehalose-6-P phosphatase (EC 3.1.3.12); [retaining] GDP-valeniol: validamine 7-phosphate valeniolyltransferase (EC 2.-.-.-)	28 d	1.77679	0.286414	5.7203e-05
CBM57	Created from reading Schallus et al (2008) Mol Biol Cell. 19:3404-3414 [PMID: 18524852] and finding related domains attached to various glycosidases.	21 d	1.77716	0.499515	0.00438134
GH115	xylan alpha-1,2-glucuronidase (3.2.1.131); alpha-(4-O-methyl)-glucuronidase (3.2.1.-)	21 d	1.78204	0.365029	0.00034285
GH92	mannosyl-oligosaccharide alpha-1,2-mannosidase (EC 3.2.1.113); mannosyl-oligosaccharide alpha-1,3-mannosidase (EC 3.2.1.-); mannosyl-oligosaccharide alpha-1,6-mannosidase (EC 3.2.1.-); alpha-mannosidase (EC 3.2.1.24); alpha-1,2-mannosidase (EC 3.2.1.-); alpha-1,3-mannosidase (EC 3.2.1.-); alpha-1,4-mannosidase (EC 3.2.1.-); mannosyl-1-phosphodiester alpha-1,P-mannosidase (EC 3.2.1.-)	21 d	1.79609	0.299537	6.97807e-05
PL12	heparin-sulfate lyase (EC 4.2.2.8)	21 d	1.81265	0.422651	0.00102082
GH141	alpha-L-fucosidase (EC 3.2.1.51); xylanase (EC 3.2.1.8)	28 d	1.81622	0.377489	0.000376654
GH138	alpha-galacturonidase (EC 3.2.1.-)	21 d	1.83095	0.411873	0.000785453
GH109	alpha-N-acetylgalactosaminidase (EC 3.2.1.49)	21 d	1.84122	0.339546	0.00015113
GH145	L-Rhalpha-alpha-1,4-GlcA alpha-L-rhamnohydrolase (EC 3.2.1.-)	28 d	1.84298	0.329964	0.00011908
PL26	rhamnogalacturonan exolyase (EC 4.2.2.24).	21 d	1.85071	0.439435	0.00119944
PL29	hyaluronate lyase (EC 4.2.2.1); chondroitin-sulfate ABC endolyase (EC 4.2.2.20); dermatan sulfate lyase (4.2.2.-); dermatan sulfate lyase (EC 4.2.2.-)	28 d	1.85222	0.387092	0.000396527
GH123	beta-N-acetylgalactosaminidase (EC 3.2.1.53); glycosphingolipid beta-N-acetylgalactosaminidase (EC 3.2.1.-)	28 d	1.8601	0.284856	3.60327e-05
GH89	alpha-N-acetylglucosaminidase (EC 3.2.1.50)	28 d	1.86519	0.259099	2.08818e-05
PL11	rhamnogalacturonan endolyase (EC 4.2.2.23); rhamnogalacturonan exolyase (EC 4.2.2.24)	28 d	1.87131	0.321097	8.48658e-05
GH163	endo-beta-N-acetylglucosaminidase cleaving GlcNAc-beta-1,2-Man (EC 3.2.1.-)	28 d	1.87458	0.277653	2.96074e-05
GH92	mannosyl-oligosaccharide alpha-1,2-mannosidase (EC 3.2.1.113); mannosyl-oligosaccharide alpha-1,3-mannosidase (EC 3.2.1.-); mannosyl-oligosaccharide alpha-1,6-mannosidase (EC 3.2.1.-); alpha-mannosidase (EC 3.2.1.24); alpha-1,2-mannosidase (EC 3.2.1.-); alpha-1,3-mannosidase (EC 3.2.1.-); alpha-1,4-mannosidase (EC 3.2.1.-); mannosyl-1-phosphodiester alpha-1,P-mannosidase (EC 3.2.1.-)	28 d	1.87547	0.246745	1.6128e-05
GH89	alpha-N-acetylglucosaminidase (EC 3.2.1.50)	21 d	1.88873	0.314534	6.97807e-05
PL11	rhamnogalacturonan endolyase (EC 4.2.2.23); rhamnogalacturonan exolyase (EC 4.2.2.24)	21 d	1.89312	0.389797	0.000356235
GH145	L-Rhalpha-alpha-1,4-GlcA alpha-L-rhamnohydrolase (EC 3.2.1.-)	21 d	1.89619	0.400561	0.000426903
GT56	TDP-Fuc4NAc: lipid II Fuc4NAc transferase (EC 2.4.1.-)	21 d	1.89882	0.379538	0.000288875
GH163	endo-beta-N-acetylglucosaminidase cleaving GlcNAc-beta-1,2-Man (EC 3.2.1.-)	21 d	1.90578	0.337058	0.000110268
GH142	beta-L-arabinofuranosidase (EC 3.2.1.185)	28 d	1.94487	0.295663	3.52937e-05
CBM67	Fujimoto et al. [PMID : 23486481] disclosed the L-rhamnose binding activity and 3-D structure of the CBM67 of Streptomyces avermitilis alpha-L-rhamnosidase (SaRha78A);	28 d	1.9536	0.360461	0.00015113
GH139	alpha-2-O-Me-L-fucosidase (EC 3.2.1.-)	21 d	1.95583	0.43637	0.000742581
PL40	ulvan lyase (EC 4.2.2.-)	21 d	1.97431	0.584158	0.00622011
CE0	Carbohydrate esterases not yet assigned to a family.	28 d	1.97617	0.31001	4.41693e-05
GH109	alpha-N-acetylgalactosaminidase (EC 3.2.1.49)	28 d	1.97795	0.279702	2.08818e-05
GH76	alpha-1,6-mannanase (EC 3.2.1.101); alpha-glucosidase (EC 3.2.1.20)	28 d	1.99183	0.25581	1.6128e-05
GH30	endo-beta-1,4-xylanase (EC 3.2.1.8); beta-glucosidase (3.2.1.21); beta-glucuronidase (EC 3.2.1.31); beta-xylosidase (EC 3.2.1.37); beta-fucosidase (EC 3.2.1.38); glucosylceramidase (EC 3.2.1.45); beta-1,6-glucanase (EC 3.2.1.75); glucuronoarabinoxylan endo-beta-1,4-xylanase (EC 3.2.1.136); endo-beta-1,6-galactanase (EC:3.2.1.164); [reducing end] beta-xylosidase (EC 3.2.1.-)	28 d	1.99938	0.335248	7.07996e-05
GH142	beta-L-arabinofuranosidase (EC 3.2.1.185)	21 d	2.01152	0.358921	0.000116258
GT20	alpha,alpha-trehalose-phosphate synthase [UDP-forming] (EC 2.4.1.15); Glucosylglycerol-phosphate synthase (EC 2.4.1.213); trehalose-6-P phosphatase (EC 3.1.3.12); [retaining] GDP-valeniol: validamine 7-phosphate valeniolyltransferase (EC 2.-.-.-)	21 d	2.04494	0.347693	7.89559e-05
GH37	alpha,alpha-trehalase (EC 3.2.1.28).	21 d	2.05362	0.426312	0.000376654
GH84	N-acetyl beta-glucosaminidase (EC 3.2.1.52); hyaluronidase (EC 3.2.1.35); [protein]-3-O-(GlcNAc)-L-Ser/Thr beta-N-acetylglucosaminidase (EC 3.2.1.169)	21 d	2.05856	0.334285	5.88181e-05
GH30	endo-beta-1,4-xylanase (EC 3.2.1.8); beta-glucosidase (3.2.1.21); beta-glucuronidase (EC 3.2.1.31); beta-xylosidase (EC 3.2.1.37); beta-fucosidase (EC 3.2.1.38); glucosylceramidase (EC 3.2.1.45); beta-1,6-glucanase (EC 3.2.1.75); glucuronoarabinoxylan endo-beta-1,4-xylanase (EC 3.2.1.136); endo-beta-1,6-galactanase (EC:3.2.1.164); [reducing end] beta-xylosidase (EC 3.2.1.-)	21 d	2.08159	0.406976	0.000239481
GH84	N-acetyl beta-glucosaminidase (EC 3.2.1.52); hyaluronidase (EC 3.2.1.35); [protein]-3-O-(GlcNAc)-L-Ser/Thr beta-N-acetylglucosaminidase (EC 3.2.1.169)	28 d	2.08625	0.275369	1.6128e-05
GH141	alpha-L-fucosidase (EC 3.2.1.51); xylanase (EC 3.2.1.8)	21 d	2.08887	0.458254	0.000624647
PL27	L-rhamnose-alpha-1,4-D-glucuronate lyase (EC 4.2.2.-)	21 d	2.09031	0.505786	0.00139448
CBM9	Modules of approx. 170 residues found so far only in xylanases. The cellulose-binding function has been demonstrated in one case.	21 d	2.1156	0.370851	0.000100293
CBM57	Created from reading Schallus et al (2008) Mol Biol Cell. 19:3404-3414 [PMID: 18524852] and finding related domains attached to various glycosidases.	28 d	2.12561	0.411478	0.000224221
CE0	Carbohydrate esterases not yet assigned to a family.	21 d	2.15117	0.376338	9.9889e-05
CBM9	Modules of approx. 170 residues found so far only in xylanases. The cellulose-binding function has been demonstrated in one case.	28 d	2.1572	0.30549	2.08818e-05
GT77	alpha-xylosyltransferase (EC 2.4.2.39); alpha-1,3-galactosyltransferase (EC 2.4.1.37); arabinosyltransferase (EC 2.4.2.-); arabinosyltransferase (EC 2.4.2.-)	21 d	2.17693	0.503222	0.000948817
CBM62	The CBM62 module of Clostridium thermocellum Cthe_2193 protein binds galactose moieties found on xyloglucan, arabinogalactan and galactomannan.	21 d	2.19799	0.377	8.48658e-05
PL10	pectate lyase (EC 4.2.2.2)	28 d	2.20681	0.330698	3.09767e-05
CBM62	The CBM62 module of Clostridium thermocellum Cthe_2193 protein binds galactose moieties found on xyloglucan, arabinogalactan and galactomannan.	28 d	2.26348	0.310555	2.01576e-05
GH110	alpha-galactosidase (EC 3.2.1.22); alpha-1,3-galactosidase (EC 3.2.1.-)	21 d	2.30153	0.356342	4.01465e-05
GH110	alpha-galactosidase (EC 3.2.1.22); alpha-1,3-galactosidase (EC 3.2.1.-)	28 d	2.30567	0.293538	1.6128e-05
PL10	pectate lyase (EC 4.2.2.2)	21 d	2.42082	0.401452	6.86607e-05
28 days of age
d 28-weaned pigs vs. d 14- and 21-weaned pigs
GH39	alpha-L-iduronidase (EC 3.2.1.76); beta-xylosidase (EC 3.2.1.37).	d14	1.33984	0.189741	5.3053e-06
CBM13	Modules of approx. 150 residues which always appear as a threefold internal repeat. The only apparent exception to this, xylanase II of Actinomadura sp. FC7 (GenBank U08894), is in fact not completely sequenced. These modules were first identified in several plant lectins such as ricin or agglutinin of Ricinus communis which bind galactose residues. The three-dimensional structure of a plant lect…	d14	1.3252	0.215782	3.0066e-05
CBM26	Starch-binding function demonstrated in two cases.	d14	1.27582	0.250358	0.000185874
CBM13	Modules of approx. 150 residues which always appear as a threefold internal repeat. The only apparent exception to this, xylanase II of Actinomadura sp. FC7 (GenBank U08894), is in fact not completely sequenced. These modules were first identified in several plant lectins such as ricin or agglutinin of Ricinus communis which bind galactose residues. The three-dimensional structure of a plant lect…	d21	1.2436	0.231438	0.000117673
CBM79	Modules of approx. 130 residues found so far only in ruminococcal proteins. Binding to various beta-glucans was shown for the R. flavefaciens GH9 enzyme.	d14	1.19354	0.309269	0.00205694
CBM26	Starch-binding function demonstrated in two cases.	d21	1.13468	0.268523	0.00102573
CBM22	A xylan binding function has been demonstrated in several cases and affinity with mixed beta-1,3/beta-1,4-glucans in one. In several cases a thermostabilizing effect has also been seen.	d14	1.04323	0.214839	0.000280633
GH39	alpha-L-iduronidase (EC 3.2.1.76); beta-xylosidase (EC 3.2.1.37).	d21	1.01705	0.203508	0.000216651
GH113	beta-mannanase (EC 3.2.1.78)	d14	0.96538	0.189268	0.000185874
GH93	exo-alpha-L-1,5-arabinanase (EC 3.2.1.-)	d14	0.893485	0.249463	0.00360205
GH70	dextransucrase (EC 2.4.1.5); alternansucrase (EC 2.4.1.140); reuteransucrase (EC 2.4.1.-); alpha-4,6-glucanotransferase (EC 2.4.1.-); alpha-1,2-branched dextransucrase (EC 2.4.1.-); alpha-4,3-glucanotransferase (EC 2.4.1.-)	d14	0.870462	0.192622	0.000529664
CBM11	Modules of approx. 180-200 residues. The CBM11 of Clotridium thermocellum Cel26A-Cel5E has been shown to bind both beta-1,4-glucan and beta-1,3-1,4-mixed linked glucans.	d21	0.86096	0.291186	0.0120772
GH70	dextransucrase (EC 2.4.1.5); alternansucrase (EC 2.4.1.140); reuteransucrase (EC 2.4.1.-); alpha-4,6-glucanotransferase (EC 2.4.1.-); alpha-1,2-branched dextransucrase (EC 2.4.1.-); alpha-4,3-glucanotransferase (EC 2.4.1.-)	d21	0.815709	0.206597	0.0017718
CE17	acetylmannan esterase (3.1.1.-)	d14	0.804391	0.162796	0.000237516
GH93	exo-alpha-L-1,5-arabinanase (EC 3.2.1.-)	d21	0.795975	0.267563	0.0116276
CBM25	Starch-binding function demonstrated in one case.	d14	0.786392	0.21225	0.00284967
CBM23	Mannan-binding function demonstrated in one case.	d14	0.712596	0.126667	7.49316e-05
CBM22	A xylan binding function has been demonstrated in several cases and affinity with mixed beta-1,3/beta-1,4-glucans in one. In several cases a thermostabilizing effect has also been seen.	d21	0.686322	0.230427	0.0116276
GH94	cellobiose phosphorylase (EC 2.4.1.20); laminaribiose phosphorylase (EC 2.4.1.31); cellodextrin phosphorylase (EC 2.4.1.49); chitobiose phosphorylase (EC 2.4.1.-); cyclic beta-1,2-glucan synthase (EC 2.4.1.-); cellobionic acid phosphorylase (EC 2.4.1.321); beta-1,2-oligoglucan phosphorylase (EC 2.4.1.-)	d14	0.613093	0.120467	0.000186451
CBM12	Modules of approx. 40-60 residues. The majority of these modules is found among chitinases where the function is chitin-binding. Distantly related to the CBM5 family.	d14	0.599027	0.179946	0.00583895
GH68	levansucrase (EC 2.4.1.10); beta-fructofuranosidase (EC 3.2.1.26); inulosucrase (EC 2.4.1.9).	d14	0.596422	0.198326	0.0110305
CBM72	Modules of 130-180 residues found at the C-terminus glycoside hydrolases from various families, sometimes as tandem repeats. The CBM72 found on an endoglucanase from an uncultivated microorganism was found to bind a broad spectrum of polysaccharides including soluble and insoluble cellulose, beta-1,3/1,4-mixed linked glucans, xylan, and beta-mannan [PMID=26765840].	d14	0.580133	0.220111	0.023622
GH53	endo-beta-1,4-galactanase (EC 3.2.1.89).	d14	0.491217	0.178729	0.0187754
GH53	endo-beta-1,4-galactanase (EC 3.2.1.89).	d21	0.489454	0.191696	0.0279227
GH94	cellobiose phosphorylase (EC 2.4.1.20); laminaribiose phosphorylase (EC 2.4.1.31); cellodextrin phosphorylase (EC 2.4.1.49); chitobiose phosphorylase (EC 2.4.1.-); cyclic beta-1,2-glucan synthase (EC 2.4.1.-); cellobionic acid phosphorylase (EC 2.4.1.321); beta-1,2-oligoglucan phosphorylase (EC 2.4.1.-)	d21	0.461815	0.129208	0.003624
GH59	beta-galactosidase (EC 3.2.1.23); galactocerebrosidase (EC 3.2.1.46)	d14	0.43217	0.167481	0.0263951
GH48	reducing end-acting cellobiohydrolase (EC 3.2.1.176); endo-beta-1,4-glucanase (EC 3.2.1.4); chitinase (EC 3.2.1.14)	d14	0.368488	0.150533	0.0343642
GT35	glycogen or starch phosphorylase (EC 2.4.1.1).	d14	-0.246085	0.107903	0.0481123
GT35	glycogen or starch phosphorylase (EC 2.4.1.1).	d21	-0.29407	0.115732	0.0284584
GT28	1,2-diacylglycerol 3-beta-galactosyltransferase (EC 2.4.1.46); 1,2-diacylglycerol 3-beta-glucosyltransferase (EC 2.4.1.157); UDP-GlcNAc: Und-PP-MurAc-pentapeptide beta-N-acetylglucosaminyltransferase (EC 2.4.1.227); digalactosyldiacylglycerol synthase (EC 2.4.1.241)	d14	-0.309475	0.133485	0.044742
CBM48	Modules of approx. 100 residues with glycogen-binding function, appended to GH13 modules. Also found in the beta subunit (glycogen-binding) of AMP-activated protein kinases (AMPK)	d14	-0.312455	0.127141	0.0339232
CBM48	Modules of approx. 100 residues with glycogen-binding function, appended to GH13 modules. Also found in the beta subunit (glycogen-binding) of AMP-activated protein kinases (AMPK)	d21	-0.36803	0.136366	0.0208345
CE9	N-acetylglucosamine 6-phosphate deacetylase (EC 3.5.1.25); N-acetylglucosamine 6-phosphate deacetylase (EC 3.5.1.80)	d21	-0.379451	0.142054	0.0219904
GH130	beta-1,4-mannosylglucose phosphorylase (EC 2.4.1.281); beta-1,4-mannooligosaccharide phosphorylase (EC 2.4.1.319); beta-1,4-mannosyl-N-acetyl-glucosamine phosphorylase (EC 2.4.1.320); beta-1,2-mannobiose phosphorylase (EC 2.4.1.-); beta-1,2-oligomannan phosphorylase (EC 2.4.1.-); beta-1,2-mannosidase (EC 3.2.1.-)	d14	-0.386132	0.108358	0.00368856
CE11	UDP-3-0-acyl N-acetylglucosamine deacetylase (EC 3.5.1.108).	d14	-0.391015	0.124416	0.00835979
GT51	murein polymerase (EC 2.4.1.129).	d14	-0.403782	0.128109	0.0082219
GT28	1,2-diacylglycerol 3-beta-galactosyltransferase (EC 2.4.1.46); 1,2-diacylglycerol 3-beta-glucosyltransferase (EC 2.4.1.157); UDP-GlcNAc: Und-PP-MurAc-pentapeptide beta-N-acetylglucosaminyltransferase (EC 2.4.1.227); digalactosyldiacylglycerol synthase (EC 2.4.1.241)	d21	-0.406858	0.14317	0.0154226
GH112	lacto-N-biose phosphorylase or galacto-N-biose phosphorylase (EC 2.4.1.211); D-galactosyl-beta-1,4-L-rhamnose phosphorylase (EC 2.4.1.247); galacto-N-biose/lacto-N-biose phosphorylase (EC 2.4.1.-)	d21	-0.408227	0.146622	0.0174514
GH112	lacto-N-biose phosphorylase or galacto-N-biose phosphorylase (EC 2.4.1.211); D-galactosyl-beta-1,4-L-rhamnose phosphorylase (EC 2.4.1.247); galacto-N-biose/lacto-N-biose phosphorylase (EC 2.4.1.-)	d14	-0.412951	0.136704	0.0107364
CE9	N-acetylglucosamine 6-phosphate deacetylase (EC 3.5.1.25); N-acetylglucosamine 6-phosphate deacetylase (EC 3.5.1.80)	d14	-0.425044	0.132444	0.00731438
CE11	UDP-3-0-acyl N-acetylglucosamine deacetylase (EC 3.5.1.108).	d21	-0.429753	0.133443	0.00715571
GT4	sucrose synthase (EC 2.4.1.13); sucrose-phosphate synthase (EC 2.4.1.14); alpha-glucosyltransferase (EC 2.4.1.52); lipopolysaccharide N-acetylglucosaminyltransferase (EC 2.4.1.56); phosphatidylinositol alpha-mannosyltransferase (EC 2.4.1.57); GDP-Man: Man1GlcNAc2-PP-dolichol alpha-1,3-mannosyltransferase (EC 2.4.1.132); GDP-Man: Man3GlcNAc2-PP-dolichol/Man4GlcNAc2-PP-dolichol alpha-1,2-mannosyltr…	d21	-0.431466	0.132904	0.00686328
CE4	acetyl xylan esterase (EC 3.1.1.72); chitin deacetylase (EC 3.5.1.41); chitooligosaccharide deacetylase (EC 3.5.1.-); peptidoglycan GlcNAc deacetylase (EC 3.5.1.-); peptidoglycan N-acetylmuramic acid deacetylase (EC 3.5.1.-).	d21	-0.432887	0.118105	0.0030845
GH130	beta-1,4-mannosylglucose phosphorylase (EC 2.4.1.281); beta-1,4-mannooligosaccharide phosphorylase (EC 2.4.1.319); beta-1,4-mannosyl-N-acetyl-glucosamine phosphorylase (EC 2.4.1.320); beta-1,2-mannobiose phosphorylase (EC 2.4.1.-); beta-1,2-oligomannan phosphorylase (EC 2.4.1.-); beta-1,2-mannosidase (EC 3.2.1.-)	d21	-0.436924	0.11622	0.00256125
GH3	beta-glucosidase (EC 3.2.1.21); xylan 1,4-beta-xylosidase (EC 3.2.1.37); beta-glucosylceramidase (EC 3.2.1.45); beta-N-acetylhexosaminidase (EC 3.2.1.52); alpha-L-arabinofuranosidase (EC 3.2.1.55); glucan 1,3-beta-glucosidase (EC 3.2.1.58); glucan 1,4-beta-glucosidase (EC 3.2.1.74); isoprimeverose-producing oligoxyloglucan hydrolase (EC 3.2.1.120); coniferin beta-glucosidase (EC 3.2.1.126); exo-1…	d14	-0.449131	0.150908	0.0116276
GT4	sucrose synthase (EC 2.4.1.13); sucrose-phosphate synthase (EC 2.4.1.14); alpha-glucosyltransferase (EC 2.4.1.52); lipopolysaccharide N-acetylglucosaminyltransferase (EC 2.4.1.56); phosphatidylinositol alpha-mannosyltransferase (EC 2.4.1.57); GDP-Man: Man1GlcNAc2-PP-dolichol alpha-1,3-mannosyltransferase (EC 2.4.1.132); GDP-Man: Man3GlcNAc2-PP-dolichol/Man4GlcNAc2-PP-dolichol alpha-1,2-mannosyltr…	d14	-0.452419	0.123914	0.0031535
GT51	murein polymerase (EC 2.4.1.129).	d21	-0.454518	0.137404	0.00607759
GH77	amylomaltase or 4-alpha-glucanotransferase (EC 2.4.1.25)	d21	-0.462893	0.164024	0.0160667
CE4	acetyl xylan esterase (EC 3.1.1.72); chitin deacetylase (EC 3.5.1.41); chitooligosaccharide deacetylase (EC 3.5.1.-); peptidoglycan GlcNAc deacetylase (EC 3.5.1.-); peptidoglycan N-acetylmuramic acid deacetylase (EC 3.5.1.-).	d14	-0.468423	0.110115	0.000964081
GH57	alpha-amylase (EC 3.2.1.1); alpha-galactosidase (EC 3.2.1.22); amylopullulanase (EC 3.2.1.41); cyclomaltodextrinase (EC 3.2.1.54); branching enzyme (EC 2.4.1.18); 4-alpha-glucanotransferase (EC 2.4.1.25)	d14	-0.486598	0.148251	0.00637457
GH18	chitinase (EC 3.2.1.14); lysozyme (EC 3.2.1.17); endo-beta-N-acetylglucosaminidase (EC 3.2.1.96); peptidoglycan hydrolase with endo-beta-N-acetylglucosaminidase specificity (EC 3.2.1.-); Nod factor hydrolase (EC 3.2.1.-); xylanase inhibitor; concanavalin B; narbonin	d14	-0.494365	0.158523	0.00872693
GT26	UDP-ManNAcA: beta-N-acetyl mannosaminuronyltransferase (EC 2.4.1.-); UDP-ManNAc: beta-N-acetyl-mannosaminyltransferase (EC 2.4.1.-); UDP-Glc: beta-1,4-glucosyltransferase (EC 2.4.1.-); beta-1,4-galactosyltransferase (EC 2.4.1.-)	d21	-0.495737	0.214108	0.0448557
GH57	alpha-amylase (EC 3.2.1.1); alpha-galactosidase (EC 3.2.1.22); amylopullulanase (EC 3.2.1.41); cyclomaltodextrinase (EC 3.2.1.54); branching enzyme (EC 2.4.1.18); 4-alpha-glucanotransferase (EC 2.4.1.25)	d21	-0.501369	0.159007	0.0082219
GH43	beta-xylosidase (EC 3.2.1.37); alpha-L-arabinofuranosidase (EC 3.2.1.55); xylanase (EC 3.2.1.8); alpha-1,2-L-arabinofuranosidase (EC 3.2.1.-); exo-alpha-1,5-L-arabinofuranosidase (EC 3.2.1.-); [inverting] exo-alpha-1,5-L-arabinanase (EC 3.2.1.-); beta-1,3-xylosidase (EC 3.2.1.-); [inverting] exo-alpha-1,5-L-arabinanase (EC 3.2.1.-); [inverting] endo-alpha-1,5-L-arabinanase (EC 3.2.1.99); exo-beta…	d14	-0.505308	0.210765	0.0381943
GH3	beta-glucosidase (EC 3.2.1.21); xylan 1,4-beta-xylosidase (EC 3.2.1.37); beta-glucosylceramidase (EC 3.2.1.45); beta-N-acetylhexosaminidase (EC 3.2.1.52); alpha-L-arabinofuranosidase (EC 3.2.1.55); glucan 1,3-beta-glucosidase (EC 3.2.1.58); glucan 1,4-beta-glucosidase (EC 3.2.1.74); isoprimeverose-producing oligoxyloglucan hydrolase (EC 3.2.1.120); coniferin beta-glucosidase (EC 3.2.1.126); exo-1…	d21	-0.5417	0.161858	0.00565327
GT2	cellulose synthase (EC 2.4.1.12); chitin synthase (EC 2.4.1.16); dolichyl-phosphate beta-D-mannosyltransferase (EC 2.4.1.83); dolichyl-phosphate beta-glucosyltransferase (EC 2.4.1.117); N-acetylglucosaminyltransferase (EC 2.4.1.-); N-acetylgalactosaminyltransferase (EC 2.4.1.-); hyaluronan synthase (EC 2.4.1.212); chitin oligosaccharide synthase (EC 2.4.1.-); beta-1,3-glucan synthase (EC 2.4.1.34…	d21	-0.54374	0.129934	0.00109814
GH18	chitinase (EC 3.2.1.14); lysozyme (EC 3.2.1.17); endo-beta-N-acetylglucosaminidase (EC 3.2.1.96); peptidoglycan hydrolase with endo-beta-N-acetylglucosaminidase specificity (EC 3.2.1.-); Nod factor hydrolase (EC 3.2.1.-); xylanase inhibitor; concanavalin B; narbonin	d21	-0.548506	0.170025	0.00709742
GT2	cellulose synthase (EC 2.4.1.12); chitin synthase (EC 2.4.1.16); dolichyl-phosphate beta-D-mannosyltransferase (EC 2.4.1.83); dolichyl-phosphate beta-glucosyltransferase (EC 2.4.1.117); N-acetylglucosaminyltransferase (EC 2.4.1.-); N-acetylgalactosaminyltransferase (EC 2.4.1.-); hyaluronan synthase (EC 2.4.1.212); chitin oligosaccharide synthase (EC 2.4.1.-); beta-1,3-glucan synthase (EC 2.4.1.34…	d14	-0.564643	0.121144	0.000409401
GH23	lysozyme type G (EC 3.2.1.17); peptidoglycan lyase (EC 4.2.2.n1) also known in the literature as peptidoglycan lytic transglycosylase; chitinase (EC 3.2.1.14)	d21	-0.590066	0.129956	0.00051586
CBM32	Binding to galactose and lactose has been demonstrated for the module of Micromonospora viridifaciens sialidase (PMID: 16239725). Binding to polygalacturonic acid has been shown for a Yersinia member (PMID: 17292916). Binding to LacNAc (beta-D-galactosyl-1,4-beta-D-N-acetylglucosamine) has been shown for an N-acetylglucosaminidase from Clostridium perfingens (PMID: 16990278).	d21	-0.621887	0.187406	0.00595736
CBM32	Binding to galactose and lactose has been demonstrated for the module of Micromonospora viridifaciens sialidase (PMID: 16239725). Binding to polygalacturonic acid has been shown for a Yersinia member (PMID: 17292916). Binding to LacNAc (beta-D-galactosyl-1,4-beta-D-N-acetylglucosamine) has been shown for an N-acetylglucosaminidase from Clostridium perfingens (PMID: 16990278).	d14	-0.625011	0.174729	0.00362078
PL30	hyaluronate lyase (EC 4.2.2.1)	d14	-0.625859	0.183298	0.00498808
PL30	hyaluronate lyase (EC 4.2.2.1)	d21	-0.625859	0.196598	0.00770149
PL0	Polysaccharide lyases not yet assigned to a family.	d14	-0.637728	0.257628	0.0327561
GH23	lysozyme type G (EC 3.2.1.17); peptidoglycan lyase (EC 4.2.2.n1) also known in the literature as peptidoglycan lytic transglycosylase; chitinase (EC 3.2.1.14)	d14	-0.645225	0.121164	0.000128114
GT25	lipopolysaccharide beta-1,4-galactosyltransferase (EC 2.4.1.-); beta-1,3-glucosyltransferase (EC 2.4.1.-); beta-1,2-glucosyltransferase (EC 2.4.1.-); beta-1,2-galactosyltransferase (EC 2.4.1.-); LPS beta-1,4-galactosyltransferase (EC 2.4.1.-); occidiofungin beta-xylosyltransferase (EC 2.4.2.-); UDP-Gal:procollagen beta-galactosyltransferase (EC 2.4.1.50)	d14	-0.647408	0.224021	0.0138571
CE8	pectin methylesterase (EC 3.1.1.11).	d14	-0.662098	0.193295	0.00488533
GH28	polygalacturonase (EC 3.2.1.15); alpha-L-rhamnosidase (EC 3.2.1.40); exo-polygalacturonase (EC 3.2.1.67); exo-polygalacturonosidase (EC 3.2.1.82); rhamnogalacturonase (EC 3.2.1.171); rhamnogalacturonan alpha-1,2-galacturonohydrolase (EC 3.2.1.173); endo-xylogalacturonan hydrolase (EC 3.2.1.-)	d14	-0.663218	0.254804	0.0253172
GH2	beta-galactosidase (EC 3.2.1.23) ; beta-mannosidase (EC 3.2.1.25); beta-glucuronidase (EC 3.2.1.31); alpha-L-arabinofuranosidase (EC 3.2.1.55); mannosylglycoprotein endo-beta-mannosidase (EC 3.2.1.152); exo-beta-glucosaminidase (EC 3.2.1.165); alpha-L-arabinopyranosidase (EC 3.2.1.-); beta-galacturonidase (EC 3.2.1.-); beta-xylosidase (EC 3.2.1.37); beta-D-galactofuranosidase (EC 3.2.1.146);	d14	-0.669177	0.13311	0.000203813
GH2	beta-galactosidase (EC 3.2.1.23) ; beta-mannosidase (EC 3.2.1.25); beta-glucuronidase (EC 3.2.1.31); alpha-L-arabinofuranosidase (EC 3.2.1.55); mannosylglycoprotein endo-beta-mannosidase (EC 3.2.1.152); exo-beta-glucosaminidase (EC 3.2.1.165); alpha-L-arabinopyranosidase (EC 3.2.1.-); beta-galacturonidase (EC 3.2.1.-); beta-xylosidase (EC 3.2.1.37); beta-D-galactofuranosidase (EC 3.2.1.146);	d21	-0.678962	0.142768	0.000344167
GH154	beta-glucuronidase (3.2.1.31)	d21	-0.68736	0.198513	0.00456622
GT9	lipopolysaccharide N-acetylglucosaminyltransferase (EC 2.4.1.56); heptosyltransferase (EC 2.4.-.-).	d21	-0.701375	0.195634	0.00359315
CBM6	Modules of approx. 120 residues. The cellulose-binding function has been demonstrated in one case on amorphous cellulose and beta-1,4-xylan. Some of these modules also bind beta-1,3-glucan, beta-1,3-1,4-glucan, and beta-1,4-glucan.	d21	-0.727648	0.308044	0.040895
CBM50	Modules of approx. 50 residues found attached to various enzymes from families GH18, GH19, GH23, GH24, GH25 and GH73, i.e. enzymes cleaving either chitin or peptidoglycan. Binding to chitopentaose demonstrated in the case of Pteris ryukyuensis chitinase A [Ohnuma T et al. (2008) J. Biol. Chem. 283:5178-87 (PMID: 18083709)]. CBM50 modules are also found in a multitude of other enzymes targeting th…	d14	-0.731834	0.134689	0.000103291
GT25	lipopolysaccharide beta-1,4-galactosyltransferase (EC 2.4.1.-); beta-1,3-glucosyltransferase (EC 2.4.1.-); beta-1,2-glucosyltransferase (EC 2.4.1.-); beta-1,2-galactosyltransferase (EC 2.4.1.-); LPS beta-1,4-galactosyltransferase (EC 2.4.1.-); occidiofungin beta-xylosyltransferase (EC 2.4.2.-); UDP-Gal:procollagen beta-galactosyltransferase (EC 2.4.1.50)	d21	-0.732697	0.240275	0.0100835
GH78	alpha-L-rhamnosidase (EC 3.2.1.40); rhamnogalacturonan alpha-L-rhamnohydrolase (EC 3.2.1.174); L-Rhap-alpha-1,3-D-Apif -specific alpha-1,3-L-rhamnosidase (EC 3.2.1.-)	d14	-0.738238	0.204216	0.0033813
GH105	unsaturated rhamnogalacturonyl hydrolase (EC 3.2.1.172); d-4,5-unsaturated beta-glucuronyl hydrolase (EC 3.2.1.-); d-4,5-unsaturated alpha-galacturonidase (EC 3.2.1.-)	d21	-0.738771	0.310642	0.0396621
PL27	L-rhamnose-alpha-1,4-D-glucuronate lyase (EC 4.2.2.-)	d21	-0.752529	0.205632	0.00310795
PL27	L-rhamnose-alpha-1,4-D-glucuronate lyase (EC 4.2.2.-)	d14	-0.752529	0.191721	0.00183584
GH117	alpha-1,3-L-neoagarooligosaccharide hydrolase (EC 3.2.1.-); alpha-1,3-L-neoagarobiase / neoagarobiose hydrolase (EC 3.2.1.-)	d21	-0.753672	0.240088	0.00839164
GH117	alpha-1,3-L-neoagarooligosaccharide hydrolase (EC 3.2.1.-); alpha-1,3-L-neoagarobiase / neoagarobiose hydrolase (EC 3.2.1.-)	d14	-0.753672	0.223847	0.00548326
GH0	Glycoside hydrolases not yet assigned to a family.	d14	-0.758126	0.161025	0.000372193
GH79	beta-glucuronidase (EC 3.2.1.31); hyaluronoglucuronidase (EC 3.2.1.36); heparanase (EC 3.2.1.166); baicalin beta-glucuronidase (EC 3.2.1.167); beta-4-O-methyl-glucuronidase (EC 3.2.1.-)	d21	-0.759364	0.273733	0.0177813
CBM50	Modules of approx. 50 residues found attached to various enzymes from families GH18, GH19, GH23, GH24, GH25 and GH73, i.e. enzymes cleaving either chitin or peptidoglycan. Binding to chitopentaose demonstrated in the case of Pteris ryukyuensis chitinase A [Ohnuma T et al. (2008) J. Biol. Chem. 283:5178-87 (PMID: 18083709)]. CBM50 modules are also found in a multitude of other enzymes targeting th…	d21	-0.761685	0.144462	0.000139064
GH20	beta-hexosaminidase (EC 3.2.1.52); lacto-N-biosidase (EC 3.2.1.140); beta-1,6-N-acetylglucosaminidase (EC 3.2.1.-); beta-6-SO3-N-acetylglucosaminidase (EC 3.2.1.-)	d21	-0.797725	0.219999	0.00331148
GH43	beta-xylosidase (EC 3.2.1.37); alpha-L-arabinofuranosidase (EC 3.2.1.55); xylanase (EC 3.2.1.8); alpha-1,2-L-arabinofuranosidase (EC 3.2.1.-); exo-alpha-1,5-L-arabinofuranosidase (EC 3.2.1.-); [inverting] exo-alpha-1,5-L-arabinanase (EC 3.2.1.-); beta-1,3-xylosidase (EC 3.2.1.-); [inverting] exo-alpha-1,5-L-arabinanase (EC 3.2.1.-); [inverting] endo-alpha-1,5-L-arabinanase (EC 3.2.1.99); exo-beta…	d21	-0.79882	0.226057	0.00390681
GT3	glycogen synthase (EC 2.4.1.11).	d14	-0.799009	0.244672	0.00658832
GH55	exo-beta-1,3-glucanase (EC 3.2.1.58); endo-beta-1,3-glucanase (EC 3.2.1.39)	d21	-0.819636	0.243656	0.00548326
GT30	CMP-beta-KDO: alpha-3-deoxy-D-manno-octulosonic-acid (KDO) transferase (EC 2.4.99.-).	d14	-0.832557	0.201371	0.00120483
GT39	Dol-P-Man: protein alpha-mannosyltransferase (EC 2.4.1.109)	d14	-0.835125	0.321673	0.0255887
GT9	lipopolysaccharide N-acetylglucosaminyltransferase (EC 2.4.1.56); heptosyltransferase (EC 2.4.-.-).	d14	-0.836968	0.1824	0.000470038
GH105	unsaturated rhamnogalacturonyl hydrolase (EC 3.2.1.172); d-4,5-unsaturated beta-glucuronyl hydrolase (EC 3.2.1.-); d-4,5-unsaturated alpha-galacturonidase (EC 3.2.1.-)	d14	-0.840131	0.289628	0.0135753
GH66	cycloisomaltooligosaccharide glucanotransferase (EC 2.4.1.248); dextranase (EC 3.2.1.11).	d14	-0.840363	0.3164	0.0226588
GT19	lipid-A-disaccharide synthase (EC 2.4.1.182).	d14	-0.847579	0.208139	0.00137378
GH101	endo-alpha-N-acetylgalactosaminidase (EC 3.2.1.97)	d14	-0.853597	0.24697	0.0046097
GH20	beta-hexosaminidase (EC 3.2.1.52); lacto-N-biosidase (EC 3.2.1.140); beta-1,6-N-acetylglucosaminidase (EC 3.2.1.-); beta-6-SO3-N-acetylglucosaminidase (EC 3.2.1.-)	d14	-0.856739	0.205117	0.00111082
CE8	pectin methylesterase (EC 3.1.1.11).	d21	-0.861776	0.207319	0.00114893
GH63	processing alpha-glucosidase (EC 3.2.1.106); alpha-1,3-glucosidase (EC 3.2.1.84); alpha-glucosidase (EC 3.2.1.20); mannosylglycerate alpha-mannosidase / mannosylglycerate hydrolase (EC 3.2.1.170); glucosylglycerate hydrolase (EC 3.2.1.208)	d21	-0.862055	0.167365	0.000169189
GH55	exo-beta-1,3-glucanase (EC 3.2.1.58); endo-beta-1,3-glucanase (EC 3.2.1.39)	d14	-0.862641	0.227173	0.00236468
GH29	alpha-L-fucosidase (EC 3.2.1.51); alpha-1,3/1,4-L-fucosidase (EC 3.2.1.111)	d14	-0.863223	0.17116	0.000198316
GH63	processing alpha-glucosidase (EC 3.2.1.106); alpha-1,3-glucosidase (EC 3.2.1.84); alpha-glucosidase (EC 3.2.1.20); mannosylglycerate alpha-mannosidase / mannosylglycerate hydrolase (EC 3.2.1.170); glucosylglycerate hydrolase (EC 3.2.1.208)	d14	-0.865627	0.156043	8.19377e-05
PL22	oligogalacturonate lyase / oligogalacturonide lyase (EC 4.2.2.6)	d14	-0.877648	0.177066	0.000231271
PL22	oligogalacturonate lyase / oligogalacturonide lyase (EC 4.2.2.6)	d21	-0.877648	0.189914	0.000442943
GH101	endo-alpha-N-acetylgalactosaminidase (EC 3.2.1.97)	d21	-0.887045	0.264889	0.00565327
GT10	galactoside alpha-1,3/1,4-L-fucosyltransferase (EC 2.4.1.65); galactoside alpha-1,3-L-fucosyltransferase (EC 2.4.1.152); glycoprotein alpha-1,3-L-fucosyltransferase (EC 2.4.1.214)	d14	-0.887741	0.217086	0.00133102
GH24	lysozyme (EC 3.2.1.17)	d21	-0.896352	0.196137	0.00048418
GH147	beta-galactosidase (EC 3.2.1.23)	d21	-0.902251	0.354301	0.0282236
GT30	CMP-beta-KDO: alpha-3-deoxy-D-manno-octulosonic-acid (KDO) transferase (EC 2.4.99.-).	d21	-0.904948	0.215981	0.00109306
GH28	polygalacturonase (EC 3.2.1.15); alpha-L-rhamnosidase (EC 3.2.1.40); exo-polygalacturonase (EC 3.2.1.67); exo-polygalacturonosidase (EC 3.2.1.82); rhamnogalacturonase (EC 3.2.1.171); rhamnogalacturonan alpha-1,2-galacturonohydrolase (EC 3.2.1.173); endo-xylogalacturonan hydrolase (EC 3.2.1.-)	d21	-0.913255	0.273291	0.00569225
GT3	glycogen synthase (EC 2.4.1.11).	d21	-0.91388	0.262424	0.00437554
GH0	Glycoside hydrolases not yet assigned to a family.	d21	-0.91483	0.172709	0.000135117
GH146	beta-L-arabinofuranosidase (EC 3.2.1.185)	d14	-0.917874	0.261817	0.00415793
GT10	galactoside alpha-1,3/1,4-L-fucosyltransferase (EC 2.4.1.65); galactoside alpha-1,3-L-fucosyltransferase (EC 2.4.1.152); glycoprotein alpha-1,3-L-fucosyltransferase (EC 2.4.1.214)	d21	-0.921188	0.232837	0.0017497
GH146	beta-L-arabinofuranosidase (EC 3.2.1.185)	d21	-0.921496	0.280814	0.00637457
GH29	alpha-L-fucosidase (EC 3.2.1.51); alpha-1,3/1,4-L-fucosidase (EC 3.2.1.111)	d21	-0.938914	0.183578	0.000182476
GH116	beta-glucosidase (EC 3.2.1.21); beta-xylosidase (EC 3.2.1.37); acid beta-glucosidase/beta-glucosylceramidase (EC 3.2.1.45); beta-N-acetylglucosaminidase (EC 3.2.1.52)	d21	-0.94692	0.324685	0.0131478
GH140	apiosidase (EC 3.2.1.-)	d14	-0.947608	0.274966	0.00467198
CBM51	Modules of approx. 150 residues found attached to various enzymes from families GH2, GH27, GH31, GH95, GH98 and GH101 . Binding to galactose and to blood group A/B-antigens demonstrated in the case of C. perfringens GH95CBM51 and GH98CBM51 respectively [Gregg KJ et al. (2008) J. Biol. Chem. 283:12604-13 PMID: 18292090].	d21	-0.953088	0.388281	0.0339992
CE12	pectin acetylesterase (EC 3.1.1.-); rhamnogalacturonan acetylesterase (EC 3.1.1.-); acetyl xylan esterase (EC 3.1.1.72)	d21	-0.95405	0.355709	0.0215459
CBM38	The inulin-binding function has been demonstrated in the case of the cycloinulo-oligosaccharide fructanotransferase from Paenibacillus macerans (Bacillus macerans) by Lee et al. (2004) FEMS Microbiol Lett 234:105-10. (PMID:15109727).	d21	-0.960865	0.237995	0.00146381
CE12	pectin acetylesterase (EC 3.1.1.-); rhamnogalacturonan acetylesterase (EC 3.1.1.-); acetyl xylan esterase (EC 3.1.1.72)	d14	-0.97229	0.331646	0.0127456
GH140	apiosidase (EC 3.2.1.-)	d21	-0.998658	0.294917	0.00528144
CBM35	Modules of approx. 130 residues. A module that is conserved in three Cellvibrio xylan-degrading enzymes binds to xylan and the interaction is calcium dependent, while a module from a Cellvibrio mannanase binds to decorated soluble mannans and mannooligosaccharides. A module in a	d14	-1.01198	0.208281	0.000280633
GH147	beta-galactosidase (EC 3.2.1.23)	d14	-1.01639	0.330334	0.00954101
GH97	glucoamylase (EC 3.2.1.3); alpha-glucosidase (EC 3.2.1.20); alpha-galactosidase (EC 3.2.1.22)	d14	-1.02056	0.180217	7.28213e-05
GH24	lysozyme (EC 3.2.1.17)	d14	-1.02315	0.182869	7.57094e-05
CBM35	Modules of approx. 130 residues. A module that is conserved in three Cellvibrio xylan-degrading enzymes binds to xylan and the interaction is calcium dependent, while a module from a Cellvibrio mannanase binds to decorated soluble mannans and mannooligosaccharides. A module in a	d21	-1.02442	0.223392	0.000470038
GH127	beta-L-arabinofuranosidase (EC 3.2.1.185); 3-C-carboxy-5-deoxy-L-xylose (aceric acid) hydrolase (EC 3.2.1.-)	d21	-1.03225	0.216571	0.000338827
GT1	UDP-glucuronosyltransferase (EC 2.4.1.17); zeatin O-beta-xylosyltransferase (EC 2.4.2.40); 2-hydroxyacylsphingosine 1-beta-galactosyltransferase (EC 2.4.1.45); N-acylsphingosine galactosyltransferase (EC 2.4.1.47); flavonol 3-O-glucosyltransferase (EC 2.4.1.91); anthocyanidin 3-O-glucosyltransferase (EC 2.4.1.115); sinapate 1-glucosyltransferase (EC 2.4.1.120); indole-3-acetate beta-glucosyltrans…	d21	-1.03919	0.24998	0.00114893
GH163	endo-beta-N-acetylglucosaminidase cleaving GlcNAc-beta-1,2-Man (EC 3.2.1.-)	d21	-1.03988	0.346646	0.0111721
GH154	beta-glucuronidase (3.2.1.31)	d14	-1.04126	0.185084	7.49316e-05
GH106	alpha-L-rhamnosidase (EC 3.2.1.40); rhamnogalacturonan alpha-L-rhamnohydrolase (EC 3.2.1.174)	d14	-1.04572	0.287615	0.00325318
GH136	lacto-N-biosidase (EC 3.2.1.140)	d14	-1.05614	0.330518	0.00752249
CBM38	The inulin-binding function has been demonstrated in the case of the cycloinulo-oligosaccharide fructanotransferase from Paenibacillus macerans (Bacillus macerans) by Lee et al. (2004) FEMS Microbiol Lett 234:105-10. (PMID:15109727).	d14	-1.06107	0.221896	0.000329601
GH127	beta-L-arabinofuranosidase (EC 3.2.1.185); 3-C-carboxy-5-deoxy-L-xylose (aceric acid) hydrolase (EC 3.2.1.-)	d14	-1.06207	0.201921	0.000139064
PL33	hyaluronate lyase (EC 4.2.2.1); gellan lyase (EC 4.2.2.25); chondroitin sulfate lyase (EC 4.2.2.20)	d14	-1.06322	0.387142	0.0187817
GH102	peptidoglycan lytic transglycosylase (EC 3.2.1.-)	d21	-1.06428	0.273854	0.00196426
GH116	beta-glucosidase (EC 3.2.1.21); beta-xylosidase (EC 3.2.1.37); acid beta-glucosidase/beta-glucosylceramidase (EC 3.2.1.45); beta-N-acetylglucosaminidase (EC 3.2.1.52)	d14	-1.0717	0.302721	0.00386789
GT14	beta-1,3-galactosyl-O-glycosyl-glycoprotein beta-1,6-N-acetylglucosaminyltransferase (EC 2.4.1.102); N-acetyllactosaminide beta-1,6-N-acetylglucosaminyltransferase (EC 2.4.1.150); protein O-beta-xylosyltransferase (EC 2.4.2.26); UDP-GlcA:arabinogalactan beta-glucuronosyltransferase (EC 2.4.1.-)	d21	-1.0784	0.359974	0.0112272
GT19	lipid-A-disaccharide synthase (EC 2.4.1.182).	d21	-1.07899	0.223241	0.000293207
GH103	peptidoglycan lytic transglycosylase (EC 3.2.1.-)	d14	-1.07913	0.333859	0.00702761
GH97	glucoamylase (EC 3.2.1.3); alpha-glucosidase (EC 3.2.1.20); alpha-galactosidase (EC 3.2.1.22)	d21	-1.09901	0.193292	7.16219e-05
CBM6	Modules of approx. 120 residues. The cellulose-binding function has been demonstrated in one case on amorphous cellulose and beta-1,4-xylan. Some of these modules also bind beta-1,3-glucan, beta-1,3-1,4-glucan, and beta-1,4-glucan.	d14	-1.1004	0.287206	0.00218841
GH136	lacto-N-biosidase (EC 3.2.1.140)	d21	-1.11108	0.354499	0.00844919
GH159	beta-D-galactofuranosidase (EC 3.2.1.146)	d14	-1.13737	0.316386	0.0035301
GT0	Glycosyltransferases not yet assigned to a family	d21	-1.14311	0.162413	5.36766e-06
CBM4	Modules of approx. 150 residues found in bacterial enzymes. Binding of these modules has been demonstrated with xylan, beta-1,3-glucan, beta-1,3-1,4-glucan, beta-1,6-glucan and amorphous cellulose but not with crystalline cellulose.	d21	-1.14855	0.295031	0.00195953
CE7	acetyl xylan esterase (EC 3.1.1.72); cephalosporin-C deacetylase (EC 3.1.1.41).	d14	-1.15304	0.297202	0.00198289
CBM5	Modules of approx. 60 residues found in bacterial enzymes. Chitin-binding described in several cases. Distantly related to the CBM12 family.	d21	-1.17485	0.317293	0.00284967
GH27	alpha-galactosidase (EC 3.2.1.22); alpha-N-acetylgalactosaminidase (EC 3.2.1.49); isomalto-dextranase (EC 3.2.1.94); beta-L-arabinopyranosidase (EC 3.2.1.88); galactan:galactan galactosyltransferase (EC 2.4.1.-)	d14	-1.18478	0.332608	0.00368856
CBM51	Modules of approx. 150 residues found attached to various enzymes from families GH2, GH27, GH31, GH95, GH98 and GH101 . Binding to galactose and to blood group A/B-antigens demonstrated in the case of C. perfringens GH95CBM51 and GH98CBM51 respectively [Gregg KJ et al. (2008) J. Biol. Chem. 283:12604-13 PMID: 18292090].	d14	-1.18864	0.362014	0.00637457
GH35	beta-galactosidase (EC 3.2.1.23); exo-beta-glucosaminidase (EC 3.2.1.165); exo-beta-1,4-galactanase (EC 3.2.1.-); beta-1,3-galactosidase (EC 3.2.1.-)	d14	-1.19441	0.253732	0.000372193
GH163	endo-beta-N-acetylglucosaminidase cleaving GlcNAc-beta-1,2-Man (EC 3.2.1.-)	d14	-1.19552	0.323196	0.00285694
GT56	TDP-Fuc4NAc: lipid II Fuc4NAc transferase (EC 2.4.1.-)	d21	-1.20718	0.392816	0.00957925
CBM20	The granular starch-binding function has been demonstrated in several cases. Interact strongly with cyclodextrins. Often designated as starch-binding domains (SBD).	d14	-1.21157	0.216744	7.57094e-05
PL29	hyaluronate lyase (EC 4.2.2.1); chondroitin-sulfate ABC endolyase (EC 4.2.2.20); dermatan sulfate lyase (4.2.2.-); dermatan sulfate lyase (EC 4.2.2.-)	d14	-1.21163	0.351599	0.00467198
CBM20	The granular starch-binding function has been demonstrated in several cases. Interact strongly with cyclodextrins. Often designated as starch-binding domains (SBD).	d21	-1.21839	0.232469	0.000143473
PL11	rhamnogalacturonan endolyase (EC 4.2.2.23); rhamnogalacturonan exolyase (EC 4.2.2.24)	d21	-1.2248	0.311381	0.00181149
GH78	alpha-L-rhamnosidase (EC 3.2.1.40); rhamnogalacturonan alpha-L-rhamnohydrolase (EC 3.2.1.174); L-Rhap-alpha-1,3-D-Apif -specific alpha-1,3-L-rhamnosidase (EC 3.2.1.-)	d21	-1.24381	0.219033	7.16219e-05
GH106	alpha-L-rhamnosidase (EC 3.2.1.40); rhamnogalacturonan alpha-L-rhamnohydrolase (EC 3.2.1.174)	d21	-1.25129	0.308483	0.00140722
GT0	Glycosyltransferases not yet assigned to a family	d14	-1.2524	0.151427	1.33914e-06
CE7	acetyl xylan esterase (EC 3.1.1.72); cephalosporin-C deacetylase (EC 3.1.1.41).	d21	-1.26685	0.318766	0.00169916
GH159	beta-D-galactofuranosidase (EC 3.2.1.146)	d21	-1.27036	0.339341	0.00262796
PL29	hyaluronate lyase (EC 4.2.2.1); chondroitin-sulfate ABC endolyase (EC 4.2.2.20); dermatan sulfate lyase (4.2.2.-); dermatan sulfate lyase (EC 4.2.2.-)	d21	-1.27952	0.37711	0.00522517
PL33	hyaluronate lyase (EC 4.2.2.1); gellan lyase (EC 4.2.2.25); chondroitin sulfate lyase (EC 4.2.2.20)	d21	-1.29168	0.415232	0.00884783
GH6	endoglucanase (EC 3.2.1.4); cellobiohydrolase (EC 3.2.1.91)	d14	-1.29752	0.294587	0.00068586
CBM67	Fujimoto et al. [PMID : 23486481] disclosed the L-rhamnose binding activity and 3-D structure of the CBM67 of Streptomyces avermitilis alpha-L-rhamnosidase (SaRha78A);	d21	-1.30041	0.347292	0.00262796
GT14	beta-1,3-galactosyl-O-glycosyl-glycoprotein beta-1,6-N-acetylglucosaminyltransferase (EC 2.4.1.102); N-acetyllactosaminide beta-1,6-N-acetylglucosaminyltransferase (EC 2.4.1.150); protein O-beta-xylosyltransferase (EC 2.4.2.26); UDP-GlcA:arabinogalactan beta-glucuronosyltransferase (EC 2.4.1.-)	d14	-1.30529	0.335622	0.00196421
GH165	beta-galactosidase (EC 3.2.1.23)	d14	-1.33137	0.29715	0.000577851
GH95	alpha-L-fucosidase (EC 3.2.1.51); alpha-1,2-L-fucosidase (EC 3.2.1.63); alpha-L-galactosidase (EC 3.2.1.-)	d14	-1.35981	0.190533	5.06154e-06
GH165	beta-galactosidase (EC 3.2.1.23)	d21	-1.36481	0.31871	0.000906036
GT56	TDP-Fuc4NAc: lipid II Fuc4NAc transferase (EC 2.4.1.-)	d14	-1.36482	0.366243	0.00272285
GH38	alpha-mannosidase (EC 3.2.1.24); mannosyl-oligosaccharide alpha-1,2-mannosidase (EC 3.2.1.113); mannosyl-oligosaccharide alpha-1,3-1,6-mannosidase (EC 3.2.1.114); alpha-2-O-mannosylglycerate hydrolase (EC 3.2.1.170); mannosyl-oligosaccharide alpha-1,3-mannosidase (EC 3.2.1.-)	d21	-1.36882	0.294851	0.000424443
GH35	beta-galactosidase (EC 3.2.1.23); exo-beta-glucosaminidase (EC 3.2.1.165); exo-beta-1,4-galactanase (EC 3.2.1.-); beta-1,3-galactosidase (EC 3.2.1.-)	d21	-1.37902	0.272142	0.000191818
GH125	exo-alpha-1,6-mannosidase (EC 3.2.1.-)	d21	-1.3825	0.240586	6.71668e-05
GH95	alpha-L-fucosidase (EC 3.2.1.51); alpha-1,2-L-fucosidase (EC 3.2.1.63); alpha-L-galactosidase (EC 3.2.1.-)	d21	-1.38333	0.204357	8.56748e-06
GH138	alpha-galacturonidase (EC 3.2.1.-)	d14	-1.38841	0.412543	0.00548326
GH10	endo-1,4-beta-xylanase (EC 3.2.1.8); endo-1,3-beta-xylanase (EC 3.2.1.32); tomatinase (EC 3.2.1.-); xylan endotransglycosylase (EC 2.4.2.-); endo-beta-1,4-glucanase (EC 3.2.1.4)	d14	-1.39291	0.286877	0.000280633
GH27	alpha-galactosidase (EC 3.2.1.22); alpha-N-acetylgalactosaminidase (EC 3.2.1.49); isomalto-dextranase (EC 3.2.1.94); beta-L-arabinopyranosidase (EC 3.2.1.88); galactan:galactan galactosyltransferase (EC 2.4.1.-)	d21	-1.40386	0.35674	0.00181149
GH6	endoglucanase (EC 3.2.1.4); cellobiohydrolase (EC 3.2.1.91)	d21	-1.40478	0.315961	0.000623957
GH138	alpha-galacturonidase (EC 3.2.1.-)	d21	-1.43082	0.442476	0.00702761
PL12	heparin-sulfate lyase (EC 4.2.2.8)	d14	-1.43596	0.367968	0.00192813
GT1	UDP-glucuronosyltransferase (EC 2.4.1.17); zeatin O-beta-xylosyltransferase (EC 2.4.2.40); 2-hydroxyacylsphingosine 1-beta-galactosyltransferase (EC 2.4.1.45); N-acylsphingosine galactosyltransferase (EC 2.4.1.47); flavonol 3-O-glucosyltransferase (EC 2.4.1.91); anthocyanidin 3-O-glucosyltransferase (EC 2.4.1.115); sinapate 1-glucosyltransferase (EC 2.4.1.120); indole-3-acetate beta-glucosyltrans…	d14	-1.44765	0.233069	2.61933e-05
GH88	d-4,5-unsaturated beta-glucuronyl hydrolase (EC 3.2.1.-)	d14	-1.46024	0.308328	0.000353867
GH38	alpha-mannosidase (EC 3.2.1.24); mannosyl-oligosaccharide alpha-1,2-mannosidase (EC 3.2.1.113); mannosyl-oligosaccharide alpha-1,3-1,6-mannosidase (EC 3.2.1.114); alpha-2-O-mannosylglycerate hydrolase (EC 3.2.1.170); mannosyl-oligosaccharide alpha-1,3-mannosidase (EC 3.2.1.-)	d14	-1.4664	0.274905	0.000127395
CBM67	Fujimoto et al. [PMID : 23486481] disclosed the L-rhamnose binding activity and 3-D structure of the CBM67 of Streptomyces avermitilis alpha-L-rhamnosidase (SaRha78A);	d14	-1.46909	0.323799	0.00051586
GH123	beta-N-acetylgalactosaminidase (EC 3.2.1.53); glycosphingolipid beta-N-acetylgalactosaminidase (EC 3.2.1.-)	d21	-1.51546	0.3075	0.000242312
GH125	exo-alpha-1,6-mannosidase (EC 3.2.1.-)	d14	-1.52432	0.224311	8.3497e-06
GH139	alpha-2-O-Me-L-fucosidase (EC 3.2.1.-)	d21	-1.54584	0.400043	0.00204597
GH88	d-4,5-unsaturated beta-glucuronyl hydrolase (EC 3.2.1.-)	d21	-1.55258	0.330699	0.000380056
GH92	mannosyl-oligosaccharide alpha-1,2-mannosidase (EC 3.2.1.113); mannosyl-oligosaccharide alpha-1,3-mannosidase (EC 3.2.1.-); mannosyl-oligosaccharide alpha-1,6-mannosidase (EC 3.2.1.-); alpha-mannosidase (EC 3.2.1.24); alpha-1,2-mannosidase (EC 3.2.1.-); alpha-1,3-mannosidase (EC 3.2.1.-); alpha-1,4-mannosidase (EC 3.2.1.-); mannosyl-1-phosphodiester alpha-1,P-mannosidase (EC 3.2.1.-)	d21	-1.55941	0.241478	1.55319e-05
GH139	alpha-2-O-Me-L-fucosidase (EC 3.2.1.-)	d14	-1.57105	0.372981	0.00105175
PL26	rhamnogalacturonan exolyase (EC 4.2.2.24).	d21	-1.60414	0.394861	0.00139618
GT77	alpha-xylosyltransferase (EC 2.4.2.39); alpha-1,3-galactosyltransferase (EC 2.4.1.37); arabinosyltransferase (EC 2.4.2.-); arabinosyltransferase (EC 2.4.2.-)	d14	-1.60536	0.405431	0.00174853
GH92	mannosyl-oligosaccharide alpha-1,2-mannosidase (EC 3.2.1.113); mannosyl-oligosaccharide alpha-1,3-mannosidase (EC 3.2.1.-); mannosyl-oligosaccharide alpha-1,6-mannosidase (EC 3.2.1.-); alpha-mannosidase (EC 3.2.1.24); alpha-1,2-mannosidase (EC 3.2.1.-); alpha-1,3-mannosidase (EC 3.2.1.-); alpha-1,4-mannosidase (EC 3.2.1.-); mannosyl-1-phosphodiester alpha-1,P-mannosidase (EC 3.2.1.-)	d14	-1.62446	0.225143	4.49718e-06
GT77	alpha-xylosyltransferase (EC 2.4.2.39); alpha-1,3-galactosyltransferase (EC 2.4.1.37); arabinosyltransferase (EC 2.4.2.-); arabinosyltransferase (EC 2.4.2.-)	d21	-1.63624	0.434847	0.00255739
GH15	glucoamylase (EC 3.2.1.3); glucodextranase (EC 3.2.1.70); alpha,alpha-trehalase (EC 3.2.1.28); dextran dextrinase (EC 2.4.1.2)	d21	-1.65081	0.316893	0.000152854
GH123	beta-N-acetylgalactosaminidase (EC 3.2.1.53); glycosphingolipid beta-N-acetylgalactosaminidase (EC 3.2.1.-)	d14	-1.65108	0.286699	6.71668e-05
PL12	heparin-sulfate lyase (EC 4.2.2.8)	d21	-1.65967	0.394666	0.00106101
PL8	hyaluronate lyase (EC 4.2.2.1); chondroitin AC lyase (EC 4.2.2.5); xanthan lyase (EC 4.2.2.12); chondroitin ABC lyase (EC 4.2.2.20)	d14	-1.69194	0.295003	6.71668e-05
GT11	GDP-L-Fuc: galactoside alpha-1,2-L-fucosyltransferase (EC 2.4.1.69); GDP-L-Fuc: beta-LacNac alpha-1,3-L-fucosyltransferase (EC 2.4.1.-)	d21	-1.69197	0.224363	2.73818e-06
GH15	glucoamylase (EC 3.2.1.3); glucodextranase (EC 3.2.1.70); alpha,alpha-trehalase (EC 3.2.1.28); dextran dextrinase (EC 2.4.1.2)	d14	-1.69382	0.295456	6.71668e-05
CBM57	Created from reading Schallus et al (2008) Mol Biol Cell. 19:3404-3414 [PMID: 18524852] and finding related domains attached to various glycosidases.	d14	-1.69405	0.321759	0.000139064
GH10	endo-1,4-beta-xylanase (EC 3.2.1.8); endo-1,3-beta-xylanase (EC 3.2.1.32); tomatinase (EC 3.2.1.-); xylan endotransglycosylase (EC 2.4.2.-); endo-beta-1,4-glucanase (EC 3.2.1.4)	d21	-1.7054	0.307691	8.19377e-05
CBM57	Created from reading Schallus et al (2008) Mol Biol Cell. 19:3404-3414 [PMID: 18524852] and finding related domains attached to various glycosidases.	d21	-1.71191	0.345104	0.000231271
GH109	alpha-N-acetylgalactosaminidase (EC 3.2.1.49)	d21	-1.73082	0.273864	2.0845e-05
GH145	L-Rhalpha-alpha-1,4-GlcA alpha-L-rhamnohydrolase (EC 3.2.1.-)	d21	-1.73355	0.26441	1.31309e-05
GH102	peptidoglycan lytic transglycosylase (EC 3.2.1.-)	d14	-1.7385	0.255329	8.3497e-06
PL10	pectate lyase (EC 4.2.2.2)	d14	-1.74287	0.384659	0.000518899
PL8	hyaluronate lyase (EC 4.2.2.1); chondroitin AC lyase (EC 4.2.2.5); xanthan lyase (EC 4.2.2.12); chondroitin ABC lyase (EC 4.2.2.20)	d21	-1.74515	0.316408	8.59989e-05
PL26	rhamnogalacturonan exolyase (EC 4.2.2.24).	d14	-1.74866	0.36815	0.000345517
GH115	xylan alpha-1,2-glucuronidase (3.2.1.131); alpha-(4-O-methyl)-glucuronidase (3.2.1.-)	d14	-1.75998	0.353801	0.000226628
PL11	rhamnogalacturonan endolyase (EC 4.2.2.23); rhamnogalacturonan exolyase (EC 4.2.2.24)	d14	-1.76805	0.290317	3.30595e-05
PL10	pectate lyase (EC 4.2.2.2)	d21	-1.77487	0.412568	0.000870212
GH141	alpha-L-fucosidase (EC 3.2.1.51); xylanase (EC 3.2.1.8)	d21	-1.77864	0.386644	0.000462289
GT11	GDP-L-Fuc: galactoside alpha-1,2-L-fucosyltransferase (EC 2.4.1.69); GDP-L-Fuc: beta-LacNac alpha-1,3-L-fucosyltransferase (EC 2.4.1.-)	d14	-1.78398	0.209186	1.05285e-06
GH144	endo-beta-1,2-glucanase (EC 3.2.1.71); beta-1,2-glucooligosaccharide sophorohydrolase (EC 3.2.1.-)	d14	-1.83659	0.354036	0.000158564
GH145	L-Rhalpha-alpha-1,4-GlcA alpha-L-rhamnohydrolase (EC 3.2.1.-)	d14	-1.85833	0.246523	2.73818e-06
GH89	alpha-N-acetylglucosaminidase (EC 3.2.1.50)	d14	-1.86002	0.332251	7.57094e-05
GH16	xyloglucan:xyloglucosyltransferase (EC 2.4.1.207); keratan-sulfate endo-1,4-beta-galactosidase (EC 3.2.1.103); endo-1,3-beta-glucanase / laminarinase (EC 3.2.1.39); endo-1,3(4)-beta-glucanase (EC 3.2.1.6); licheninase (EC 3.2.1.73); beta-agarase (EC 3.2.1.81); kappa;-carrageenase (EC 3.2.1.83); xyloglucanase (EC 3.2.1.151); endo-beta-1,3-galactanase (EC 3.2.1.181); [retaining] beta-porphyranase (…	d14	-1.8669	0.332682	7.57094e-05
GH16	xyloglucan:xyloglucosyltransferase (EC 2.4.1.207); keratan-sulfate endo-1,4-beta-galactosidase (EC 3.2.1.103); endo-1,3-beta-glucanase / laminarinase (EC 3.2.1.39); endo-1,3(4)-beta-glucanase (EC 3.2.1.6); licheninase (EC 3.2.1.73); beta-agarase (EC 3.2.1.81); kappa;-carrageenase (EC 3.2.1.83); xyloglucanase (EC 3.2.1.151); endo-beta-1,3-galactanase (EC 3.2.1.181); [retaining] beta-porphyranase (…	d21	-1.87788	0.356821	0.000139064
GH144	endo-beta-1,2-glucanase (EC 3.2.1.71); beta-1,2-glucooligosaccharide sophorohydrolase (EC 3.2.1.-)	d21	-1.92413	0.379723	0.000191818
GH142	beta-L-arabinofuranosidase (EC 3.2.1.185)	d14	-1.96609	0.247382	1.96701e-06
GH115	xylan alpha-1,2-glucuronidase (3.2.1.131); alpha-(4-O-methyl)-glucuronidase (3.2.1.-)	d21	-1.96671	0.379471	0.000158564
GH30	endo-beta-1,4-xylanase (EC 3.2.1.8); beta-glucosidase (3.2.1.21); beta-glucuronidase (EC 3.2.1.31); beta-xylosidase (EC 3.2.1.37); beta-fucosidase (EC 3.2.1.38); glucosylceramidase (EC 3.2.1.45); beta-1,6-glucanase (EC 3.2.1.75); glucuronoarabinoxylan endo-beta-1,4-xylanase (EC 3.2.1.136); endo-beta-1,6-galactanase (EC:3.2.1.164); [reducing end] beta-xylosidase (EC 3.2.1.-)	d21	-2.00555	0.355262	7.44354e-05
GH37	alpha,alpha-trehalase (EC 3.2.1.28).	d21	-2.01377	0.398353	0.000195037
GH33	sialidase or neuraminidase (EC 3.2.1.18); trans-sialidase (EC 2.4.1.-); anhydrosialidase (EC 4.2.2.15); Kdo hydrolase (EC 3.2.1.-); 2-keto-3-deoxynononic acid hydrolase / KDNase (EC 3.2.1.-)	d21	-2.02254	0.343228	5.03408e-05
CBM9	Modules of approx. 170 residues found so far only in xylanases. The cellulose-binding function has been demonstrated in one case.	d14	-2.02796	0.251941	1.80414e-06
GH142	beta-L-arabinofuranosidase (EC 3.2.1.185)	d21	-2.04852	0.265331	2.44647e-06
GH141	alpha-L-fucosidase (EC 3.2.1.51); xylanase (EC 3.2.1.8)	d14	-2.05808	0.360488	6.95338e-05
GH76	alpha-1,6-mannanase (EC 3.2.1.101); alpha-glucosidase (EC 3.2.1.20)	d21	-2.07846	0.271029	2.52919e-06
CBM9	Modules of approx. 170 residues found so far only in xylanases. The cellulose-binding function has been demonstrated in one case.	d21	-2.10474	0.270221	2.29994e-06
GH109	alpha-N-acetylgalactosaminidase (EC 3.2.1.49)	d14	-2.10717	0.255338	1.33914e-06
GH89	alpha-N-acetylglucosaminidase (EC 3.2.1.50)	d21	-2.12606	0.356358	4.33116e-05
GH84	N-acetyl beta-glucosaminidase (EC 3.2.1.52); hyaluronidase (EC 3.2.1.35); [protein]-3-O-(GlcNAc)-L-Ser/Thr beta-N-acetylglucosaminidase (EC 3.2.1.169)	d14	-2.14489	0.282534	2.73818e-06
GH84	N-acetyl beta-glucosaminidase (EC 3.2.1.52); hyaluronidase (EC 3.2.1.35); [protein]-3-O-(GlcNAc)-L-Ser/Thr beta-N-acetylglucosaminidase (EC 3.2.1.169)	d21	-2.15182	0.303034	5.06154e-06
GT20	alpha,alpha-trehalose-phosphate synthase [UDP-forming] (EC 2.4.1.15); Glucosylglycerol-phosphate synthase (EC 2.4.1.213); trehalose-6-P phosphatase (EC 3.1.3.12); [retaining] GDP-valeniol: validamine 7-phosphate valeniolyltransferase (EC 2.-.-.-)	d21	-2.16095	0.304139	5.06154e-06
GH76	alpha-1,6-mannanase (EC 3.2.1.101); alpha-glucosidase (EC 3.2.1.20)	d14	-2.1926	0.252695	1.05285e-06
GH33	sialidase or neuraminidase (EC 3.2.1.18); trans-sialidase (EC 2.4.1.-); anhydrosialidase (EC 4.2.2.15); Kdo hydrolase (EC 3.2.1.-); 2-keto-3-deoxynononic acid hydrolase / KDNase (EC 3.2.1.-)	d14	-2.22204	0.32001	6.40234e-06
CE0	Carbohydrate esterases not yet assigned to a family.	d14	-2.35688	0.298143	1.96701e-06
GH110	alpha-galactosidase (EC 3.2.1.22); alpha-1,3-galactosidase (EC 3.2.1.-)	d14	-2.38746	0.26875	1.05285e-06
CE0	Carbohydrate esterases not yet assigned to a family.	d21	-2.39289	0.319775	2.91112e-06
CBM62	The CBM62 module of Clostridium thermocellum Cthe_2193 protein binds galactose moieties found on xyloglucan, arabinogalactan and galactomannan.	d21	-2.40675	0.363449	1.16447e-05
GH37	alpha,alpha-trehalase (EC 3.2.1.28).	d14	-2.42776	0.371405	1.33161e-05
GH30	endo-beta-1,4-xylanase (EC 3.2.1.8); beta-glucosidase (3.2.1.21); beta-glucuronidase (EC 3.2.1.31); beta-xylosidase (EC 3.2.1.37); beta-fucosidase (EC 3.2.1.38); glucosylceramidase (EC 3.2.1.45); beta-1,6-glucanase (EC 3.2.1.75); glucuronoarabinoxylan endo-beta-1,4-xylanase (EC 3.2.1.136); endo-beta-1,6-galactanase (EC:3.2.1.164); [reducing end] beta-xylosidase (EC 3.2.1.-)	d14	-2.4363	0.331229	3.45912e-06
GT20	alpha,alpha-trehalose-phosphate synthase [UDP-forming] (EC 2.4.1.15); Glucosylglycerol-phosphate synthase (EC 2.4.1.213); trehalose-6-P phosphatase (EC 3.1.3.12); [retaining] GDP-valeniol: validamine 7-phosphate valeniolyltransferase (EC 2.-.-.-)	d14	-2.47921	0.283565	1.05285e-06
GH110	alpha-galactosidase (EC 3.2.1.22); alpha-1,3-galactosidase (EC 3.2.1.-)	d21	-2.48357	0.28825	1.05285e-06
CBM62	The CBM62 module of Clostridium thermocellum Cthe_2193 protein binds galactose moieties found on xyloglucan, arabinogalactan and galactomannan.	d14	-2.52079	0.338863	3.03129e-06
