# Supplementary material for: Weaning Age and Its Effect on the Development of the Swine Gut Microbiome and Resistome
Source: mSystems. 2021 Nov 23;6(6):e00682-21. doi: 10.1128/mSystems.00682-21 (PMC8609972; doi:10.1128/mSystems.00682-21)
Supplement: TABLE S8 [file msystems.00682-21-s0010.xlsx]

## Sheet: Table S8
Table S8. Percent relative abundance (± SEM) of MetaCyc pathways detected in at least one metagenomic sample by weaning age and sampling time.
		Day 7			Day 14			Day 21			Day 28			Day 35			Day 70			Day 140
MetaCyc pathway	Superclasses	14 d weaning	21 d weaning	28 d weaning	14 d weaning	21 d weaning	28 d weaning	14 d weaning	21 d weaning	28 d weaning	14 d weaning	21 d weaning	28 d weaning	14 d weaning	21 d weaning	28 d weaning	14 d weaning	21 d weaning	28 d weaning	14 d weaning	21 d weaning	28 d weaning
PWY-6121: 5-aminoimidazole ribonucleotide biosynthesis I	Biosynthesis → Nucleoside and Nucleotide Biosynthesis → Purine Nucleotide Biosynthesis → 5-Aminoimidazole Ribonucleotide Biosynthesis	0.000377 ± 0.0000364	0.00043 ± 0.0000254	0.000415 ± 0.00003	0.000321 ± 0.0000121	0.000351 ± 0.0000542	0.000416 ± 0.0000524	0.000442 ± 0.0000197	0.00025 ± 0.0000466	0.000368 ± 0.0000268	0.000431 ± 0.0000292	0.000417 ± 0.0000281	0.000306 ± 0.0000256	0.000412 ± 0.0000188	0.000433 ± 0.0000355	0.000396 ± 0.0000286	0.000358 ± 0.0000231	0.000384 ± 0.0000175	0.000365 ± 0.0000146	0.000286 ± 0.0000222	0.000286 ± 0.0000278	0.000325 ± 0.0000148
VALSYN-PWY: L-valine biosynthesis	Biosynthesis → Amino Acid Biosynthesis → Proteinogenic Amino Acid Biosynthesis → L-valine Biosynthesis	0.000339 ± 0.0000106	0.000356 ± 0.0000149	0.000361 ± 0.0000189	0.000363 ± 0.0000137	0.000349 ± 0.0000216	0.000352 ± 0.0000344	0.0005 ± 0.0000305	0.000309 ± 0.0000503	0.000347 ± 0.0000149	0.000426 ± 0.0000255	0.000385 ± 0.000031	0.000333 ± 0.0000222	0.000428 ± 0.0000194	0.000407 ± 0.0000178	0.000409 ± 0.0000242	0.000458 ± 0.000042	0.000398 ± 0.0000381	0.000464 ± 0.0000286	0.000354 ± 0.0000353	0.000343 ± 0.0000287	0.000378 ± 0.0000245
PWY-7219: adenosine ribonucleotides de novo biosynthesis	Biosynthesis → Nucleoside and Nucleotide Biosynthesis → Purine Nucleotide Biosynthesis → Purine Nucleotide De Novo Biosynthesis → Purine Riboucleotide De Novo Biosynthesis	0.000466 ± 0.0000426	0.000509 ± 0.0000408	0.000528 ± 0.0000341	0.000388 ± 0.0000275	0.000415 ± 0.0000559	0.000474 ± 0.0000466	0.000646 ± 0.0000252	0.000365 ± 0.0000408	0.000474 ± 0.000022	0.000609 ± 0.0000395	0.000548 ± 0.000055	0.000379 ± 0.0000351	0.000571 ± 0.0000209	0.000586 ± 0.0000326	0.00055 ± 0.0000349	0.00058 ± 0.0000369	0.000541 ± 0.000028	0.000576 ± 0.0000267	0.000481 ± 0.0000422	0.000438 ± 0.0000497	0.000503 ± 0.0000392
PWY-6386: UDP-N-acetylmuramoyl-pentapeptide biosynthesis II (lysine-containing)	Biosynthesis → Cell Structure Biosynthesis → Cell Wall Biosynthesis → UDP-N-Acetylmuramoyl-Pentapeptide Biosynthesis	0.000372 ± 0.0000418	0.000413 ± 0.0000281	0.000416 ± 0.0000369	0.000293 ± 0.0000117	0.000346 ± 0.0000605	0.000353 ± 0.0000441	0.000471 ± 0.000021	0.000244 ± 0.000041	0.000337 ± 0.0000149	0.000457 ± 0.0000357	0.000378 ± 0.0000571	0.000288 ± 0.0000196	0.000408 ± 0.0000265	0.000438 ± 0.000039	0.000384 ± 0.0000428	0.000409 ± 0.0000401	0.000393 ± 0.0000314	0.000437 ± 0.000026	0.000345 ± 0.0000369	0.000303 ± 0.0000403	0.000367 ± 0.0000341
PWY-6385: peptidoglycan biosynthesis III (mycobacteria)	Biosynthesis → Cell Structure Biosynthesis → Cell Wall Biosynthesis → Peptidoglycan Biosynthesis	0.000382 ± 0.0000352	0.000421 ± 0.000027	0.00042 ± 0.000033	0.000315 ± 0.000011	0.000354 ± 0.0000396	0.000353 ± 0.0000384	0.000454 ± 0.0000212	0.000276 ± 0.0000319	0.000331 ± 0.0000116	0.000441 ± 0.0000321	0.000379 ± 0.000043	0.000299 ± 0.0000181	0.000399 ± 0.0000246	0.000419 ± 0.0000358	0.000364 ± 0.0000379	0.000401 ± 0.0000386	0.000374 ± 0.0000306	0.000424 ± 0.0000245	0.000336 ± 0.000036	0.000291 ± 0.0000409	0.000359 ± 0.0000328
DENOVOPURINE2-PWY: superpathway of purine nucleotides de novo biosynthesis II	Biosynthesis → Nucleoside and Nucleotide Biosynthesis → Purine Nucleotide Biosynthesis → Purine Nucleotide De Novo Biosynthesis	0.000325 ± 0.0000282	0.000348 ± 0.00000934	0.000327 ± 0.000024	0.000267 ± 0.0000106	0.000276 ± 0.0000116	0.000295 ± 0.000027	0.000262 ± 0.0000148	0.000195 ± 0.000033	0.000266 ± 0.0000147	0.00026 ± 0.0000116	0.000239 ± 0.0000226	0.000233 ± 0.0000151	0.000234 ± 0.0000132	0.000255 ± 0.0000172	0.000223 ± 0.0000123	0.000216 ± 0.0000129	0.000236 ± 0.0000116	0.000217 ± 0.00000725	0.000219 ± 0.0000145	0.000213 ± 0.0000131	0.000211 ± 0.00000579
PWY-6122: 5-aminoimidazole ribonucleotide biosynthesis II	Biosynthesis → Nucleoside and Nucleotide Biosynthesis → Purine Nucleotide Biosynthesis → 5-Aminoimidazole Ribonucleotide Biosynthesis	0.000413 ± 0.0000432	0.000475 ± 0.000033	0.00046 ± 0.0000408	0.000363 ± 0.0000156	0.000379 ± 0.0000568	0.000451 ± 0.0000567	0.000553 ± 0.0000316	0.000316 ± 0.0000555	0.0004 ± 0.0000336	0.000542 ± 0.000048	0.000536 ± 0.0000537	0.000348 ± 0.000026	0.000524 ± 0.0000292	0.000545 ± 0.0000545	0.000485 ± 0.0000365	0.00044 ± 0.0000384	0.000464 ± 0.0000304	0.000452 ± 0.0000242	0.000333 ± 0.0000322	0.000333 ± 0.0000382	0.000372 ± 0.0000218
PWY-7221: guanosine ribonucleotides de novo biosynthesis	Biosynthesis → Nucleoside and Nucleotide Biosynthesis → Purine Nucleotide Biosynthesis → Purine Nucleotide De Novo Biosynthesis → Purine Riboucleotide De Novo Biosynthesis	0.00039 ± 0.0000385	0.000437 ± 0.0000342	0.000448 ± 0.0000312	0.000308 ± 0.0000171	0.000349 ± 0.0000471	0.000377 ± 0.0000424	0.000496 ± 0.0000198	0.000268 ± 0.0000356	0.000392 ± 0.0000209	0.000493 ± 0.0000275	0.000475 ± 0.0000379	0.000305 ± 0.0000342	0.000471 ± 0.0000225	0.000484 ± 0.0000337	0.000453 ± 0.0000309	0.000455 ± 0.0000288	0.000451 ± 0.0000225	0.00048 ± 0.000018	0.000392 ± 0.0000343	0.00036 ± 0.0000298	0.000416 ± 0.0000248
PWY-7220: adenosine deoxyribonucleotides de novo biosynthesis II	Biosynthesis → Nucleoside and Nucleotide Biosynthesis → 2'-Deoxyribonucleotide Biosynthesis → Purine Deoxyribonucleotide De Novo Biosynthesis → Adenosine Deoxyribonucleotide De Novo Biosynthesis	0.00035 ± 0.0000252	0.000446 ± 0.0000814	0.000358 ± 0.0000228	0.000338 ± 0.000031	0.000349 ± 0.00000975	0.000347 ± 0.0000451	0.000233 ± 0.0000292	0.000303 ± 0.0000355	0.000289 ± 0.0000194	0.000264 ± 0.00003	0.000269 ± 0.0000239	0.000261 ± 0.0000247	0.000232 ± 0.000015	0.000246 ± 0.0000233	0.0002 ± 0.000018	0.00017 ± 0.00000885	0.000207 ± 0.0000209	0.000169 ± 0.00000655	0.00021 ± 0.0000209	0.000214 ± 0.0000146	0.000189 ± 0.00000878
BRANCHED-CHAIN-AA-SYN-PWY: superpathway of branched amino acid biosynthesis	Biosynthesis → Amino Acid Biosynthesis	0.000302 ± 0.0000123	0.000313 ± 0.00000878	0.000323 ± 0.0000157	0.000294 ± 0.0000117	0.000301 ± 0.0000269	0.000303 ± 0.0000297	0.000425 ± 0.0000284	0.00021 ± 0.0000602	0.000276 ± 0.0000141	0.000378 ± 0.0000265	0.000331 ± 0.0000289	0.000267 ± 0.0000177	0.00035 ± 0.000018	0.000343 ± 0.0000204	0.000329 ± 0.0000196	0.000377 ± 0.0000404	0.000322 ± 0.0000269	0.000391 ± 0.0000265	0.000306 ± 0.0000307	0.000282 ± 0.0000254	0.000314 ± 0.0000227
THRESYN-PWY: superpathway of L-threonine biosynthesis	Biosynthesis → Amino Acid Biosynthesis → Proteinogenic Amino Acid Biosynthesis → L-threonine Biosynthesis	0.000245 ± 0.0000107	0.000252 ± 0.0000118	0.000242 ± 0.0000222	0.000243 ± 0.00000793	0.000256 ± 0.00000548	0.000245 ± 0.0000294	0.000223 ± 0.0000114	0.00022 ± 0.0000284	0.000224 ± 0.0000136	0.000211 ± 0.000013	0.000183 ± 0.0000175	0.000213 ± 0.0000158	0.000188 ± 0.00000716	0.0002 ± 0.0000128	0.000189 ± 0.0000143	0.00018 ± 0.0000142	0.000179 ± 0.0000106	0.000196 ± 0.0000115	0.000159 ± 0.0000154	0.000156 ± 0.0000123	0.000161 ± 0.00000944
PWY-6151: S-adenosyl-L-methionine cycle I	Biosynthesis → Cofactor, Carrier, and Vitamin Biosynthesis → Enzyme Cofactor Biosynthesis → S-adenosyl-L-methionine Biosynthesis	0.000317 ± 0.000036	0.000331 ± 0.000035	0.000307 ± 0.0000387	0.000246 ± 0.0000088	0.000304 ± 0.0000435	0.000284 ± 0.0000341	0.000462 ± 0.0000199	0.000233 ± 0.000031	0.000301 ± 0.00001	0.00044 ± 0.0000342	0.000386 ± 0.0000291	0.000262 ± 0.0000183	0.000404 ± 0.0000273	0.000422 ± 0.0000404	0.000365 ± 0.0000398	0.000389 ± 0.0000437	0.000374 ± 0.0000258	0.000414 ± 0.0000254	0.000327 ± 0.0000391	0.000299 ± 0.000032	0.000348 ± 0.0000283
COA-PWY: coenzyme A biosynthesis I	Biosynthesis → Cofactor, Carrier, and Vitamin Biosynthesis → Carrier Biosynthesis → Coenzyme A Biosynthesis	0.000322 ± 0.0000394	0.00037 ± 0.0000331	0.000365 ± 0.0000412	0.00022 ± 0.0000142	0.000254 ± 0.0000571	0.000286 ± 0.0000449	0.000385 ± 0.0000194	0.000169 ± 0.0000361	0.00028 ± 0.0000151	0.000361 ± 0.0000325	0.000329 ± 0.0000286	0.00022 ± 0.000025	0.000327 ± 0.0000289	0.000345 ± 0.0000367	0.000305 ± 0.0000331	0.000313 ± 0.0000354	0.00029 ± 0.0000207	0.000327 ± 0.0000236	0.000229 ± 0.000027	0.000203 ± 0.0000284	0.000251 ± 0.0000255
PWY-7228: superpathway of guanosine nucleotides de novo biosynthesis I	Biosynthesis → Nucleoside and Nucleotide Biosynthesis → Purine Nucleotide Biosynthesis → Purine Nucleotide De Novo Biosynthesis	0.000335 ± 0.0000232	0.000346 ± 0.0000224	0.000335 ± 0.0000365	0.000266 ± 0.00000963	0.000268 ± 0.0000141	0.000264 ± 0.0000201	0.000225 ± 0.0000169	0.000215 ± 0.0000413	0.000264 ± 0.0000122	0.000214 ± 0.00000882	0.000214 ± 0.0000151	0.000235 ± 0.0000156	0.000193 ± 0.0000138	0.000214 ± 0.0000142	0.000188 ± 0.0000143	0.000186 ± 0.0000134	0.000205 ± 0.0000101	0.000187 ± 0.00000849	0.000209 ± 0.0000146	0.000193 ± 0.0000146	0.000191 ± 0.00000634
HSERMETANA-PWY: L-methionine biosynthesis III	Biosynthesis → Amino Acid Biosynthesis → Proteinogenic Amino Acid Biosynthesis → L-methionine Biosynthesis → L-methionine De Novo Biosynthesis	0.000204 ± 0.00000917	0.000208 ± 0.0000175	0.000213 ± 0.0000142	0.000165 ± 0.0000146	0.00019 ± 0.0000171	0.0002 ± 0.0000244	0.000268 ± 0.0000159	0.000143 ± 0.00000956	0.000166 ± 0.0000209	0.000234 ± 0.0000135	0.000214 ± 0.0000275	0.000128 ± 0.0000146	0.000235 ± 0.0000178	0.00022 ± 0.0000141	0.000208 ± 0.0000173	0.000209 ± 0.0000201	0.000209 ± 0.0000181	0.000238 ± 0.0000106	0.000178 ± 0.0000136	0.000172 ± 0.000019	0.000189 ± 0.0000191
PWY-7211: superpathway of pyrimidine deoxyribonucleotides de novo biosynthesis	Biosynthesis → Nucleoside and Nucleotide Biosynthesis → 2'-Deoxyribonucleotide Biosynthesis → Pyrimidine Deoxyribonucleotide De Novo Biosynthesis	0.000116 ± 0.0000319	0.000146 ± 0.0000245	0.00013 ± 0.0000145	0.000103 ± 0.0000171	0.0000841 ± 0.0000346	0.00011 ± 0.000016	0.0000841 ± 0.0000165	0.0000693 ± 0.0000423	0.0000802 ± 0.0000197	0.0000917 ± 0.00000847	0.0000863 ± 0.0000186	0.0000561 ± 0.0000111	0.0000809 ± 0.00000667	0.0000982 ± 0.0000127	0.0000539 ± 0.00000994	0.0000366 ± 0.00000912	0.0000782 ± 0.0000131	0.0000531 ± 0.00000687	0.0000165 ± 0.00000386	0.0000275 ± 0.00000431	0.0000268 ± 0.00000436
PWY-6125: superpathway of guanosine nucleotides de novo biosynthesis II	Biosynthesis → Nucleoside and Nucleotide Biosynthesis → Purine Nucleotide Biosynthesis → Purine Nucleotide De Novo Biosynthesis	0.000325 ± 0.0000223	0.000341 ± 0.0000153	0.000326 ± 0.0000329	0.000263 ± 0.00000937	0.000268 ± 0.0000111	0.000262 ± 0.0000196	0.000219 ± 0.0000134	0.000194 ± 0.0000284	0.000257 ± 0.00000915	0.000217 ± 0.00000835	0.000219 ± 0.0000137	0.000231 ± 0.0000148	0.000196 ± 0.0000132	0.000215 ± 0.000014	0.000192 ± 0.0000132	0.000182 ± 0.0000106	0.000201 ± 0.00000908	0.000183 ± 0.00000688	0.000205 ± 0.0000139	0.000191 ± 0.0000122	0.000191 ± 0.00000452
TRNA-CHARGING-PWY: tRNA charging	Biosynthesis → Aminoacyl-tRNA Charging	0.000353 ± 0.0000351	0.000395 ± 0.0000206	0.000405 ± 0.0000234	0.000299 ± 0.0000153	0.000331 ± 0.0000492	0.000371 ± 0.0000416	0.000515 ± 0.000009	0.000265 ± 0.0000411	0.000374 ± 0.0000224	0.00053 ± 0.0000145	0.000476 ± 0.0000529	0.000332 ± 0.000039	0.000515 ± 0.00000664	0.000533 ± 0.0000155	0.000517 ± 0.0000239	0.000496 ± 0.0000216	0.000511 ± 0.0000214	0.000514 ± 0.0000124	0.000396 ± 0.0000335	0.000407 ± 0.000032	0.00046 ± 0.0000207
PWY-2942: L-lysine biosynthesis III	Biosynthesis → Amino Acid Biosynthesis → Proteinogenic Amino Acid Biosynthesis → L-lysine Biosynthesis	0.000317 ± 0.0000165	0.00035 ± 0.0000187	0.000348 ± 0.0000199	0.000266 ± 0.00000929	0.000295 ± 0.0000248	0.00032 ± 0.0000347	0.000373 ± 0.0000135	0.000213 ± 0.0000233	0.000282 ± 0.0000142	0.000345 ± 0.0000238	0.000326 ± 0.0000293	0.000236 ± 0.0000196	0.00033 ± 0.0000166	0.000334 ± 0.0000195	0.000307 ± 0.000022	0.000319 ± 0.0000251	0.000298 ± 0.0000157	0.000336 ± 0.0000182	0.000254 ± 0.0000301	0.000244 ± 0.000022	0.000287 ± 0.000018
ARGSYN-PWY: L-arginine biosynthesis I (via L-ornithine)	Biosynthesis → Amino Acid Biosynthesis → Proteinogenic Amino Acid Biosynthesis → L-arginine Biosynthesis	0.000221 ± 0.00000877	0.000241 ± 0.0000196	0.000227 ± 0.0000151	0.000211 ± 0.00000831	0.000226 ± 0.0000293	0.000246 ± 0.0000276	0.000325 ± 0.00000831	0.00018 ± 0.0000381	0.000228 ± 0.0000155	0.000314 ± 0.0000152	0.000288 ± 0.0000238	0.000221 ± 0.0000164	0.000317 ± 0.00000903	0.000331 ± 0.0000183	0.000307 ± 0.0000212	0.000301 ± 0.0000246	0.000299 ± 0.0000177	0.000323 ± 0.0000154	0.00025 ± 0.0000243	0.000249 ± 0.0000226	0.000284 ± 0.0000143
PEPTIDOGLYCANSYN-PWY: peptidoglycan biosynthesis I (meso-diaminopimelate containing)	Biosynthesis → Cell Structure Biosynthesis → Cell Wall Biosynthesis → Peptidoglycan Biosynthesis	0.000378 ± 0.0000402	0.000417 ± 0.0000288	0.000418 ± 0.0000351	0.000303 ± 0.0000112	0.000354 ± 0.0000556	0.00036 ± 0.0000417	0.000477 ± 0.0000185	0.000266 ± 0.0000325	0.000341 ± 0.0000146	0.000464 ± 0.0000322	0.000399 ± 0.0000439	0.000304 ± 0.0000201	0.00042 ± 0.0000241	0.000443 ± 0.0000353	0.000396 ± 0.00004	0.000419 ± 0.0000376	0.0004 ± 0.0000299	0.000442 ± 0.000024	0.00035 ± 0.0000366	0.000302 ± 0.0000399	0.000375 ± 0.0000321
ARGSYNBSUB-PWY: L-arginine biosynthesis II (acetyl cycle)	Biosynthesis → Amino Acid Biosynthesis → Proteinogenic Amino Acid Biosynthesis → L-arginine Biosynthesis	0.000235 ± 0.0000147	0.000236 ± 0.000021	0.00021 ± 0.0000162	0.000211 ± 0.0000101	0.000228 ± 0.0000263	0.000231 ± 0.0000287	0.000302 ± 0.0000112	0.000179 ± 0.0000399	0.000223 ± 0.0000159	0.000293 ± 0.0000131	0.000277 ± 0.0000154	0.000215 ± 0.0000159	0.000295 ± 0.00000877	0.000307 ± 0.0000147	0.000305 ± 0.0000202	0.00028 ± 0.0000233	0.000282 ± 0.0000182	0.000301 ± 0.0000127	0.000238 ± 0.0000226	0.000237 ± 0.0000218	0.000277 ± 0.0000108
PWY-1042: glycolysis IV (plant cytosol)	Generation of Precursor Metabolites and Energy → Glycolysis	0.000369 ± 0.0000157	0.000407 ± 0.0000207	0.000416 ± 0.00002	0.000346 ± 0.0000156	0.000383 ± 0.0000281	0.000362 ± 0.0000378	0.000492 ± 0.0000138	0.000304 ± 0.0000437	0.000373 ± 0.0000151	0.000474 ± 0.0000312	0.00042 ± 0.0000513	0.000336 ± 0.0000254	0.000466 ± 0.0000156	0.000461 ± 0.0000238	0.000409 ± 0.000024	0.000469 ± 0.0000363	0.000422 ± 0.0000266	0.000462 ± 0.0000222	0.000399 ± 0.0000311	0.000376 ± 0.000028	0.0004 ± 0.0000269
PWY-6608: guanosine nucleotides degradation III	Degradation/Utilization/Assimilation → Nucleoside and Nucleotide Degradation → Purine Nucleotide Degradation → Guanosine Nucleotide Degradation	0.000207 ± 0.0000245	0.000192 ± 0.0000327	0.00017 ± 0.0000376	0.000289 ± 0.0000279	0.000268 ± 0.0000481	0.000211 ± 0.0000525	0.0000626 ± 0.000011	0.000233 ± 0.000016	0.000109 ± 0.0000319	0.0000485 ± 0.00000246	0.0000542 ± 0.0000104	0.000191 ± 0.0000464	0.0000579 ± 0.0000051	0.0000483 ± 0.00000476	0.0000442 ± 0.00000647	0.0000434 ± 0.00000722	0.0000419 ± 0.0000061	0.0000392 ± 0.00000453	0.0000618 ± 0.0000186	0.0000361 ± 0.00000448	0.0000361 ± 0.00000451
PWY-7222: guanosine deoxyribonucleotides de novo biosynthesis II	Biosynthesis → Nucleoside and Nucleotide Biosynthesis → 2'-Deoxyribonucleotide Biosynthesis → Purine Deoxyribonucleotide De Novo Biosynthesis → Guanosine Deoxyribonucleotide De Novo Biosynthesis	0.00035 ± 0.0000252	0.000446 ± 0.0000814	0.000358 ± 0.0000228	0.000338 ± 0.000031	0.000349 ± 0.00000975	0.000347 ± 0.0000451	0.000233 ± 0.0000292	0.000303 ± 0.0000355	0.000289 ± 0.0000194	0.000264 ± 0.00003	0.000269 ± 0.0000239	0.000261 ± 0.0000247	0.000232 ± 0.000015	0.000246 ± 0.0000233	0.0002 ± 0.000018	0.00017 ± 0.00000885	0.000207 ± 0.0000209	0.000169 ± 0.00000655	0.00021 ± 0.0000209	0.000214 ± 0.0000146	0.000189 ± 0.00000878
PWY-5097: L-lysine biosynthesis VI	Biosynthesis → Amino Acid Biosynthesis → Proteinogenic Amino Acid Biosynthesis → L-lysine Biosynthesis	0.000311 ± 0.0000204	0.000352 ± 0.0000227	0.000329 ± 0.0000232	0.000249 ± 0.00000986	0.000279 ± 0.0000339	0.000311 ± 0.0000373	0.00039 ± 0.0000148	0.000207 ± 0.0000224	0.000285 ± 0.0000157	0.000366 ± 0.0000279	0.000336 ± 0.000032	0.000232 ± 0.0000211	0.000346 ± 0.0000184	0.00035 ± 0.0000235	0.00032 ± 0.0000217	0.00033 ± 0.0000302	0.000312 ± 0.0000187	0.000353 ± 0.00002	0.000266 ± 0.0000317	0.00024 ± 0.0000282	0.000298 ± 0.0000206
PENTOSE-P-PWY: pentose phosphate pathway	Generation of Precursor Metabolites and Energy → Pentose Phosphate Pathways	0.000214 ± 0.0000107	0.000189 ± 0.00000839	0.000189 ± 0.0000221	0.000221 ± 0.0000148	0.000211 ± 0.0000218	0.000199 ± 0.0000258	0.0000534 ± 0.0000137	0.000144 ± 0.0000326	0.000148 ± 0.0000198	0.0000447 ± 0.00000539	0.0000498 ± 0.00000935	0.000163 ± 0.0000247	0.0000542 ± 0.00000609	0.0000598 ± 0.0000133	0.0000473 ± 0.00000892	0.000031 ± 0.00000815	0.0000467 ± 0.00000831	0.0000319 ± 0.00000628	0.0000381 ± 0.0000198	0.0000165 ± 0.00000448	0.0000146 ± 0.00000378
PWY-7229: superpathway of adenosine nucleotides de novo biosynthesis I	Biosynthesis → Nucleoside and Nucleotide Biosynthesis → Purine Nucleotide Biosynthesis → Purine Nucleotide De Novo Biosynthesis	0.000434 ± 0.0000326	0.000481 ± 0.0000253	0.00045 ± 0.0000228	0.000371 ± 0.0000184	0.000397 ± 0.0000342	0.000419 ± 0.0000379	0.000406 ± 0.0000265	0.000346 ± 0.0000403	0.000392 ± 0.000017	0.000415 ± 0.00004	0.000382 ± 0.0000399	0.000319 ± 0.000019	0.000364 ± 0.000021	0.000393 ± 0.0000331	0.000327 ± 0.0000239	0.000319 ± 0.0000172	0.000338 ± 0.0000244	0.00032 ± 0.0000121	0.000327 ± 0.0000196	0.00032 ± 0.0000234	0.000315 ± 0.0000195
PANTO-PWY: phosphopantothenate biosynthesis I	Biosynthesis → Cofactor, Carrier, and Vitamin Biosynthesis → Carrier Biosynthesis → Coenzyme A Biosynthesis → Phosphopantothenate Biosynthesis	0.000227 ± 0.00000865	0.000248 ± 0.0000191	0.000266 ± 0.0000197	0.000204 ± 0.00000941	0.000224 ± 0.00000813	0.000219 ± 0.0000261	0.000287 ± 0.0000239	0.000185 ± 0.0000213	0.000207 ± 0.00000937	0.000267 ± 0.0000216	0.000242 ± 0.0000204	0.000176 ± 0.0000147	0.000247 ± 0.0000173	0.000253 ± 0.0000171	0.000208 ± 0.0000213	0.00025 ± 0.0000327	0.000222 ± 0.0000166	0.00027 ± 0.0000219	0.000209 ± 0.0000229	0.000195 ± 0.0000197	0.000207 ± 0.0000203
NONOXIPENT-PWY: pentose phosphate pathway (non-oxidative branch)	Generation of Precursor Metabolites and Energy → Pentose Phosphate Pathways	0.000331 ± 0.0000268	0.000279 ± 0.00002	0.000279 ± 0.0000336	0.00038 ± 0.0000306	0.000369 ± 0.0000362	0.000327 ± 0.0000617	0.000214 ± 0.0000182	0.000302 ± 0.0000459	0.000236 ± 0.0000335	0.000177 ± 0.0000137	0.00016 ± 0.000012	0.000314 ± 0.0000498	0.000189 ± 0.0000166	0.000149 ± 0.0000109	0.00022 ± 0.0000392	0.000234 ± 0.0000307	0.000163 ± 0.0000145	0.000243 ± 0.0000378	0.000173 ± 0.0000234	0.000161 ± 0.0000134	0.000175 ± 0.0000119
PWY-6147: 6-hydroxymethyl-dihydropterin diphosphate biosynthesis I	Biosynthesis → Cofactor, Carrier, and Vitamin Biosynthesis → Vitamin Biosynthesis → Folate Biosynthesis → 6-Hydroxymethyl-Dihydropterin Diphosphate Biosynthesis	0.000181 ± 0.000016	0.000181 ± 0.0000173	0.000134 ± 0.0000163	0.000144 ± 0.0000115	0.000158 ± 0.000017	0.000142 ± 0.000018	0.000137 ± 0.0000184	0.000106 ± 0.0000178	0.000118 ± 0.0000125	0.000121 ± 0.0000205	0.0000971 ± 0.0000117	0.000105 ± 0.0000128	0.0000808 ± 0.0000102	0.0000984 ± 0.0000167	0.0000825 ± 0.0000218	0.000119 ± 0.0000248	0.000102 ± 0.0000125	0.000139 ± 0.0000204	0.000113 ± 0.0000236	0.0000754 ± 0.0000176	0.000111 ± 0.0000145
ANAEROFRUCAT-PWY: homolactic fermentation	Generation of Precursor Metabolites and Energy → Fermentation → Fermentation to Short-Chain Fatty Acids → Fermentation to Lactate	0.000264 ± 0.0000167	0.000293 ± 0.000013	0.000265 ± 0.000016	0.000234 ± 0.0000102	0.000265 ± 0.000029	0.00027 ± 0.0000321	0.000194 ± 0.0000115	0.000166 ± 0.0000421	0.000217 ± 0.0000143	0.000202 ± 0.00002	0.000178 ± 0.0000304	0.000177 ± 0.0000108	0.000219 ± 0.0000114	0.000214 ± 0.0000259	0.000204 ± 0.000021	0.000171 ± 0.0000179	0.000198 ± 0.0000134	0.00018 ± 0.0000157	0.000134 ± 0.0000124	0.000131 ± 0.0000103	0.000138 ± 0.0000116
PWY-6700: queuosine biosynthesis	Macromolecule Modification → Nucleic Acid Processing → Queuosine Biosynthesis and Salvage	0.000301 ± 0.0000252	0.000331 ± 0.000031	0.000348 ± 0.0000351	0.000225 ± 0.0000101	0.000271 ± 0.0000286	0.000261 ± 0.0000268	0.000415 ± 0.000025	0.000199 ± 0.0000109	0.000299 ± 0.0000182	0.000379 ± 0.000016	0.000363 ± 0.0000263	0.000264 ± 0.0000247	0.00038 ± 0.0000219	0.000392 ± 0.0000166	0.000345 ± 0.0000247	0.000396 ± 0.0000379	0.000369 ± 0.0000235	0.000419 ± 0.0000199	0.000346 ± 0.0000328	0.00028 ± 0.0000319	0.000364 ± 0.0000223
PWY-6123: inosine-5'-phosphate biosynthesis I	Biosynthesis → Nucleoside and Nucleotide Biosynthesis → Purine Nucleotide Biosynthesis → Purine Nucleotide De Novo Biosynthesis → Purine Riboucleotide De Novo Biosynthesis → Inosine-5'-phosphate Biosynthesis	0.000269 ± 0.0000304	0.000298 ± 0.0000122	0.000298 ± 0.0000191	0.000218 ± 0.0000161	0.000245 ± 0.0000352	0.0003 ± 0.0000382	0.000266 ± 0.0000201	0.000159 ± 0.00003	0.000263 ± 0.0000194	0.000268 ± 0.0000199	0.000268 ± 0.000018	0.000205 ± 0.0000203	0.000245 ± 0.00000749	0.000254 ± 0.0000207	0.000236 ± 0.0000158	0.000218 ± 0.0000159	0.000233 ± 0.0000139	0.000222 ± 0.0000139	0.000205 ± 0.0000189	0.000208 ± 0.0000166	0.00019 ± 0.0000112
ARO-PWY: chorismate biosynthesis I	Biosynthesis → Aromatic Compound Biosynthesis → Chorismate Biosynthesis	0.000285 ± 0.0000117	0.000309 ± 0.0000212	0.000307 ± 0.0000205	0.000237 ± 0.00000796	0.000262 ± 0.0000172	0.000259 ± 0.0000288	0.000331 ± 0.000017	0.0002 ± 0.0000222	0.000258 ± 0.0000129	0.000307 ± 0.0000187	0.000274 ± 0.0000159	0.000231 ± 0.0000172	0.000288 ± 0.0000178	0.000293 ± 0.0000196	0.000263 ± 0.0000229	0.000302 ± 0.0000346	0.000271 ± 0.0000212	0.000315 ± 0.0000222	0.000255 ± 0.0000258	0.000216 ± 0.0000263	0.000266 ± 0.0000214
PWY-6353: purine nucleotides degradation II (aerobic)	Degradation/Utilization/Assimilation → Nucleoside and Nucleotide Degradation → Purine Nucleotide Degradation	0.000166 ± 0.0000218	0.000155 ± 0.0000222	0.000128 ± 0.0000201	0.000219 ± 0.00002	0.000209 ± 0.0000245	0.000153 ± 0.0000314	0.0000533 ± 0.0000124	0.000135 ± 0.0000276	0.0000922 ± 0.0000197	0.0000467 ± 0.00000612	0.0000539 ± 0.0000114	0.000136 ± 0.0000263	0.0000476 ± 0.00000557	0.0000519 ± 0.00000711	0.0000383 ± 0.00000888	0.0000299 ± 0.00000576	0.0000333 ± 0.00000546	0.0000305 ± 0.00000584	0.0000419 ± 0.0000115	0.0000213 ± 0.00000419	0.0000195 ± 0.00000322
PWY-6270: isoprene biosynthesis I	Biosynthesis → Secondary Metabolite Biosynthesis → Terpenoid Biosynthesis → Hemiterpene Biosynthesis	0.00000438 ± 0.00000325	0.0000096 ± 0.00000273	0.0000134 ± 0.00000384	0.00000635 ± 0.0000028	0.00000122 ± 0.00000122	0.00000931 ± 0.00000278	0.0000277 ± 0.0000117	0.0000024 ± 0.0000024	0.00000567 ± 0.00000239	0.0000233 ± 0.00000718	0.000016 ± 0.00000491	0.00000342 ± 0.00000221	0.0000278 ± 0.00000855	0.0000283 ± 0.00000619	0.00000859 ± 0.0000021	0.0000329 ± 0.00000272	0.000018 ± 0.00000322	0.0000293 ± 0.00000341	0.0000223 ± 0.00000483	0.0000191 ± 0.00000402	0.0000236 ± 0.00000258
PWY-6124: inosine-5'-phosphate biosynthesis II	Biosynthesis → Nucleoside and Nucleotide Biosynthesis → Purine Nucleotide Biosynthesis → Purine Nucleotide De Novo Biosynthesis → Purine Riboucleotide De Novo Biosynthesis → Inosine-5'-phosphate Biosynthesis	0.000251 ± 0.0000292	0.000277 ± 0.0000109	0.000276 ± 0.0000173	0.000201 ± 0.0000151	0.000225 ± 0.0000374	0.000282 ± 0.0000371	0.00024 ± 0.0000197	0.000145 ± 0.0000307	0.000243 ± 0.0000199	0.000243 ± 0.0000182	0.000246 ± 0.0000155	0.000189 ± 0.0000192	0.000221 ± 0.00000665	0.00023 ± 0.000019	0.000215 ± 0.0000149	0.000197 ± 0.0000145	0.000212 ± 0.0000136	0.0002 ± 0.0000131	0.000185 ± 0.0000176	0.000189 ± 0.0000153	0.00017 ± 0.0000103
PWY-5103: L-isoleucine biosynthesis III	Biosynthesis → Amino Acid Biosynthesis → Proteinogenic Amino Acid Biosynthesis → L-isoleucine Biosynthesis	0.000294 ± 0.0000138	0.000307 ± 0.00000729	0.000313 ± 0.0000153	0.000283 ± 0.0000123	0.000294 ± 0.000029	0.000288 ± 0.0000302	0.000415 ± 0.0000297	0.000209 ± 0.0000565	0.000261 ± 0.0000144	0.000371 ± 0.0000276	0.000318 ± 0.0000318	0.000258 ± 0.000019	0.000336 ± 0.0000191	0.00033 ± 0.000022	0.000315 ± 0.0000194	0.000365 ± 0.0000413	0.000309 ± 0.000026	0.00038 ± 0.0000271	0.000298 ± 0.00003	0.000279 ± 0.0000243	0.000304 ± 0.0000224
DTDPRHAMSYN-PWY: dTDP-L-rhamnose biosynthesis I	Biosynthesis → Carbohydrate Biosynthesis → Sugar Biosynthesis → Sugar Nucleotide Biosynthesis → dTDP-sugar Biosynthesis	0.000444 ± 0.0000234	0.000452 ± 0.0000244	0.000484 ± 0.0000312	0.000348 ± 0.0000413	0.000402 ± 0.0000629	0.000374 ± 0.0000503	0.000514 ± 0.000026	0.000276 ± 0.0000132	0.000398 ± 0.0000193	0.000472 ± 0.0000462	0.000433 ± 0.0000572	0.000306 ± 0.0000305	0.000466 ± 0.0000284	0.000463 ± 0.0000302	0.000451 ± 0.0000444	0.000491 ± 0.0000518	0.000466 ± 0.000038	0.000545 ± 0.0000345	0.000446 ± 0.0000566	0.000374 ± 0.0000445	0.000433 ± 0.0000416
PWY-6277: superpathway of 5-aminoimidazole ribonucleotide biosynthesis	Biosynthesis → Nucleoside and Nucleotide Biosynthesis → Purine Nucleotide Biosynthesis → 5-Aminoimidazole Ribonucleotide Biosynthesis	0.000413 ± 0.0000432	0.000475 ± 0.000033	0.00046 ± 0.0000408	0.000363 ± 0.0000156	0.000379 ± 0.0000568	0.000451 ± 0.0000567	0.000553 ± 0.0000316	0.000316 ± 0.0000555	0.0004 ± 0.0000336	0.000542 ± 0.000048	0.000536 ± 0.0000537	0.000348 ± 0.000026	0.000524 ± 0.0000292	0.000545 ± 0.0000545	0.000485 ± 0.0000365	0.00044 ± 0.0000384	0.000464 ± 0.0000304	0.000452 ± 0.0000242	0.000333 ± 0.0000322	0.000333 ± 0.0000382	0.000372 ± 0.0000218
PWY-5686: UMP biosynthesis	Biosynthesis → Nucleoside and Nucleotide Biosynthesis → Pyrimidine Nucleotide Biosynthesis → Pyrimidine Nucleotide De Novo Biosynthesis → Pyrimidine Ribonucleotide De Novo Biosynthesis → UMP Biosynthesis	0.000386 ± 0.0000403	0.000422 ± 0.0000364	0.000432 ± 0.00004	0.0003 ± 0.0000145	0.000336 ± 0.0000547	0.000382 ± 0.0000423	0.000532 ± 0.0000203	0.000261 ± 0.0000377	0.000364 ± 0.0000191	0.000475 ± 0.0000374	0.000455 ± 0.0000441	0.000296 ± 0.0000298	0.000462 ± 0.0000274	0.000468 ± 0.0000393	0.000438 ± 0.0000421	0.000449 ± 0.0000471	0.000413 ± 0.0000299	0.000464 ± 0.0000286	0.000356 ± 0.000039	0.000312 ± 0.0000352	0.000375 ± 0.0000296
PWY-2941: L-lysine biosynthesis II	Biosynthesis → Amino Acid Biosynthesis → Proteinogenic Amino Acid Biosynthesis → L-lysine Biosynthesis	0.000216 ± 0.0000272	0.000249 ± 0.0000127	0.000209 ± 0.0000209	0.000133 ± 0.0000121	0.00017 ± 0.0000328	0.000188 ± 0.0000348	0.000133 ± 0.0000259	0.0000739 ± 0.0000267	0.000125 ± 0.0000226	0.000166 ± 0.0000251	0.00016 ± 0.0000261	0.0000916 ± 0.0000137	0.000153 ± 0.0000158	0.000148 ± 0.0000234	0.000118 ± 0.0000209	0.000108 ± 0.0000164	0.00014 ± 0.0000178	0.000106 ± 0.0000107	0.0000664 ± 0.0000172	0.0000515 ± 0.00000562	0.000061 ± 0.00000809
PWY-6113: superpathway of mycolate biosynthesis	Biosynthesis → Fatty Acid and Lipid Biosynthesis → Fatty Acid Biosynthesis	0.000156 ± 0.0000223	0.000161 ± 0.0000268	0.000119 ± 0.0000354	0.000167 ± 0.0000257	0.000196 ± 0.0000271	0.000124 ± 0.0000341	0.0000317 ± 0.0000074	0.000116 ± 0.0000446	0.0000797 ± 0.0000213	0.0000171 ± 0.00000391	0.00000756 ± 0.00000236	0.000108 ± 0.0000292	0.0000194 ± 0.00000388	0.0000073 ± 0.00000229	0.0000111 ± 0.00000361	0.0000169 ± 0.00000785	0.00000161 ± 0.00000161	0.00000531 ± 0.00000193	0.000026 ± 0.0000175	0.00000445 ± 0.00000289	0.00000693 ± 0.00000255
PWY-7111: pyruvate fermentation to isobutanol (engineered)	Generation of Precursor Metabolites and Energy → Fermentation → Fermentation of Pyruvate	0.000339 ± 0.0000109	0.000356 ± 0.0000149	0.000361 ± 0.0000189	0.000417 ± 0.0000286	0.00038 ± 0.0000166	0.000382 ± 0.0000506	0.0005 ± 0.0000305	0.000321 ± 0.0000537	0.000348 ± 0.0000156	0.000424 ± 0.0000251	0.000374 ± 0.0000412	0.000352 ± 0.0000259	0.000428 ± 0.0000194	0.000407 ± 0.0000178	0.000409 ± 0.0000242	0.000458 ± 0.000042	0.000398 ± 0.0000381	0.000464 ± 0.0000286	0.000354 ± 0.0000353	0.000343 ± 0.0000287	0.000378 ± 0.0000245
PWY-6609: adenine and adenosine salvage III	Biosynthesis → Nucleoside and Nucleotide Biosynthesis → Purine Nucleotide Biosynthesis → Purine Nucleotide Salvage → Adenine and Adenosine Salvage	0.000327 ± 0.0000208	0.00033 ± 0.0000112	0.000392 ± 0.000018	0.000301 ± 0.0000119	0.000324 ± 0.0000285	0.000343 ± 0.0000254	0.000439 ± 0.0000162	0.000255 ± 0.0000282	0.000355 ± 0.000022	0.000446 ± 0.0000164	0.000382 ± 0.0000517	0.000313 ± 0.0000275	0.000423 ± 0.0000134	0.000462 ± 0.0000226	0.000418 ± 0.0000309	0.000452 ± 0.0000245	0.00045 ± 0.0000205	0.000473 ± 0.0000191	0.000374 ± 0.0000327	0.000356 ± 0.0000344	0.000404 ± 0.0000251
PWY-101: photosynthesis light reactions	Generation of Precursor Metabolites and Energy → Electron Transfer Chains	0.00000142 ± 0.000000742	0.00000156 ± 0.00000066	0.00000151 ± 0.000000561	0.000000962 ± 0.000000396	0.000000907 ± 0.000000544	0.00000269 ± 0.00000092	ND	ND	0.00000245 ± 0.000000703	ND	ND	ND	ND	ND	ND	ND	ND	ND	0.000000101 ± 0.000000101	0.0000000873 ± 0.0000000873	ND
COA-PWY-1: coenzyme A biosynthesis II (mammalian)	Biosynthesis → Cofactor, Carrier, and Vitamin Biosynthesis → Carrier Biosynthesis → Coenzyme A Biosynthesis	0.000356 ± 0.0000393	0.000408 ± 0.0000318	0.000414 ± 0.0000382	0.000257 ± 0.0000145	0.000309 ± 0.0000719	0.000339 ± 0.0000469	0.000402 ± 0.0000217	0.000214 ± 0.0000338	0.000333 ± 0.0000145	0.000387 ± 0.0000297	0.000354 ± 0.0000269	0.000263 ± 0.0000285	0.000343 ± 0.000023	0.000366 ± 0.0000329	0.000332 ± 0.0000329	0.000336 ± 0.0000318	0.000331 ± 0.000021	0.000354 ± 0.0000225	0.00027 ± 0.0000252	0.000248 ± 0.000029	0.000299 ± 0.0000236
PWY-5677: succinate fermentation to butanoate	Generation of Precursor Metabolites and Energy → Fermentation → Fermentation to Short-Chain Fatty Acids → Fermentation to Butanoate	0.00000202 ± 0.00000106	0.00000454 ± 0.00000138	0.00000428 ± 0.0000019	0.000000771 ± 0.000000525	0.000000238 ± 0.000000238	0.000000197 ± 0.000000197	0.000000075 ± 0.000000075	ND	ND	ND	ND	ND	ND	ND	ND	ND	ND	0.000000618 ± 0.000000618	ND	ND	0.000000393 ± 0.000000393
PWY-7094: fatty acid salvage	Biosynthesis → Fatty Acid and Lipid Biosynthesis → Fatty Acid Biosynthesis	0.000017 ± 0.0000048	0.0000114 ± 0.00000347	0.00000976 ± 0.00000434	0.0000168 ± 0.0000047	0.0000259 ± 0.00000837	0.0000148 ± 0.00000701	0.000000752 ± 0.000000499	0.0000206 ± 0.0000106	0.0000046 ± 0.00000204	ND	0.000000105 ± 0.000000105	0.0000108 ± 0.0000053	ND	ND	ND	0.000000982 ± 0.000000646	0.000000315 ± 0.000000315	ND	0.00000224 ± 0.00000134	ND	0.000000253 ± 0.00000017
PWY-7184: pyrimidine deoxyribonucleotides de novo biosynthesis I	Biosynthesis → Nucleoside and Nucleotide Biosynthesis → 2'-Deoxyribonucleotide Biosynthesis → Pyrimidine Deoxyribonucleotide De Novo Biosynthesis	0.000282 ± 0.000023	0.000293 ± 0.0000163	0.000265 ± 0.0000286	0.000219 ± 0.00000856	0.000216 ± 0.0000121	0.000221 ± 0.0000155	0.000172 ± 0.0000112	0.000171 ± 0.0000287	0.000204 ± 0.0000119	0.000174 ± 0.00000851	0.000172 ± 0.0000108	0.000192 ± 0.00000909	0.00015 ± 0.0000107	0.000168 ± 0.000011	0.000148 ± 0.0000105	0.000142 ± 0.00000941	0.000162 ± 0.00000741	0.000145 ± 0.00000726	0.000156 ± 0.00000757	0.000154 ± 0.0000131	0.00015 ± 0.00000558
ILEUSYN-PWY: L-isoleucine biosynthesis I (from threonine)	Biosynthesis → Amino Acid Biosynthesis → Proteinogenic Amino Acid Biosynthesis → L-isoleucine Biosynthesis	0.000339 ± 0.0000106	0.000356 ± 0.0000149	0.000361 ± 0.0000189	0.000363 ± 0.0000137	0.000349 ± 0.0000216	0.000352 ± 0.0000344	0.0005 ± 0.0000305	0.000309 ± 0.0000503	0.000347 ± 0.0000149	0.000426 ± 0.0000255	0.000385 ± 0.000031	0.000333 ± 0.0000222	0.000428 ± 0.0000194	0.000407 ± 0.0000178	0.000409 ± 0.0000242	0.000458 ± 0.000042	0.000398 ± 0.0000381	0.000464 ± 0.0000286	0.000354 ± 0.0000353	0.000343 ± 0.0000287	0.000378 ± 0.0000245
BIOTIN-BIOSYNTHESIS-PWY: biotin biosynthesis I	Biosynthesis → Cofactor, Carrier, and Vitamin Biosynthesis → Enzyme Cofactor Biosynthesis → Biotin Biosynthesis	0.000173 ± 0.0000211	0.000191 ± 0.0000155	0.000164 ± 0.0000423	0.000183 ± 0.0000137	0.000187 ± 0.000028	0.000126 ± 0.000031	0.0000269 ± 0.00000619	0.000151 ± 0.0000165	0.0000995 ± 0.0000169	0.0000142 ± 0.0000023	0.0000101 ± 0.00000418	0.000117 ± 0.0000285	0.0000145 ± 0.00000196	0.00000929 ± 0.00000156	0.0000131 ± 0.00000318	0.0000139 ± 0.00000502	0.000011 ± 0.00000379	0.0000115 ± 0.00000227	0.0000338 ± 0.0000172	0.0000121 ± 0.00000341	0.000013 ± 0.00000206
PWY-3801: sucrose degradation II (sucrose synthase)	Degradation/Utilization/Assimilation → Carbohydrate Degradation → Sugar Degradation → Sucrose Degradation	ND	0.00000576 ± 0.00000418	ND	ND	ND	ND	0.00000765 ± 0.00000644	ND	ND	0.00000279 ± 0.00000279	ND	ND	0.00000825 ± 0.00000658	0.00000368 ± 0.00000298	ND	0.0000101 ± 0.00000491	0.00000847 ± 0.00000355	0.0000142 ± 0.00000361	0.00000752 ± 0.00000349	0.00000751 ± 0.00000365	0.00000607 ± 0.00000264
VALDEG-PWY: L-valine degradation I	Degradation/Utilization/Assimilation → Amino Acid Degradation → Proteinogenic Amino Acid Degradation → L-valine Degradation	0.00000102 ± 0.00000102	ND	ND	0.000000181 ± 0.000000181	ND	0.0000000622 ± 0.0000000622	ND	ND	ND	ND	ND	ND	ND	ND	ND	ND	ND	ND	ND	ND	ND
PWY-6387: UDP-N-acetylmuramoyl-pentapeptide biosynthesis I (meso-diaminopimelate containing)	Biosynthesis → Cell Structure Biosynthesis → Cell Wall Biosynthesis → UDP-N-Acetylmuramoyl-Pentapeptide Biosynthesis	0.000379 ± 0.0000401	0.000419 ± 0.0000277	0.000422 ± 0.000035	0.000309 ± 0.0000112	0.000358 ± 0.0000557	0.000365 ± 0.0000421	0.000473 ± 0.000019	0.000267 ± 0.0000363	0.000341 ± 0.0000134	0.00046 ± 0.000033	0.0004 ± 0.0000364	0.000302 ± 0.0000192	0.000414 ± 0.0000244	0.000438 ± 0.0000354	0.000389 ± 0.0000404	0.000415 ± 0.0000388	0.000394 ± 0.0000299	0.000439 ± 0.000025	0.000347 ± 0.0000365	0.000299 ± 0.0000402	0.00037 ± 0.0000326
PWY-3841: folate transformations II	Biosynthesis → Cofactor, Carrier, and Vitamin Biosynthesis → Vitamin Biosynthesis → Folate Biosynthesis → Folate Transformations	0.00034 ± 0.000041	0.000393 ± 0.0000268	0.000407 ± 0.0000355	0.000257 ± 0.0000197	0.000302 ± 0.0000602	0.000335 ± 0.0000421	0.000443 ± 0.0000127	0.000208 ± 0.0000324	0.000351 ± 0.0000199	0.000453 ± 0.0000111	0.000413 ± 0.0000418	0.000282 ± 0.0000354	0.000449 ± 0.0000122	0.000461 ± 0.0000162	0.000455 ± 0.000027	0.000436 ± 0.0000171	0.000443 ± 0.0000204	0.000442 ± 0.0000141	0.000351 ± 0.0000229	0.000351 ± 0.0000245	0.000389 ± 0.0000182
PWY0-1586: peptidoglycan maturation (meso-diaminopimelate containing)	Biosynthesis → Cell Structure Biosynthesis → Cell Wall Biosynthesis → Peptidoglycan Biosynthesis	0.00041 ± 0.0000227	0.000379 ± 0.0000488	0.000369 ± 0.0000597	0.000504 ± 0.0000492	0.000485 ± 0.0000787	0.000388 ± 0.0000855	0.000217 ± 0.0000246	0.000386 ± 0.0000371	0.00023 ± 0.0000439	0.000157 ± 0.0000215	0.000136 ± 0.000012	0.000329 ± 0.0000835	0.000144 ± 0.0000202	0.000129 ± 0.0000198	0.000139 ± 0.0000229	0.00016 ± 0.0000244	0.000121 ± 0.0000179	0.000178 ± 0.0000251	0.000158 ± 0.000029	0.0000945 ± 0.0000192	0.000125 ± 0.0000193
CITRULBIO-PWY: L-citrulline biosynthesis	Biosynthesis → Amino Acid Biosynthesis → Other Amino Acid Biosynthesis → L-citrulline Biosynthesis	0.0000994 ± 0.00000676	0.0000936 ± 0.0000131	0.0000818 ± 0.0000161	0.000136 ± 0.0000115	0.000107 ± 0.00000925	0.000134 ± 0.0000215	0.0000703 ± 0.000016	0.000109 ± 0.00003	0.000114 ± 0.0000169	0.0000555 ± 0.0000102	0.0000467 ± 0.00000763	0.000112 ± 0.0000184	0.0000564 ± 0.00000693	0.0000549 ± 0.00000695	0.000039 ± 0.00000584	0.0000456 ± 0.0000141	0.0000621 ± 0.000015	0.0000356 ± 0.00000802	0.0000621 ± 0.00000992	0.0000661 ± 0.0000133	0.0000688 ± 0.00000967
PWY-4041: &gamma;-glutamyl cycle	Biosynthesis → Cofactor, Carrier, and Vitamin Biosynthesis → Carrier Biosynthesis → Electron Carrier Biosynthesis → Reductant Biosynthesis	0.000173 ± 0.0000161	0.000162 ± 0.0000276	0.000133 ± 0.0000195	0.00021 ± 0.0000204	0.000181 ± 0.0000165	0.000191 ± 0.0000282	0.0000378 ± 0.0000101	0.000136 ± 0.0000143	0.0000938 ± 0.0000206	0.0000288 ± 0.00000369	0.0000333 ± 0.00000546	0.000117 ± 0.0000287	0.0000376 ± 0.00000449	0.0000273 ± 0.00000329	0.0000337 ± 0.00000748	0.0000286 ± 0.00000447	0.0000151 ± 0.00000207	0.0000288 ± 0.00000328	0.0000369 ± 0.0000168	0.0000165 ± 0.00000219	0.0000196 ± 0.00000334
PWY-6690: cinnamate and 3-hydroxycinnamate degradation to 2-oxopent-4-enoate	Degradation/Utilization/Assimilation → Aromatic Compound Degradation → Phenolic Compound Degradation	0.0000405 ± 0.00001	0.0000311 ± 0.0000105	0.0000244 ± 0.00000974	0.0000736 ± 0.0000126	0.0000563 ± 0.0000183	0.0000429 ± 0.0000199	0.000000924 ± 0.000000553	0.0000579 ± 0.00000973	0.0000186 ± 0.00000782	0.000000309 ± 0.000000309	0.000000731 ± 0.000000731	0.0000494 ± 0.0000175	0.000000216 ± 0.000000216	ND	0.000000123 ± 0.000000123	0.00000188 ± 0.0000017	0.000000164 ± 0.000000164	0.000000244 ± 0.000000244	0.00000663 ± 0.00000499	0.0000012 ± 0.000000778	0.0000003 ± 0.0000002
PWY0-162: superpathway of pyrimidine ribonucleotides de novo biosynthesis	Biosynthesis → Nucleoside and Nucleotide Biosynthesis → Pyrimidine Nucleotide Biosynthesis → Pyrimidine Nucleotide De Novo Biosynthesis → Pyrimidine Ribonucleotide De Novo Biosynthesis	0.000233 ± 0.0000141	0.000248 ± 0.00000998	0.000199 ± 0.0000203	0.000197 ± 0.00000883	0.000216 ± 0.00000876	0.000205 ± 0.0000201	0.000117 ± 0.0000111	0.000168 ± 0.000016	0.000158 ± 0.000015	0.000086 ± 0.00000914	0.000133 ± 0.0000226	0.000149 ± 0.0000167	0.0000705 ± 0.00000665	0.0000967 ± 0.0000115	0.0000911 ± 0.0000114	0.00006 ± 0.00000705	0.000093 ± 0.0000132	0.0000862 ± 0.00000957	0.000121 ± 0.0000216	0.000101 ± 0.0000159	0.000082 ± 0.0000122
PWY0-1296: purine ribonucleosides degradation	Degradation/Utilization/Assimilation → Nucleoside and Nucleotide Degradation → Purine Nucleotide Degradation	0.000239 ± 0.0000191	0.000242 ± 0.0000169	0.000264 ± 0.00000834	0.00025 ± 0.0000164	0.000266 ± 0.0000122	0.000277 ± 0.0000284	0.000248 ± 0.00000918	0.000185 ± 0.000038	0.000225 ± 0.0000163	0.000306 ± 0.00000963	0.000251 ± 0.0000349	0.000257 ± 0.000024	0.000304 ± 0.0000083	0.000326 ± 0.0000248	0.000279 ± 0.0000237	0.000286 ± 0.0000139	0.00029 ± 0.0000173	0.000303 ± 0.0000154	0.000221 ± 0.0000205	0.000202 ± 0.0000264	0.00025 ± 0.0000188
PANTOSYN-PWY: pantothenate and coenzyme A biosynthesis I	Biosynthesis → Cofactor, Carrier, and Vitamin Biosynthesis → Carrier Biosynthesis → Coenzyme A Biosynthesis	0.000254 ± 0.0000166	0.00029 ± 0.0000249	0.000302 ± 0.0000278	0.000194 ± 0.00000971	0.000211 ± 0.0000205	0.000228 ± 0.0000323	0.000325 ± 0.0000233	0.000153 ± 0.0000222	0.000229 ± 0.0000114	0.000306 ± 0.0000258	0.00028 ± 0.0000222	0.00018 ± 0.0000165	0.000281 ± 0.0000221	0.000289 ± 0.0000253	0.000243 ± 0.0000252	0.000278 ± 0.0000342	0.000249 ± 0.0000184	0.000297 ± 0.0000226	0.000218 ± 0.0000253	0.000195 ± 0.0000238	0.000226 ± 0.0000226
PWY-7198: pyrimidine deoxyribonucleotides de novo biosynthesis IV	Biosynthesis → Nucleoside and Nucleotide Biosynthesis → 2'-Deoxyribonucleotide Biosynthesis → Pyrimidine Deoxyribonucleotide De Novo Biosynthesis	0.000105 ± 0.0000181	0.0000903 ± 0.0000212	0.0000847 ± 0.00001	0.00007 ± 0.0000088	0.0000612 ± 0.0000142	0.0000726 ± 0.00000972	0.000102 ± 0.0000191	0.0000536 ± 0.0000253	0.0000669 ± 0.0000142	0.000103 ± 0.0000198	0.0000942 ± 0.0000248	0.0000488 ± 0.0000103	0.0000955 ± 0.0000159	0.0000994 ± 0.0000168	0.0000554 ± 0.0000131	0.0000509 ± 0.00000985	0.0000652 ± 0.0000172	0.0000454 ± 0.00000586	0.0000517 ± 0.00000693	0.0000824 ± 0.0000192	0.0000398 ± 0.00000437
PWY-7237: myo-, chiro- and scillo-inositol degradation	Degradation/Utilization/Assimilation → Secondary Metabolite Degradation → Sugar Derivative Degradation → Sugar Alcohol Degradation	0.0000862 ± 0.0000147	0.000113 ± 0.000024	0.0000991 ± 0.0000166	0.000105 ± 0.000015	0.000108 ± 0.0000174	0.0000982 ± 0.0000215	0.000146 ± 0.000018	0.0000504 ± 0.00003	0.0000699 ± 0.0000129	0.000145 ± 0.0000202	0.000101 ± 0.0000199	0.0000527 ± 0.0000167	0.000122 ± 0.0000153	0.000129 ± 0.0000147	0.0000854 ± 0.0000143	0.000135 ± 0.0000273	0.0000894 ± 0.0000172	0.000158 ± 0.000021	0.000127 ± 0.0000298	0.0000799 ± 0.000028	0.000118 ± 0.0000218
CALVIN-PWY: Calvin-Benson-Bassham cycle	Biosynthesis → Carbohydrate Biosynthesis → Sugar Biosynthesis	0.000362 ± 0.00000959	0.000376 ± 0.0000106	0.000362 ± 0.0000255	0.000394 ± 0.0000234	0.000398 ± 0.0000124	0.000355 ± 0.0000412	0.000358 ± 0.0000163	0.000306 ± 0.0000366	0.000318 ± 0.0000179	0.000333 ± 0.0000196	0.0003 ± 0.0000189	0.000356 ± 0.0000317	0.00034 ± 0.0000174	0.000311 ± 0.0000177	0.000312 ± 0.0000242	0.000358 ± 0.0000324	0.0003 ± 0.0000201	0.000362 ± 0.0000264	0.000284 ± 0.0000208	0.000263 ± 0.0000183	0.0003 ± 0.0000185
PWY-6126: superpathway of adenosine nucleotides de novo biosynthesis II	Biosynthesis → Nucleoside and Nucleotide Biosynthesis → Purine Nucleotide Biosynthesis → Purine Nucleotide De Novo Biosynthesis	0.000402 ± 0.0000306	0.000446 ± 0.0000222	0.000415 ± 0.0000221	0.000336 ± 0.0000174	0.000368 ± 0.0000316	0.000377 ± 0.000035	0.000353 ± 0.0000289	0.000327 ± 0.0000386	0.000357 ± 0.0000171	0.00038 ± 0.0000382	0.000354 ± 0.0000361	0.000289 ± 0.0000165	0.000333 ± 0.0000195	0.000358 ± 0.0000316	0.000292 ± 0.0000232	0.000277 ± 0.0000144	0.000303 ± 0.000023	0.000279 ± 0.0000107	0.000295 ± 0.0000182	0.000292 ± 0.0000212	0.000282 ± 0.0000174
ANAGLYCOLYSIS-PWY: glycolysis III (from glucose)	Generation of Precursor Metabolites and Energy → Glycolysis	0.00033 ± 0.0000182	0.000352 ± 0.0000142	0.000332 ± 0.0000213	0.000302 ± 0.0000122	0.000331 ± 0.0000277	0.000331 ± 0.0000396	0.000268 ± 0.0000154	0.000236 ± 0.0000496	0.000276 ± 0.0000169	0.000255 ± 0.0000245	0.000222 ± 0.0000373	0.000237 ± 0.0000147	0.000265 ± 0.0000119	0.000261 ± 0.0000301	0.000269 ± 0.0000346	0.000227 ± 0.0000219	0.000251 ± 0.000015	0.000224 ± 0.0000157	0.00018 ± 0.0000178	0.000183 ± 0.0000177	0.000185 ± 0.0000131
PWY-5101: L-isoleucine biosynthesis II	Biosynthesis → Amino Acid Biosynthesis → Proteinogenic Amino Acid Biosynthesis → L-isoleucine Biosynthesis	0.000000105 ± 0.000000105	0.00000149 ± 0.00000104	0.00000047 ± 0.00000047	0.00000174 ± 0.000000972	0.00000996 ± 0.00000825	0.000011 ± 0.00000653	0.0000377 ± 0.0000231	0.00000466 ± 0.00000289	0.0000104 ± 0.00000311	0.0000115 ± 0.00000381	0.0000131 ± 0.00000482	0.00000869 ± 0.00000369	0.0000141 ± 0.00000362	0.0000124 ± 0.0000032	0.0000257 ± 0.00000874	0.0000207 ± 0.0000109	0.0000183 ± 0.0000057	0.00000896 ± 0.00000377	0.0000151 ± 0.00000316	0.00000883 ± 0.00000256	0.0000183 ± 0.00000541
HISDEG-PWY: L-histidine degradation I	Degradation/Utilization/Assimilation → Amino Acid Degradation → Proteinogenic Amino Acid Degradation → L-histidine Degradation	0.000121 ± 0.0000184	0.000139 ± 0.0000148	0.000167 ± 0.0000228	0.0000728 ± 0.0000157	0.0000878 ± 0.0000241	0.000101 ± 0.0000207	0.0001 ± 0.00000909	0.0000351 ± 0.0000163	0.00014 ± 0.0000171	0.0000975 ± 0.00000561	0.000101 ± 0.0000216	0.0000791 ± 0.0000191	0.000101 ± 0.00000959	0.000107 ± 0.00000819	0.0000826 ± 0.00000988	0.0000927 ± 0.00000944	0.0000977 ± 0.00000907	0.0000912 ± 0.00000852	0.000088 ± 0.0000125	0.0000801 ± 0.00000688	0.0000759 ± 0.00000364
RHAMCAT-PWY: L-rhamnose degradation I	Degradation/Utilization/Assimilation → Carbohydrate Degradation → Sugar Degradation → L-rhamnose Degradation	0.0000993 ± 0.00000571	0.000123 ± 0.0000138	0.000102 ± 0.0000141	0.000119 ± 0.0000166	0.000127 ± 0.000015	0.000107 ± 0.0000187	0.0000813 ± 0.0000089	0.0000871 ± 0.0000184	0.0000715 ± 0.00000921	0.000084 ± 0.0000115	0.0000853 ± 0.0000102	0.0000936 ± 0.0000149	0.0000916 ± 0.00000715	0.0000982 ± 0.0000115	0.0000609 ± 0.00000875	0.0000835 ± 0.0000116	0.0000601 ± 0.00000598	0.0000915 ± 0.000011	0.0000664 ± 0.0000117	0.0000508 ± 0.0000108	0.0000577 ± 0.00000976
PWY-5695: urate biosynthesis/inosine 5'-phosphate degradation	Degradation/Utilization/Assimilation → Nucleoside and Nucleotide Degradation → Purine Nucleotide Degradation	0.000352 ± 0.0000139	0.000347 ± 0.0000106	0.000373 ± 0.0000157	0.000346 ± 0.0000119	0.000347 ± 0.0000073	0.000339 ± 0.000039	0.00038 ± 0.0000168	0.000264 ± 0.0000173	0.000323 ± 0.0000108	0.000324 ± 0.0000224	0.000282 ± 0.0000299	0.000307 ± 0.0000266	0.000295 ± 0.0000259	0.000311 ± 0.0000275	0.000284 ± 0.000033	0.000319 ± 0.0000304	0.000283 ± 0.000022	0.000324 ± 0.0000219	0.000292 ± 0.0000283	0.000232 ± 0.0000253	0.000288 ± 0.0000221
PWY0-1298: superpathway of pyrimidine deoxyribonucleosides degradation	Degradation/Utilization/Assimilation → Nucleoside and Nucleotide Degradation → Pyrimidine Nucleotide Degradation	0.000171 ± 0.0000352	0.000144 ± 0.0000432	0.000146 ± 0.000045	0.000243 ± 0.000039	0.00021 ± 0.0000329	0.000157 ± 0.0000454	0.0000224 ± 0.00000371	0.000168 ± 0.0000384	0.000119 ± 0.0000368	0.0000194 ± 0.00000254	0.0000364 ± 0.000012	0.000179 ± 0.0000321	0.0000199 ± 0.00000222	0.0000154 ± 0.00000165	0.0000207 ± 0.00000317	0.0000353 ± 0.00000675	0.0000293 ± 0.00000402	0.0000246 ± 0.00000409	0.0000528 ± 0.0000149	0.0000261 ± 0.00000346	0.0000296 ± 0.00000432
PWY-7663: gondoate biosynthesis (anaerobic)	Biosynthesis → Fatty Acid and Lipid Biosynthesis → Fatty Acid Biosynthesis → Unsaturated Fatty Acid Biosynthesis	0.00029 ± 0.0000162	0.000302 ± 0.0000255	0.000299 ± 0.0000251	0.000304 ± 0.0000274	0.000279 ± 0.0000377	0.000304 ± 0.0000452	0.000235 ± 0.0000114	0.000246 ± 0.0000255	0.000219 ± 0.0000182	0.000234 ± 0.0000196	0.000237 ± 0.0000176	0.000244 ± 0.0000368	0.000247 ± 0.0000232	0.000242 ± 0.0000216	0.000207 ± 0.0000243	0.000234 ± 0.0000321	0.000208 ± 0.0000221	0.00025 ± 0.000025	0.00018 ± 0.0000148	0.000142 ± 0.0000157	0.000174 ± 0.0000174
COLANSYN-PWY: colanic acid building blocks biosynthesis	Biosynthesis → Carbohydrate Biosynthesis	0.000115 ± 0.0000088	0.000113 ± 0.0000102	0.000114 ± 0.0000222	0.000123 ± 0.00000879	0.000133 ± 0.0000162	0.00012 ± 0.0000167	0.0000414 ± 0.0000106	0.0000991 ± 0.0000219	0.0000825 ± 0.0000116	0.0000172 ± 0.00000304	0.0000116 ± 0.00000345	0.0000835 ± 0.000015	0.0000197 ± 0.0000025	0.0000176 ± 0.00000346	0.0000201 ± 0.00000156	0.0000285 ± 0.00000443	0.0000272 ± 0.00000441	0.0000288 ± 0.00000294	0.0000363 ± 0.00000684	0.0000221 ± 0.00000476	0.0000281 ± 0.0000034
PWY-5692: allantoin degradation to glyoxylate II	Degradation/Utilization/Assimilation → Amine and Polyamine Degradation → Allantoin Degradation	0.00000337 ± 0.00000102	0.0000082 ± 0.00000355	0.00000428 ± 0.00000233	0.0000132 ± 0.00000292	0.0000126 ± 0.00000472	0.0000106 ± 0.0000063	ND	0.0000155 ± 0.00000947	0.00000154 ± 0.000000887	ND	ND	0.000000178 ± 0.000000122	ND	ND	ND	ND	ND	ND	0.000000403 ± 0.000000403	ND	ND
PWY-5088: L-glutamate degradation VIII (to propanoate)	Generation of Precursor Metabolites and Energy → Fermentation → Fermentation to Short-Chain Fatty Acids → Fermentation to Propanoate	0.0000171 ± 0.00000461	0.0000299 ± 0.00000604	0.0000193 ± 0.00000346	0.00000859 ± 0.00000246	0.0000165 ± 0.00000515	0.00000604 ± 0.0000022	0.00000386 ± 0.00000208	0.00000388 ± 0.00000285	0.0000104 ± 0.00000254	0.00000366 ± 0.00000181	0.00000411 ± 0.00000169	0.00000691 ± 0.00000221	0.00000519 ± 0.00000236	0.00000503 ± 0.00000126	0.00000755 ± 0.00000165	0.00000461 ± 0.00000222	0.00000634 ± 0.00000173	0.00000464 ± 0.00000163	0.00000663 ± 0.00000282	0.0000031 ± 0.00000111	0.00000694 ± 0.00000241
PWY-5659: GDP-mannose biosynthesis	Biosynthesis → Carbohydrate Biosynthesis → Sugar Biosynthesis → Sugar Nucleotide Biosynthesis → GDP-sugar Biosynthesis	0.000156 ± 0.0000196	0.00016 ± 0.0000261	0.000141 ± 0.0000247	0.00017 ± 0.0000176	0.0002 ± 0.0000142	0.000152 ± 0.0000235	0.0000598 ± 0.0000145	0.000118 ± 0.0000357	0.0000876 ± 0.0000163	0.0000358 ± 0.00000519	0.0000242 ± 0.00000173	0.0000945 ± 0.0000148	0.0000346 ± 0.00000519	0.000035 ± 0.00000481	0.0000327 ± 0.00000423	0.0000539 ± 0.00000747	0.0000395 ± 0.00000468	0.0000515 ± 0.0000041	0.0000536 ± 0.0000167	0.0000223 ± 0.00000388	0.0000345 ± 0.00000292
1CMET2-PWY: N10-formyl-tetrahydrofolate biosynthesis	Biosynthesis → Cofactor, Carrier, and Vitamin Biosynthesis → Vitamin Biosynthesis → Folate Biosynthesis → Folate Transformations	0.000316 ± 0.0000328	0.00037 ± 0.0000236	0.000375 ± 0.0000322	0.000252 ± 0.0000145	0.000285 ± 0.0000476	0.000307 ± 0.000037	0.000361 ± 0.0000153	0.000196 ± 0.0000288	0.000299 ± 0.000012	0.000358 ± 0.0000218	0.000334 ± 0.0000357	0.000232 ± 0.0000192	0.00035 ± 0.0000197	0.000359 ± 0.0000255	0.000321 ± 0.0000341	0.00032 ± 0.0000241	0.000321 ± 0.000018	0.000333 ± 0.0000177	0.000273 ± 0.0000236	0.000231 ± 0.0000299	0.000276 ± 0.0000242
PWY-5971: palmitate biosynthesis II (bacteria and plants)	Biosynthesis → Fatty Acid and Lipid Biosynthesis → Fatty Acid Biosynthesis → Palmitate Biosynthesis	0.000193 ± 0.0000255	0.000208 ± 0.000021	0.000163 ± 0.0000431	0.000211 ± 0.0000163	0.000221 ± 0.0000312	0.000151 ± 0.0000375	0.0000435 ± 0.0000114	0.000132 ± 0.0000504	0.0000997 ± 0.000023	0.0000203 ± 0.00000507	0.0000165 ± 0.00000747	0.000127 ± 0.0000317	0.0000281 ± 0.00000517	0.00000855 ± 0.00000285	0.0000145 ± 0.00000487	0.0000247 ± 0.0000114	0.00000251 ± 0.00000251	0.00000746 ± 0.00000277	0.0000333 ± 0.0000201	0.00000747 ± 0.00000504	0.0000134 ± 0.00000512
PWY66-400: glycolysis VI (metazoan)	Generation of Precursor Metabolites and Energy → Glycolysis	0.000285 ± 0.0000119	0.00028 ± 0.000015	0.000251 ± 0.000022	0.000294 ± 0.0000138	0.000318 ± 0.0000126	0.000272 ± 0.000032	0.0002 ± 0.0000223	0.000224 ± 0.0000425	0.000221 ± 0.0000172	0.000179 ± 0.0000137	0.000156 ± 0.000028	0.000235 ± 0.0000199	0.000221 ± 0.00000649	0.000218 ± 0.0000223	0.000231 ± 0.0000295	0.000214 ± 0.0000223	0.000226 ± 0.0000141	0.000213 ± 0.0000191	0.000161 ± 0.0000192	0.000156 ± 0.0000176	0.000166 ± 0.0000137
PWY-5973: cis-vaccenate biosynthesis	Biosynthesis → Fatty Acid and Lipid Biosynthesis → Fatty Acid Biosynthesis → Unsaturated Fatty Acid Biosynthesis	0.000282 ± 0.0000232	0.000303 ± 0.0000308	0.000303 ± 0.0000245	0.000215 ± 0.00000946	0.000227 ± 0.00000912	0.000243 ± 0.0000279	0.000261 ± 0.0000126	0.000187 ± 0.0000377	0.000218 ± 0.0000127	0.000259 ± 0.0000212	0.000258 ± 0.0000198	0.000178 ± 0.0000173	0.000271 ± 0.0000245	0.000265 ± 0.000023	0.000228 ± 0.000026	0.000257 ± 0.0000346	0.00023 ± 0.0000236	0.000275 ± 0.0000263	0.000197 ± 0.0000161	0.000158 ± 0.0000176	0.000194 ± 0.0000191
GLYCOLYSIS: glycolysis I (from glucose 6-phosphate)	Generation of Precursor Metabolites and Energy → Glycolysis	0.00028 ± 0.0000108	0.000277 ± 0.0000177	0.000251 ± 0.0000236	0.00028 ± 0.000013	0.00031 ± 0.00000943	0.000275 ± 0.0000348	0.000178 ± 0.0000184	0.000236 ± 0.0000417	0.000215 ± 0.000019	0.000173 ± 0.000013	0.000156 ± 0.0000194	0.000222 ± 0.0000134	0.000207 ± 0.0000054	0.000208 ± 0.0000197	0.000226 ± 0.0000297	0.000206 ± 0.0000201	0.000213 ± 0.0000127	0.000206 ± 0.0000157	0.000154 ± 0.0000183	0.000148 ± 0.0000168	0.000156 ± 0.0000134
PWY66-399: gluconeogenesis III	Biosynthesis → Carbohydrate Biosynthesis → Sugar Biosynthesis → Gluconeogenesis	0.0000726 ± 0.00000931	0.0000861 ± 0.00000842	0.0000816 ± 0.0000108	0.0000724 ± 0.0000107	0.0000769 ± 0.0000172	0.000104 ± 0.0000193	0.0000856 ± 0.00000724	0.0000621 ± 0.0000259	0.00011 ± 0.00000616	0.0000699 ± 0.00000586	0.0000665 ± 0.0000123	0.0000687 ± 0.0000133	0.0000772 ± 0.00000455	0.0000703 ± 0.00000595	0.0000784 ± 0.00000467	0.000075 ± 0.00000648	0.000097 ± 0.00000518	0.0000829 ± 0.00000427	0.0000765 ± 0.00000284	0.0000909 ± 0.0000058	0.0000862 ± 0.00000405
PWY66-409: superpathway of purine nucleotide salvage	Biosynthesis → Nucleoside and Nucleotide Biosynthesis → Purine Nucleotide Biosynthesis → Purine Nucleotide Salvage	0.000171 ± 0.00002	0.000175 ± 0.0000235	0.000162 ± 0.0000207	0.000171 ± 0.0000182	0.000205 ± 0.0000105	0.000154 ± 0.000021	0.00009 ± 0.0000264	0.00013 ± 0.0000212	0.0000882 ± 0.0000215	0.000045 ± 0.00000673	0.0000347 ± 0.00000721	0.000114 ± 0.0000237	0.0000283 ± 0.0000074	0.0000289 ± 0.00000489	0.0000254 ± 0.00000887	0.0000508 ± 0.0000178	0.0000419 ± 0.0000164	0.0000316 ± 0.00000892	0.0000537 ± 0.0000126	0.0000733 ± 0.0000226	0.0000274 ± 0.00000921
PWY-6731: starch degradation III	Degradation/Utilization/Assimilation → Carbohydrate Degradation → Polysaccharide Degradation → Starch Degradation	0.0000614 ± 0.0000107	0.0000438 ± 0.0000104	0.0000382 ± 0.0000115	0.0000652 ± 0.00000923	0.0000664 ± 0.0000181	0.0000414 ± 0.0000172	0.00000387 ± 0.000000978	0.0000488 ± 0.0000175	0.0000215 ± 0.0000084	0.000000597 ± 0.000000397	0.000000688 ± 0.000000688	0.000037 ± 0.0000146	0.000000165 ± 0.000000111	0.000000324 ± 0.000000213	0.00000192 ± 0.000000901	0.00000185 ± 0.000000979	0.000000793 ± 0.000000793	0.00000101 ± 0.000000704	0.00000846 ± 0.00000631	0.00000265 ± 0.00000223	0.000000479 ± 0.000000226
PWY-6163: chorismate biosynthesis from 3-dehydroquinate	Biosynthesis → Aromatic Compound Biosynthesis → Chorismate Biosynthesis	0.000292 ± 0.0000184	0.000331 ± 0.0000306	0.000332 ± 0.0000262	0.00023 ± 0.000011	0.000257 ± 0.0000291	0.000266 ± 0.0000318	0.000365 ± 0.0000205	0.000188 ± 0.0000203	0.000283 ± 0.000015	0.000334 ± 0.0000231	0.000307 ± 0.0000179	0.000227 ± 0.0000196	0.000309 ± 0.000022	0.000319 ± 0.0000232	0.000276 ± 0.0000256	0.00032 ± 0.0000391	0.000282 ± 0.0000221	0.000334 ± 0.0000238	0.000279 ± 0.0000298	0.000228 ± 0.0000326	0.000291 ± 0.0000247
PWY-4242: pantothenate and coenzyme A biosynthesis III	Biosynthesis → Cofactors, Prosthetic Groups, Electron Carriers Biosynthesis → Coenzyme A Biosynthesis	0.000315 ± 0.0000384	0.000358 ± 0.0000317	0.00036 ± 0.0000391	0.000213 ± 0.0000152	0.00025 ± 0.0000614	0.000288 ± 0.000047	0.000365 ± 0.0000177	0.000164 ± 0.0000409	0.000277 ± 0.000016	0.000347 ± 0.0000295	0.000306 ± 0.0000279	0.000214 ± 0.0000267	0.000316 ± 0.0000259	0.000332 ± 0.0000336	0.000299 ± 0.0000304	0.000296 ± 0.0000311	0.000284 ± 0.0000203	0.000315 ± 0.0000218	0.000218 ± 0.0000245	0.000198 ± 0.0000267	0.000242 ± 0.0000241
HISTSYN-PWY: L-histidine biosynthesis	Biosynthesis → Amino Acid Biosynthesis → Proteinogenic Amino Acid Biosynthesis → L-histidine Biosynthesis	0.000215 ± 0.0000118	0.000217 ± 0.0000255	0.000245 ± 0.0000162	0.00017 ± 0.0000098	0.0002 ± 0.0000164	0.00021 ± 0.0000274	0.0003 ± 0.0000214	0.00015 ± 0.0000217	0.000216 ± 0.0000186	0.000255 ± 0.000019	0.000245 ± 0.0000138	0.000174 ± 0.000013	0.00023 ± 0.0000167	0.000232 ± 0.0000181	0.000224 ± 0.000018	0.000268 ± 0.0000401	0.00022 ± 0.0000229	0.00028 ± 0.0000257	0.000232 ± 0.0000299	0.000185 ± 0.0000256	0.000239 ± 0.0000213
PWY-6519: 8-amino-7-oxononanoate biosynthesis I	Biosynthesis → Other Biosynthesis → 8-Amino-7-oxononanoate Biosynthesis	0.000173 ± 0.0000231	0.000189 ± 0.0000188	0.000163 ± 0.0000432	0.000196 ± 0.0000162	0.000195 ± 0.0000329	0.000132 ± 0.0000357	0.0000247 ± 0.0000058	0.000155 ± 0.0000244	0.0000989 ± 0.0000195	0.0000123 ± 0.00000216	0.0000108 ± 0.0000059	0.000124 ± 0.0000317	0.0000125 ± 0.00000177	0.00000774 ± 0.00000135	0.0000114 ± 0.00000285	0.0000122 ± 0.00000465	0.00000953 ± 0.00000353	0.00000977 ± 0.00000203	0.0000317 ± 0.0000171	0.0000109 ± 0.00000336	0.0000111 ± 0.00000182
PWY-821: superpathway of sulfur amino acid biosynthesis (Saccharomyces cerevisiae)	Biosynthesis → Amino Acid Biosynthesis	0.0000775 ± 0.0000105	0.0000722 ± 0.0000154	0.00005 ± 0.0000176	0.0000938 ± 0.0000106	0.0000952 ± 0.0000196	0.0000542 ± 0.0000166	0.0000213 ± 0.00000477	0.0000694 ± 0.0000164	0.0000372 ± 0.00000979	0.0000136 ± 0.00000231	0.00000764 ± 0.00000285	0.0000441 ± 0.00000901	0.00000866 ± 0.00000198	0.00000826 ± 0.00000179	0.0000131 ± 0.00000351	0.0000169 ± 0.00000353	0.00000988 ± 0.00000175	0.0000122 ± 0.00000277	0.0000236 ± 0.00000793	0.00000876 ± 0.00000275	0.00000868 ± 0.00000211
PWY0-1277: 3-phenylpropanoate and 3-(3-hydroxyphenyl)propanoate degradation	Degradation/Utilization/Assimilation → Aromatic Compound Degradation	0.0000466 ± 0.0000102	0.0000422 ± 0.0000108	0.0000357 ± 0.0000141	0.0000912 ± 0.000017	0.0000717 ± 0.000021	0.0000575 ± 0.0000277	0.00000192 ± 0.00000115	0.0000604 ± 0.0000108	0.0000244 ± 0.0000109	0.000000336 ± 0.000000336	0.00000126 ± 0.00000126	0.00005 ± 0.000019	0.000000309 ± 0.000000309	ND	0.000000314 ± 0.000000314	0.00000267 ± 0.0000022	0.000000404 ± 0.000000404	0.000000327 ± 0.000000327	0.00000648 ± 0.00000431	0.00000152 ± 0.000000873	0.00000034 ± 0.00000034
PWY-724: superpathway of L-lysine, L-threonine and L-methionine biosynthesis II	Biosynthesis → Amino Acid Biosynthesis	0.000264 ± 0.0000108	0.000282 ± 0.0000172	0.000257 ± 0.0000243	0.00023 ± 0.00000799	0.000256 ± 0.0000222	0.000264 ± 0.0000291	0.000274 ± 0.0000115	0.000198 ± 0.0000228	0.000244 ± 0.0000145	0.000271 ± 0.0000165	0.000233 ± 0.0000255	0.000208 ± 0.0000175	0.00024 ± 0.00000761	0.000246 ± 0.0000165	0.000243 ± 0.0000166	0.000228 ± 0.0000144	0.000222 ± 0.0000123	0.000244 ± 0.0000133	0.000186 ± 0.0000152	0.000184 ± 0.0000154	0.000206 ± 0.00001
PWY-7199: pyrimidine deoxyribonucleosides salvage	Biosynthesis → Nucleoside and Nucleotide Biosynthesis → Pyrimidine Nucleotide Biosynthesis → Pyrimidine Nucleotide Salvage	0.000251 ± 0.0000189	0.000294 ± 0.00000934	0.00033 ± 0.0000317	0.000204 ± 0.0000165	0.000247 ± 0.0000468	0.000249 ± 0.0000333	0.000314 ± 0.00000999	0.000178 ± 0.0000254	0.000268 ± 0.0000149	0.000323 ± 0.0000107	0.000277 ± 0.0000363	0.000211 ± 0.0000204	0.000289 ± 0.0000114	0.00031 ± 0.0000195	0.000282 ± 0.0000182	0.000304 ± 0.0000215	0.000294 ± 0.0000179	0.000329 ± 0.0000138	0.000281 ± 0.0000186	0.000234 ± 0.0000297	0.00029 ± 0.0000208
THISYNARA-PWY: superpathway of thiamin diphosphate biosynthesis III (eukaryotes)	Biosynthesis → Cofactor, Carrier, and Vitamin Biosynthesis → Vitamin Biosynthesis → Thiamine Biosynthesis	0.000183 ± 0.0000214	0.000212 ± 0.00002	0.000199 ± 0.0000267	0.000152 ± 0.00000789	0.000178 ± 0.0000135	0.00015 ± 0.0000169	0.000153 ± 0.0000168	0.000127 ± 0.0000178	0.000142 ± 0.0000117	0.00012 ± 0.0000147	0.000113 ± 0.00002	0.000117 ± 0.0000121	0.000117 ± 0.0000168	0.000123 ± 0.0000185	0.000102 ± 0.000018	0.0000956 ± 0.0000115	0.000102 ± 0.0000104	0.0000964 ± 0.00000723	0.0000878 ± 0.0000145	0.0000585 ± 0.00000854	0.0000788 ± 0.00000995
PWY-6737: starch degradation V	Degradation/Utilization/Assimilation → Carbohydrate Degradation → Polysaccharide Degradation → Starch Degradation	0.000272 ± 0.0000192	0.000288 ± 0.0000213	0.000282 ± 0.0000287	0.000242 ± 0.0000151	0.000287 ± 0.0000328	0.000258 ± 0.0000309	0.00034 ± 0.000018	0.000226 ± 0.0000428	0.000256 ± 0.0000202	0.000324 ± 0.0000192	0.000259 ± 0.0000339	0.000267 ± 0.0000215	0.000308 ± 0.0000169	0.000314 ± 0.0000237	0.000298 ± 0.0000277	0.000301 ± 0.0000349	0.000268 ± 0.0000299	0.000329 ± 0.0000242	0.000229 ± 0.0000288	0.000203 ± 0.000029	0.000256 ± 0.0000261
ARGORNPROST-PWY: arginine, ornithine and proline interconversion	Activation/Inactivation/Interconversion → Interconversions	0.0000475 ± 0.00000988	0.0000377 ± 0.00000872	0.0000204 ± 0.00000459	0.0000456 ± 0.00000836	0.000048 ± 0.00000753	0.0000415 ± 0.00000891	0.0000198 ± 0.00000791	0.0000303 ± 0.0000185	0.0000373 ± 0.00000903	0.00000701 ± 0.00000166	0.00000587 ± 0.00000161	0.0000186 ± 0.00000672	0.00000662 ± 0.000000953	0.00000868 ± 0.00000255	0.0000073 ± 0.00000223	0.00000617 ± 0.00000104	0.00000426 ± 0.00000211	0.00000576 ± 0.00000161	0.00000695 ± 0.00000253	0.00000817 ± 0.00000295	0.0000113 ± 0.00000207
PWY-7400: L-arginine biosynthesis IV (archaebacteria)	Biosynthesis → Amino Acid Biosynthesis → Proteinogenic Amino Acid Biosynthesis → L-arginine Biosynthesis	0.000221 ± 0.00000858	0.000241 ± 0.0000193	0.000228 ± 0.000015	0.00021 ± 0.00000818	0.000226 ± 0.000029	0.000246 ± 0.0000275	0.000327 ± 0.00000849	0.00018 ± 0.000038	0.000228 ± 0.0000154	0.000316 ± 0.0000155	0.000289 ± 0.000024	0.000221 ± 0.0000164	0.000318 ± 0.00000923	0.000332 ± 0.0000186	0.000307 ± 0.000021	0.000303 ± 0.0000249	0.0003 ± 0.0000179	0.000325 ± 0.0000158	0.000252 ± 0.0000246	0.000249 ± 0.0000228	0.000285 ± 0.0000146
NONMEVIPP-PWY: methylerythritol phosphate pathway I	Biosynthesis → Secondary Metabolite Biosynthesis → Terpenoid Biosynthesis → Hemiterpene Biosynthesis → Isopentenyl Diphosphate Biosynthesis → Methylerythritol Phosphate Pathways	0.0000105 ± 0.00000775	0.0000237 ± 0.0000064	0.000031 ± 0.00000843	0.0000149 ± 0.00000633	0.00000311 ± 0.00000311	0.0000223 ± 0.00000647	0.0000537 ± 0.0000198	0.00000587 ± 0.00000587	0.0000136 ± 0.0000057	0.0000505 ± 0.0000149	0.0000366 ± 0.0000104	0.00000804 ± 0.00000513	0.0000578 ± 0.0000157	0.0000587 ± 0.0000113	0.0000207 ± 0.00000488	0.0000678 ± 0.00000448	0.0000406 ± 0.00000671	0.0000628 ± 0.00000664	0.0000456 ± 0.00000868	0.0000412 ± 0.00000796	0.0000505 ± 0.00000502
PWY-841: superpathway of purine nucleotides de novo biosynthesis I	Biosynthesis → Nucleoside and Nucleotide Biosynthesis → Purine Nucleotide Biosynthesis → Purine Nucleotide De Novo Biosynthesis	0.000327 ± 0.0000287	0.000354 ± 0.0000168	0.000335 ± 0.0000254	0.000266 ± 0.0000108	0.000271 ± 0.0000158	0.000295 ± 0.000028	0.000263 ± 0.000014	0.000192 ± 0.0000336	0.000273 ± 0.000015	0.000258 ± 0.00000985	0.000238 ± 0.0000191	0.000234 ± 0.0000172	0.000235 ± 0.0000135	0.000256 ± 0.000017	0.000223 ± 0.0000122	0.000222 ± 0.0000149	0.000242 ± 0.0000118	0.000223 ± 0.00000781	0.00022 ± 0.0000146	0.000213 ± 0.0000138	0.000212 ± 0.00000597
PWY-3001: superpathway of L-isoleucine biosynthesis I	Biosynthesis → Amino Acid Biosynthesis → Proteinogenic Amino Acid Biosynthesis → L-isoleucine Biosynthesis	0.000268 ± 0.00000897	0.000278 ± 0.00000936	0.000269 ± 0.0000197	0.000266 ± 0.00000899	0.000277 ± 0.0000107	0.000266 ± 0.0000314	0.000277 ± 0.0000137	0.000222 ± 0.0000363	0.000243 ± 0.0000132	0.000259 ± 0.0000162	0.000225 ± 0.0000211	0.000234 ± 0.0000154	0.000234 ± 0.00000941	0.000242 ± 0.0000149	0.00023 ± 0.0000153	0.00023 ± 0.0000196	0.00022 ± 0.0000141	0.000247 ± 0.0000146	0.000197 ± 0.0000175	0.000193 ± 0.0000153	0.000202 ± 0.0000123
SALVADEHYPOX-PWY: adenosine nucleotides degradation II	Degradation/Utilization/Assimilation → Nucleoside and Nucleotide Degradation → Purine Nucleotide Degradation → Adenosine Nucleotide Degradation	0.000185 ± 0.000032	0.000166 ± 0.0000406	0.00015 ± 0.0000393	0.000287 ± 0.0000307	0.000259 ± 0.0000557	0.000187 ± 0.0000592	0.0000368 ± 0.0000102	0.000231 ± 0.0000182	0.0000968 ± 0.0000311	0.0000309 ± 0.0000049	0.0000403 ± 0.0000114	0.000185 ± 0.0000515	0.0000326 ± 0.00000518	0.0000345 ± 0.00000429	0.0000269 ± 0.00000699	0.0000221 ± 0.00000841	0.0000207 ± 0.00000467	0.0000191 ± 0.00000476	0.0000388 ± 0.0000195	0.0000118 ± 0.00000259	0.0000103 ± 0.00000177
PWY-5667: CDP-diacylglycerol biosynthesis I	Biosynthesis → Fatty Acid and Lipid Biosynthesis → Phospholipid Biosynthesis → CDP-diacylglycerol Biosynthesis	0.000294 ± 0.0000201	0.000321 ± 0.0000206	0.00032 ± 0.0000226	0.000248 ± 0.00000979	0.000276 ± 0.0000258	0.000285 ± 0.000034	0.000231 ± 0.0000158	0.000195 ± 0.0000221	0.000245 ± 0.0000139	0.000256 ± 0.0000186	0.000225 ± 0.0000111	0.00021 ± 0.000013	0.000241 ± 0.0000126	0.000251 ± 0.0000204	0.000218 ± 0.0000237	0.000215 ± 0.0000208	0.000201 ± 0.0000134	0.0002 ± 0.0000139	0.00021 ± 0.00002	0.000172 ± 0.0000157	0.000206 ± 0.0000167
PWY-7399: methylphosphonate degradation II	Degradation/Utilization/Assimilation → Inorganic Nutrient Metabolism → Phosphorus Compound Metabolism → Phosphonate Metabolism → Phosphonate Compound Degradation → Methylphosphonate Degradation	0.0000000673 ± 0.0000000673	ND	0.000000128 ± 0.000000128	ND	ND	ND	ND	ND	ND	ND	ND	ND	ND	ND	ND	ND	ND	ND	ND	ND	ND
HOMOSER-METSYN-PWY: L-methionine biosynthesis I	Biosynthesis → Amino Acid Biosynthesis → Proteinogenic Amino Acid Biosynthesis → L-methionine Biosynthesis → L-methionine De Novo Biosynthesis	0.000144 ± 0.0000163	0.00013 ± 0.0000222	0.00012 ± 0.0000201	0.000174 ± 0.0000152	0.000179 ± 0.0000173	0.000163 ± 0.0000298	0.0000358 ± 0.0000158	0.000128 ± 0.0000145	0.0000666 ± 0.0000152	0.0000162 ± 0.00000256	0.0000153 ± 0.00000254	0.0000974 ± 0.0000241	0.0000136 ± 0.00000188	0.0000118 ± 0.00000275	0.0000206 ± 0.00000445	0.0000266 ± 0.00000608	0.0000277 ± 0.00000455	0.0000152 ± 0.00000311	0.0000314 ± 0.00000685	0.0000229 ± 0.00000361	0.0000195 ± 0.00000321
PYRIDNUCSYN-PWY: NAD biosynthesis I (from aspartate)	Biosynthesis → Cofactor, Carrier, and Vitamin Biosynthesis → Carrier Biosynthesis → Electron Carrier Biosynthesis → NAD Metabolism → NAD Biosynthesis	0.00023 ± 0.000015	0.000243 ± 0.0000175	0.000247 ± 0.0000215	0.000203 ± 0.00000888	0.000209 ± 0.00000984	0.000202 ± 0.0000255	0.000232 ± 0.0000151	0.000146 ± 0.0000237	0.000202 ± 0.0000057	0.000216 ± 0.0000145	0.000196 ± 0.0000259	0.000196 ± 0.0000123	0.000198 ± 0.0000131	0.000209 ± 0.000019	0.000192 ± 0.0000191	0.000202 ± 0.0000231	0.000189 ± 0.0000139	0.000222 ± 0.0000134	0.000173 ± 0.0000168	0.00015 ± 0.0000173	0.000181 ± 0.0000134
PWY-6897: thiamin salvage II	Biosynthesis → Cofactor, Carrier, and Vitamin Biosynthesis → Enzyme Cofactor Biosynthesis → Thiamine Biosynthesis → thiamine Diphosphate Salvage	0.000187 ± 0.0000173	0.000204 ± 0.0000125	0.000198 ± 0.0000195	0.000141 ± 0.00000506	0.000166 ± 0.00000643	0.000162 ± 0.0000187	0.000212 ± 0.0000176	0.000118 ± 0.0000123	0.000128 ± 0.00000887	0.000198 ± 0.0000256	0.000169 ± 0.0000281	0.000119 ± 0.0000119	0.000169 ± 0.0000207	0.000176 ± 0.0000242	0.000124 ± 0.0000196	0.000154 ± 0.0000272	0.000151 ± 0.0000163	0.000175 ± 0.0000169	0.000131 ± 0.0000175	0.0000924 ± 0.0000165	0.000127 ± 0.0000152
COMPLETE-ARO-PWY: superpathway of aromatic amino acid biosynthesis	Biosynthesis → Amino Acid Biosynthesis	0.000267 ± 0.0000104	0.000289 ± 0.000019	0.000277 ± 0.000019	0.000231 ± 0.00000679	0.000247 ± 0.0000101	0.00024 ± 0.0000272	0.000322 ± 0.000019	0.000186 ± 0.0000176	0.000241 ± 0.0000131	0.000296 ± 0.0000198	0.000266 ± 0.0000151	0.000213 ± 0.0000135	0.000277 ± 0.0000182	0.000279 ± 0.0000194	0.000252 ± 0.0000212	0.000295 ± 0.0000361	0.000259 ± 0.0000218	0.000306 ± 0.0000223	0.000247 ± 0.000026	0.00021 ± 0.0000265	0.000252 ± 0.0000222
OANTIGEN-PWY: O-antigen building blocks biosynthesis (E. coli)	Biosynthesis → Carbohydrate Biosynthesis → Sugar Biosynthesis → Sugar Nucleotide Biosynthesis	0.000251 ± 0.0000328	0.000286 ± 0.0000157	0.000257 ± 0.0000217	0.000186 ± 0.0000111	0.00022 ± 0.0000529	0.000243 ± 0.0000348	0.000286 ± 0.0000224	0.000167 ± 0.0000265	0.0002 ± 0.0000261	0.000277 ± 0.0000297	0.000259 ± 0.0000305	0.00017 ± 0.000014	0.000256 ± 0.0000175	0.000257 ± 0.0000273	0.000254 ± 0.0000349	0.000239 ± 0.0000261	0.000243 ± 0.0000191	0.000255 ± 0.0000217	0.000181 ± 0.0000155	0.000193 ± 0.0000121	0.000197 ± 0.0000138
DENITRIFICATION-PWY: nitrate reduction I (denitrification)	Degradation/Utilization/Assimilation → Inorganic Nutrient Metabolism → Nitrogen Compound Metabolism → Nitrate Reduction	ND	ND	0.0000000987 ± 0.0000000987	ND	ND	ND	ND	ND	ND	ND	ND	ND	ND	ND	ND	ND	ND	ND	0.000000175 ± 0.000000116	0.0000000692 ± 0.0000000692	0.000000413 ± 0.000000413
PWY4FS-7: phosphatidylglycerol biosynthesis I (plastidic)	Biosynthesis → Fatty Acid and Lipid Biosynthesis → Phospholipid Biosynthesis → Phosphatidylglycerol Biosynthesis	0.000193 ± 0.0000165	0.000206 ± 0.000017	0.000189 ± 0.0000201	0.000185 ± 0.0000181	0.000178 ± 0.0000139	0.000149 ± 0.0000256	0.000121 ± 0.0000165	0.000162 ± 0.0000166	0.0000937 ± 0.0000158	0.000135 ± 0.0000215	0.000106 ± 0.0000136	0.00014 ± 0.0000184	0.000109 ± 0.0000139	0.000112 ± 0.0000195	0.0000867 ± 0.0000171	0.000101 ± 0.0000166	0.0000989 ± 0.0000115	0.000108 ± 0.000013	0.0000824 ± 0.0000107	0.0000563 ± 0.0000102	0.0000889 ± 0.00000889
PYRIDNUCSAL-PWY: NAD salvage pathway I	Biosynthesis → Cofactor, Carrier, and Vitamin Biosynthesis → Carrier Biosynthesis → Electron Carrier Biosynthesis → NAD Metabolism → NAD Biosynthesis	0.00013 ± 0.0000109	0.000126 ± 0.0000125	0.0000977 ± 0.0000185	0.000117 ± 0.0000133	0.000129 ± 0.00000893	0.0000988 ± 0.0000162	0.0000153 ± 0.00000661	0.0000724 ± 0.000035	0.0000631 ± 0.0000153	0.0000121 ± 0.00000254	0.00000603 ± 0.00000227	0.0000746 ± 0.0000087	0.0000154 ± 0.00000347	0.00000665 ± 0.00000163	0.00000726 ± 0.00000197	0.00001 ± 0.00000558	0.00000555 ± 0.00000202	0.0000152 ± 0.00000527	0.0000291 ± 0.000014	0.0000143 ± 0.0000041	0.0000135 ± 0.00000528
PWY0-1319: CDP-diacylglycerol biosynthesis II	Biosynthesis → Fatty Acid and Lipid Biosynthesis → Phospholipid Biosynthesis → CDP-diacylglycerol Biosynthesis	0.000294 ± 0.0000201	0.000321 ± 0.0000206	0.00032 ± 0.0000226	0.000248 ± 0.00000979	0.000276 ± 0.0000258	0.000285 ± 0.000034	0.000231 ± 0.0000158	0.000195 ± 0.0000221	0.000245 ± 0.0000139	0.000256 ± 0.0000186	0.000225 ± 0.0000111	0.00021 ± 0.000013	0.000241 ± 0.0000126	0.000251 ± 0.0000204	0.000218 ± 0.0000237	0.000215 ± 0.0000208	0.000201 ± 0.0000134	0.0002 ± 0.0000139	0.00021 ± 0.00002	0.000172 ± 0.0000157	0.000206 ± 0.0000167
PWY0-1533: methylphosphonate degradation I	Degradation/Utilization/Assimilation → Inorganic Nutrient Metabolism → Phosphorus Compound Metabolism → Phosphonate Metabolism → Phosphonate Compound Degradation → Methylphosphonate Degradation	0.00000669 ± 0.0000022	0.00000623 ± 0.00000287	0.00000454 ± 0.00000362	0.00000774 ± 0.00000248	0.00000871 ± 0.00000516	0.00000571 ± 0.00000373	0.000000436 ± 0.000000295	0.000013 ± 0.00000618	0.00000178 ± 0.000000956	0.0000000765 ± 0.0000000765	0.0000000387 ± 0.0000000387	0.00000288 ± 0.00000101	ND	ND	0.0000000975 ± 0.0000000975	0.0000000533 ± 0.0000000533	0.000000224 ± 0.000000224	0.000000143 ± 0.0000000957	0.00000108 ± 0.000000987	ND	0.0000000275 ± 0.0000000275
PWY-6527: stachyose degradation	Degradation/Utilization/Assimilation → Carbohydrate Degradation → Sugar Degradation	0.000275 ± 0.0000387	0.000294 ± 0.0000243	0.000264 ± 0.0000224	0.000226 ± 0.0000141	0.000276 ± 0.0000453	0.000255 ± 0.0000293	0.000244 ± 0.0000199	0.000175 ± 0.0000406	0.000172 ± 0.0000207	0.000245 ± 0.0000237	0.000221 ± 0.0000281	0.000164 ± 0.0000202	0.000244 ± 0.0000213	0.000229 ± 0.0000222	0.000284 ± 0.0000534	0.000208 ± 0.0000217	0.000207 ± 0.0000114	0.000228 ± 0.0000179	0.000146 ± 0.0000163	0.000129 ± 0.0000179	0.000156 ± 0.0000134
GLUTORN-PWY: L-ornithine biosynthesis	Biosynthesis → Amino Acid Biosynthesis → Other Amino Acid Biosynthesis → L-Ornithine Biosynthesis	0.000197 ± 0.00000868	0.000186 ± 0.0000147	0.000168 ± 0.0000159	0.000193 ± 0.000013	0.000199 ± 0.00000865	0.000192 ± 0.0000254	0.000254 ± 0.000015	0.000161 ± 0.0000268	0.000166 ± 0.00000892	0.000231 ± 0.0000161	0.000209 ± 0.0000245	0.000173 ± 0.000012	0.00023 ± 0.000013	0.000231 ± 0.0000148	0.000225 ± 0.0000221	0.000225 ± 0.0000294	0.000201 ± 0.000022	0.000251 ± 0.0000162	0.000197 ± 0.0000251	0.000173 ± 0.0000245	0.000211 ± 0.0000189
PWY-7616: methanol oxidation to carbon dioxide	Degradation/Utilization/Assimilation → Alcohol Degradation	0.00000298 ± 0.00000103	0.00000349 ± 0.00000139	0.00000531 ± 0.00000234	0.00000279 ± 0.000000652	0.00000122 ± 0.00000122	0.00000285 ± 0.00000107	0.000000409 ± 0.000000302	0.00000325 ± 0.00000221	0.00000414 ± 0.00000106	0.000000117 ± 0.0000000817	0.000000239 ± 0.000000239	0.00000283 ± 0.00000121	0.0000000992 ± 0.0000000992	0.000000124 ± 0.000000124	0.00000013 ± 0.0000000938	ND	0.0000000826 ± 0.0000000826	ND	0.00000108 ± 0.000000666	ND	0.0000000614 ± 0.0000000614
RIBOSYN2-PWY: flavin biosynthesis I (bacteria and plants)	Biosynthesis → Cofactor, Carrier, and Vitamin Biosynthesis → Vitamin Biosynthesis → Flavin Biosynthesis	0.000249 ± 0.0000229	0.000283 ± 0.000015	0.000293 ± 0.000031	0.000173 ± 0.00000756	0.000198 ± 0.0000147	0.0002 ± 0.0000273	0.00034 ± 0.0000293	0.000133 ± 0.0000292	0.000196 ± 0.0000127	0.000312 ± 0.0000382	0.000252 ± 0.0000487	0.000132 ± 0.000018	0.000261 ± 0.0000274	0.00028 ± 0.0000348	0.000204 ± 0.0000289	0.000268 ± 0.0000432	0.000229 ± 0.0000208	0.000292 ± 0.0000256	0.000238 ± 0.0000311	0.000178 ± 0.0000314	0.000242 ± 0.0000263
GLYCOCAT-PWY: glycogen degradation I (bacterial)	Degradation/Utilization/Assimilation → Carbohydrate Degradation → Polysaccharide Degradation → Glycan Degradation	0.0000971 ± 0.0000163	0.0000727 ± 0.000017	0.0000618 ± 0.0000166	0.000122 ± 0.0000136	0.000104 ± 0.0000281	0.0000759 ± 0.0000288	0.0000225 ± 0.0000102	0.000108 ± 0.0000125	0.0000366 ± 0.000013	0.00000344 ± 0.00000162	0.00000115 ± 0.00000115	0.0000719 ± 0.0000227	0.00000132 ± 0.000000669	0.000000523 ± 0.000000343	0.00000395 ± 0.00000215	0.00000785 ± 0.00000324	0.00000877 ± 0.0000068	0.00000484 ± 0.00000326	0.0000192 ± 0.00000853	0.00000805 ± 0.00000381	0.0000103 ± 0.00000402
PWY66-422: D-galactose degradation V (Leloir pathway)	Degradation/Utilization/Assimilation → Carbohydrates Degradation → Galactose Degradation	0.000267 ± 0.0000285	0.000278 ± 0.0000189	0.000253 ± 0.0000203	0.000236 ± 0.000015	0.000273 ± 0.0000405	0.000258 ± 0.0000299	0.000241 ± 0.0000186	0.00016 ± 0.0000442	0.000193 ± 0.0000186	0.000233 ± 0.0000216	0.000215 ± 0.0000305	0.000183 ± 0.0000137	0.000233 ± 0.0000169	0.000226 ± 0.000021	0.000263 ± 0.0000416	0.000204 ± 0.0000155	0.000198 ± 0.0000132	0.00022 ± 0.0000177	0.000137 ± 0.0000144	0.000127 ± 0.0000166	0.000153 ± 0.0000134
PWY-6895: superpathway of thiamin diphosphate biosynthesis II	Biosynthesis → Cofactor, Carrier, and Vitamin Biosynthesis → Enzyme Cofactor Biosynthesis → Thiamine Biosynthesis	0.00017 ± 0.0000123	0.000188 ± 0.0000219	0.000154 ± 0.0000233	0.000137 ± 0.00000919	0.000136 ± 0.0000261	0.0000955 ± 0.0000185	0.0000437 ± 0.000014	0.000117 ± 0.00000809	0.0000652 ± 0.0000137	0.0000358 ± 0.00000867	0.000045 ± 0.000013	0.0000882 ± 0.0000169	0.0000438 ± 0.0000119	0.0000441 ± 0.00000515	0.0000327 ± 0.0000108	0.00006 ± 0.00000714	0.000023 ± 0.00000728	0.0000377 ± 0.00000873	0.0000734 ± 0.0000125	0.0000527 ± 0.00000946	0.0000617 ± 0.0000102
SER-GLYSYN-PWY: superpathway of L-serine and glycine biosynthesis I	Biosynthesis → Amino Acid Biosynthesis	0.000232 ± 0.0000129	0.000247 ± 0.0000167	0.000255 ± 0.0000205	0.00022 ± 0.00000794	0.000229 ± 0.0000136	0.000235 ± 0.0000223	0.000195 ± 0.0000161	0.000169 ± 0.0000275	0.000205 ± 0.0000121	0.000167 ± 0.0000143	0.000146 ± 0.0000091	0.00018 ± 0.0000153	0.000152 ± 0.0000118	0.000145 ± 0.00000778	0.000134 ± 0.00000944	0.000167 ± 0.0000196	0.000137 ± 0.00000904	0.000161 ± 0.0000104	0.000141 ± 0.0000146	0.000136 ± 0.0000157	0.000141 ± 0.00000881
PWY-7187: pyrimidine deoxyribonucleotides de novo biosynthesis II	Biosynthesis → Nucleoside and Nucleotide Biosynthesis → 2'-Deoxyribonucleotide Biosynthesis → Pyrimidine Deoxyribonucleotide De Novo Biosynthesis	0.000269 ± 0.0000267	0.000293 ± 0.000012	0.000263 ± 0.0000227	0.000209 ± 0.00000858	0.000222 ± 0.0000137	0.000237 ± 0.0000183	0.000217 ± 0.0000128	0.000168 ± 0.0000235	0.000211 ± 0.0000133	0.000221 ± 0.0000082	0.0002 ± 0.0000209	0.000198 ± 0.0000115	0.000198 ± 0.00000977	0.000217 ± 0.0000133	0.000204 ± 0.00000824	0.000181 ± 0.00000486	0.0002 ± 0.00000857	0.000186 ± 0.00000653	0.000178 ± 0.00000733	0.000178 ± 0.00000899	0.000189 ± 0.00000365
P621-PWY: nylon-6 oligomer degradation	Degradation/Utilization/Assimilation → Degradation/Utilization/Assimilation - Other	0.00000149 ± 0.000000478	0.00000111 ± 0.000000604	0.000000743 ± 0.000000344	0.00000201 ± 0.000000718	0.000002 ± 0.000000759	0.000000729 ± 0.000000372	0.000000382 ± 0.000000382	0.000000867 ± 0.000000867	0.00000177 ± 0.000000946	0.0000000856 ± 0.0000000856	ND	ND	ND	ND	ND	ND	0.000000168 ± 0.000000168	ND	0.000000126 ± 0.000000126	0.000000116 ± 0.000000116	0.000000161 ± 0.000000161
GLUDEG-I-PWY: GABA shunt	Degradation/Utilization/Assimilation → Amine and Polyamine Degradation → 4-Aminobutanoate Degradation	0.0000743 ± 0.0000101	0.0000604 ± 0.00000293	0.0000647 ± 0.0000153	0.0000491 ± 0.00000824	0.0000759 ± 0.000014	0.0000473 ± 0.00000936	0.000007 ± 0.00000545	0.0000504 ± 0.0000143	0.0000347 ± 0.0000064	0.00000276 ± 0.00000103	0.0000033 ± 0.00000103	0.0000341 ± 0.00000676	0.0000026 ± 0.000000627	0.00000786 ± 0.00000498	0.00000508 ± 0.00000111	0.00000384 ± 0.00000109	0.00000442 ± 0.00000145	0.00000388 ± 0.00000166	0.0000151 ± 0.0000136	0.00000266 ± 0.00000123	0.00000215 ± 0.000000836
GLYCOL-GLYOXDEG-PWY: superpathway of glycol metabolism and degradation	Degradation/Utilization/Assimilation → Alcohol Degradation	0.0000346 ± 0.00000933	0.0000255 ± 0.00000774	0.0000165 ± 0.00000576	0.0000329 ± 0.00000625	0.0000329 ± 0.0000105	0.0000263 ± 0.0000102	0.00000155 ± 0.000000818	0.0000157 ± 0.00000866	0.0000109 ± 0.00000366	0.00000047 ± 0.000000273	0.00000158 ± 0.00000127	0.0000149 ± 0.00000337	0.000000544 ± 0.000000295	0.000000407 ± 0.000000359	0.00000106 ± 0.000000449	0.000000561 ± 0.000000561	0.000000246 ± 0.000000176	0.000000437 ± 0.000000293	0.00000303 ± 0.00000175	0.00000196 ± 0.00000101	0.00000124 ± 0.000000843
PWY-5484: glycolysis II (from fructose 6-phosphate)	Generation of Precursor Metabolites and Energy → Glycolysis	0.000265 ± 0.0000101	0.000262 ± 0.0000167	0.000236 ± 0.0000222	0.000257 ± 0.000011	0.000285 ± 0.0000134	0.000261 ± 0.0000329	0.000162 ± 0.0000179	0.000221 ± 0.00004	0.000203 ± 0.0000179	0.000159 ± 0.0000136	0.000143 ± 0.0000206	0.000199 ± 0.0000134	0.000185 ± 0.00000522	0.000189 ± 0.0000212	0.000205 ± 0.0000309	0.000171 ± 0.0000203	0.000191 ± 0.0000138	0.000168 ± 0.0000159	0.000131 ± 0.0000183	0.000129 ± 0.0000141	0.00013 ± 0.0000119
PWY0-166: superpathway of pyrimidine deoxyribonucleotides de novo biosynthesis (E. coli)	Biosynthesis → Nucleoside and Nucleotide Biosynthesis → 2'-Deoxyribonucleotide Biosynthesis → Pyrimidine Deoxyribonucleotide De Novo Biosynthesis	0.000285 ± 0.0000278	0.000313 ± 0.0000143	0.000284 ± 0.0000264	0.000223 ± 0.00000952	0.000232 ± 0.0000135	0.00025 ± 0.0000198	0.000217 ± 0.0000118	0.00019 ± 0.0000257	0.000229 ± 0.000013	0.000222 ± 0.00000863	0.000215 ± 0.00000973	0.000207 ± 0.0000114	0.0002 ± 0.0000104	0.000219 ± 0.0000133	0.000201 ± 0.00000907	0.000182 ± 0.00000598	0.000206 ± 0.00000857	0.000188 ± 0.00000707	0.000183 ± 0.00000725	0.000184 ± 0.00000976	0.000189 ± 0.00000228
ALL-CHORISMATE-PWY: superpathway of chorismate metabolism	Superpathways	0.0000348 ± 0.0000109	0.0000308 ± 0.0000131	0.0000192 ± 0.00000838	0.0000401 ± 0.0000104	0.0000482 ± 0.000015	0.0000277 ± 0.0000138	0.000000784 ± 0.000000784	0.0000124 ± 0.00000736	0.0000096 ± 0.00000472	ND	ND	0.00000301 ± 0.00000301	ND	ND	ND	ND	ND	ND	0.00000372 ± 0.00000372	ND	ND
THREOCAT-PWY: superpathway of L-threonine metabolism	Degradation/Utilization/Assimilation → Amino Acid Degradation → Proteinogenic Amino Acid Degradation → L-threonine Degradation	0.0000205 ± 0.00000601	0.0000174 ± 0.00000876	0.000018 ± 0.00000722	0.0000316 ± 0.00000637	0.0000282 ± 0.0000124	0.0000131 ± 0.00000432	0.00000168 ± 0.000000837	0.0000125 ± 0.00000839	0.00000956 ± 0.00000411	0.000000803 ± 0.000000803	0.000000521 ± 0.000000521	0.0000027 ± 0.00000102	0.000000628 ± 0.000000628	ND	ND	ND	0.000000172 ± 0.000000172	ND	0.00000252 ± 0.00000252	0.0000000762 ± 0.0000000762	0.000000226 ± 0.000000226
PWY-5464: superpathway of cytosolic glycolysis (plants), pyruvate dehydrogenase and TCA cycle	Generation of Precursor Metabolites and Energy	0.0000261 ± 0.00000998	0.0000169 ± 0.000003	0.000021 ± 0.00000637	0.0000235 ± 0.00000691	0.0000167 ± 0.0000114	0.0000194 ± 0.00000509	0.0000186 ± 0.00000192	0.0000118 ± 0.00000756	0.0000179 ± 0.00000412	0.0000149 ± 0.00000275	0.00000872 ± 0.00000274	0.0000164 ± 0.00000514	0.0000165 ± 0.00000285	0.0000102 ± 0.00000284	0.00000725 ± 0.00000177	0.0000257 ± 0.00000389	0.0000255 ± 0.0000023	0.0000245 ± 0.00000293	0.0000235 ± 0.00000251	0.0000217 ± 0.00000311	0.0000173 ± 0.00000317
PWY-7204: pyridoxal 5'-phosphate salvage II (plants)	Biosynthesis → Cofactor, Carrier, and Vitamin Biosynthesis → Enzyme Cofactor Biosynthesis → Vitamin B6 Biosynthesis	0.0000519 ± 0.0000102	0.0000412 ± 0.0000107	0.0000305 ± 0.0000113	0.0000761 ± 0.0000122	0.0000671 ± 0.0000211	0.0000446 ± 0.0000176	0.00000213 ± 0.00000145	0.0000583 ± 0.0000258	0.0000215 ± 0.00000712	0.000000238 ± 0.000000238	ND	0.0000475 ± 0.0000164	0.000000434 ± 0.000000288	ND	0.000000758 ± 0.00000063	0.00000102 ± 0.000000951	0.0000007 ± 0.000000369	0.000000255 ± 0.000000177	0.0000105 ± 0.00000693	0.000000916 ± 0.00000065	0.000000304 ± 0.000000248
GLUCONEO-PWY: gluconeogenesis I	Biosynthesis → Carbohydrate Biosynthesis → Sugar Biosynthesis → Gluconeogenesis	0.000232 ± 0.000009	0.000238 ± 0.00000735	0.000225 ± 0.0000161	0.000219 ± 0.00000764	0.000221 ± 0.00000751	0.000206 ± 0.0000252	0.000164 ± 0.0000111	0.000166 ± 0.0000239	0.000174 ± 0.00000842	0.000152 ± 0.0000109	0.000142 ± 0.0000179	0.000174 ± 0.0000123	0.000161 ± 0.00000499	0.000167 ± 0.0000149	0.000155 ± 0.0000142	0.000181 ± 0.00000961	0.000184 ± 0.000008	0.000197 ± 0.00000986	0.000152 ± 0.0000118	0.000152 ± 0.0000119	0.000154 ± 0.00000958
GLUCARGALACTSUPER-PWY: superpathway of D-glucarate and D-galactarate degradation	Superpathways	0.0000748 ± 0.0000146	0.0000665 ± 0.0000106	0.0000579 ± 0.0000183	0.000124 ± 0.0000242	0.0000938 ± 0.0000203	0.0000762 ± 0.0000287	0.00000345 ± 0.00000159	0.0000617 ± 0.000028	0.0000384 ± 0.0000163	0.00000169 ± 0.00000124	0.00000144 ± 0.00000144	0.0000874 ± 0.0000248	0.0000016 ± 0.000000713	0.0000000675 ± 0.0000000675	0.00000193 ± 0.000000903	0.00000344 ± 0.00000193	0.00000062 ± 0.000000441	0.000000812 ± 0.000000419	0.0000103 ± 0.00000609	0.000000942 ± 0.000000413	0.000000523 ± 0.000000302
GLYCOGENSYNTH-PWY: glycogen biosynthesis I (from ADP-D-Glucose)	Biosynthesis → Carbohydrate Biosynthesis → Glycan Biosynthesis → Polysaccharide Biosynthesis → Glycogen and Starch Biosynthesis	0.000242 ± 0.0000202	0.000271 ± 0.0000166	0.000231 ± 0.0000151	0.00021 ± 0.0000123	0.000236 ± 0.0000299	0.000224 ± 0.0000271	0.000212 ± 0.0000189	0.000176 ± 0.0000444	0.00018 ± 0.0000218	0.00023 ± 0.0000257	0.000203 ± 0.0000288	0.000179 ± 0.0000111	0.000222 ± 0.0000144	0.000217 ± 0.0000224	0.000218 ± 0.0000283	0.000196 ± 0.0000206	0.000198 ± 0.0000102	0.000192 ± 0.0000168	0.000145 ± 0.0000129	0.000143 ± 0.0000115	0.000156 ± 0.0000128
UDPNAGSYN-PWY: UDP-N-acetyl-D-glucosamine biosynthesis I	Biosynthesis → Carbohydrate Biosynthesis → Sugar Biosynthesis → Sugar Nucleotide Biosynthesis → UDP-sugar Biosynthesis → UDP-N-acetyl-D-glucosamine Biosynthesis	0.000238 ± 0.00003	0.000264 ± 0.0000179	0.000226 ± 0.0000194	0.000198 ± 0.0000132	0.000223 ± 0.0000432	0.000241 ± 0.0000349	0.00025 ± 0.0000235	0.000174 ± 0.0000267	0.000175 ± 0.0000245	0.000245 ± 0.0000284	0.000242 ± 0.0000201	0.000178 ± 0.00000957	0.000223 ± 0.0000166	0.000224 ± 0.0000248	0.00022 ± 0.0000328	0.000194 ± 0.000021	0.00021 ± 0.0000177	0.000204 ± 0.0000175	0.000152 ± 0.00000964	0.00017 ± 0.0000119	0.000165 ± 0.0000102
PWY-7197: pyrimidine deoxyribonucleotide phosphorylation	Biosynthesis → Nucleoside and Nucleotide Biosynthesis → Pyrimidine Nucleotide Biosynthesis → Pyrimidine Nucleotide Salvage	0.000214 ± 0.0000195	0.000217 ± 0.000016	0.00019 ± 0.0000235	0.00016 ± 0.0000058	0.000158 ± 0.0000123	0.00016 ± 0.0000121	0.000138 ± 0.0000171	0.000149 ± 0.0000389	0.000148 ± 0.0000118	0.000127 ± 0.00000862	0.000132 ± 0.0000161	0.000143 ± 0.00000757	0.000109 ± 0.00000807	0.000124 ± 0.00000909	0.000112 ± 0.00000741	0.000108 ± 0.00000711	0.00012 ± 0.0000052	0.000112 ± 0.00000665	0.000116 ± 0.0000054	0.000112 ± 0.00000986	0.000117 ± 0.00000532
PWY-6317: galactose degradation I (Leloir pathway)	Degradation/Utilization/Assimilation → Carbohydrate Degradation → Sugar Degradation → Galactose Degradation	0.000259 ± 0.0000285	0.000265 ± 0.0000183	0.000245 ± 0.0000214	0.000224 ± 0.0000127	0.00027 ± 0.0000406	0.000252 ± 0.0000299	0.000238 ± 0.0000193	0.00016 ± 0.0000419	0.000181 ± 0.0000184	0.000231 ± 0.0000217	0.000212 ± 0.0000301	0.000163 ± 0.0000146	0.000231 ± 0.0000183	0.000224 ± 0.0000205	0.000259 ± 0.000043	0.000198 ± 0.0000179	0.000195 ± 0.000013	0.00022 ± 0.0000177	0.000135 ± 0.0000154	0.000122 ± 0.000018	0.00015 ± 0.0000146
PWY-6309: L-tryptophan degradation XI (mammalian, via kynurenine)	Degradation/Utilization/Assimilation → Amino Acid Degradation → Proteinogenic Amino Acid Degradation → L-tryptophan Degradation	ND	ND	ND	ND	ND	ND	0.00000231 ± 0.00000227	ND	ND	ND	ND	ND	ND	ND	ND	ND	0.00000032 ± 0.00000032	ND	ND	ND	ND
UDPNACETYLGALSYN-PWY: UDP-N-acetyl-D-glucosamine biosynthesis II	Biosynthesis → Carbohydrate Biosynthesis → Sugar Biosynthesis → Sugar Nucleotide Biosynthesis → UDP-sugar Biosynthesis → UDP-N-acetyl-D-glucosamine Biosynthesis	ND	0.00000026 ± 0.00000026	0.00000226 ± 0.00000226	ND	ND	ND	0.000000969 ± 0.000000969	ND	ND	0.000000246 ± 0.000000164	ND	ND	ND	ND	ND	ND	ND	0.000000177 ± 0.000000177	ND	ND	ND
HEXITOLDEGSUPER-PWY: superpathway of hexitol degradation (bacteria)	Degradation/Utilization/Assimilation → Secondary Metabolite Degradation → Sugar Derivative Degradation → Sugar Alcohol Degradation	0.000157 ± 0.0000129	0.00015 ± 0.0000155	0.00014 ± 0.0000254	0.000186 ± 0.00002	0.000179 ± 0.0000114	0.000162 ± 0.0000331	0.0000801 ± 0.00000693	0.000169 ± 0.0000323	0.000095 ± 0.0000187	0.0000863 ± 0.0000125	0.000078 ± 0.00000898	0.000145 ± 0.000022	0.0000804 ± 0.00000665	0.0000986 ± 0.0000122	0.0000875 ± 0.0000114	0.0000744 ± 0.0000102	0.0000832 ± 0.0000136	0.0000741 ± 0.0000073	0.0000654 ± 0.00000724	0.0000507 ± 0.00000529	0.0000527 ± 0.00000615
ASPASN-PWY: superpathway of L-aspartate and L-asparagine biosynthesis	Biosynthesis → Amino Acid Biosynthesis	0.000232 ± 0.0000117	0.000251 ± 0.0000148	0.000239 ± 0.0000183	0.00024 ± 0.00000948	0.000238 ± 0.0000118	0.000222 ± 0.0000269	0.000207 ± 0.000017	0.000222 ± 0.0000223	0.000205 ± 0.0000147	0.000177 ± 0.0000232	0.000169 ± 0.000026	0.000183 ± 0.0000146	0.000158 ± 0.0000186	0.000166 ± 0.0000191	0.000145 ± 0.0000204	0.000163 ± 0.000027	0.000152 ± 0.000016	0.000183 ± 0.0000172	0.000164 ± 0.0000196	0.00012 ± 0.0000159	0.000143 ± 0.0000149
PWY-7208: superpathway of pyrimidine nucleobases salvage	Biosynthesis → Nucleoside and Nucleotide Biosynthesis → Pyrimidine Nucleotide Biosynthesis → Pyrimidine Nucleotide Salvage	0.000273 ± 0.0000239	0.000278 ± 0.0000175	0.000263 ± 0.0000313	0.000212 ± 0.00000825	0.000204 ± 0.00000807	0.000209 ± 0.0000159	0.000199 ± 0.0000207	0.000156 ± 0.000029	0.000214 ± 0.0000115	0.000185 ± 0.00000957	0.000169 ± 0.0000116	0.000186 ± 0.0000122	0.000161 ± 0.0000119	0.000182 ± 0.000013	0.000163 ± 0.0000115	0.000163 ± 0.0000119	0.000176 ± 0.00000851	0.000165 ± 0.00000863	0.000176 ± 0.00000951	0.000159 ± 0.0000104	0.000168 ± 0.00000618
MET-SAM-PWY: superpathway of S-adenosyl-L-methionine biosynthesis	Superpathways	0.000211 ± 0.0000146	0.000197 ± 0.000023	0.000181 ± 0.0000239	0.000229 ± 0.0000125	0.000247 ± 0.00000973	0.000228 ± 0.0000337	0.0000652 ± 0.0000253	0.000181 ± 0.0000207	0.000114 ± 0.0000222	0.0000343 ± 0.00000506	0.0000318 ± 0.00000436	0.00014 ± 0.0000246	0.0000295 ± 0.00000388	0.0000256 ± 0.00000583	0.0000431 ± 0.00000872	0.0000534 ± 0.0000116	0.0000548 ± 0.00000725	0.0000319 ± 0.00000609	0.0000586 ± 0.000011	0.0000451 ± 0.00000611	0.0000389 ± 0.00000557
PWY-6892: thiazole biosynthesis I (E. coli)	Biosynthesis → Cofactor, Carrier, and Vitamin Biosynthesis → Enzyme Cofactor Biosynthesis → Thiamine Biosynthesis → Thiazole Biosynthesis	0.00019 ± 0.0000174	0.000188 ± 0.00000906	0.000192 ± 0.0000236	0.000178 ± 0.0000128	0.000203 ± 0.0000137	0.00016 ± 0.0000215	0.000078 ± 0.00000978	0.000116 ± 0.000017	0.000117 ± 0.000019	0.0000898 ± 0.00000969	0.0000752 ± 0.0000117	0.000147 ± 0.000014	0.000107 ± 0.0000093	0.0000926 ± 0.0000042	0.000105 ± 0.0000101	0.0000827 ± 0.00000867	0.0000675 ± 0.00000828	0.0000891 ± 0.00000486	0.0000856 ± 0.0000233	0.0000437 ± 0.00000775	0.0000623 ± 0.00000791
PWY-5100: pyruvate fermentation to acetate and lactate II	Generation of Precursor Metabolites and Energy → Fermentation → Fermentation of Pyruvate → Pyruvate Fermentation to Acetate and Lactate	0.000225 ± 0.0000248	0.000264 ± 0.0000223	0.000224 ± 0.0000191	0.000192 ± 0.0000155	0.000225 ± 0.0000492	0.000245 ± 0.0000342	0.000191 ± 0.0000181	0.00014 ± 0.0000373	0.000179 ± 0.0000118	0.000156 ± 0.0000108	0.000151 ± 0.00002	0.000158 ± 0.0000107	0.000186 ± 0.0000112	0.000183 ± 0.000022	0.000205 ± 0.0000298	0.000144 ± 0.0000113	0.000157 ± 0.0000122	0.000147 ± 0.00000929	0.00012 ± 0.00000847	0.000125 ± 0.0000155	0.000125 ± 0.00000978
PWY-7165: L-ascorbate biosynthesis VI (engineered pathway)	Biosynthesis → Cofactor, Carrier, and Vitamin Biosynthesis → Enzyme Cofactor Biosynthesis → Ascorbate Biosynthesis	ND	0.00000356 ± 0.00000313	0.000000391 ± 0.000000391	ND	ND	ND	ND	ND	ND	ND	ND	ND	ND	ND	ND	ND	ND	ND	ND	ND	ND
PWY4FS-8: phosphatidylglycerol biosynthesis II (non-plastidic)	Biosynthesis → Fatty Acid and Lipid Biosynthesis → Phospholipid Biosynthesis → Phosphatidylglycerol Biosynthesis	0.000193 ± 0.0000165	0.000206 ± 0.000017	0.000189 ± 0.0000201	0.000185 ± 0.0000181	0.000178 ± 0.0000139	0.000149 ± 0.0000256	0.000121 ± 0.0000165	0.000162 ± 0.0000166	0.0000937 ± 0.0000158	0.000135 ± 0.0000215	0.000106 ± 0.0000136	0.00014 ± 0.0000184	0.000109 ± 0.0000139	0.000112 ± 0.0000195	0.0000867 ± 0.0000171	0.000101 ± 0.0000166	0.0000989 ± 0.0000115	0.000108 ± 0.000013	0.0000824 ± 0.0000107	0.0000563 ± 0.0000102	0.0000889 ± 0.00000889
PWY-4984: urea cycle	Degradation/Utilization/Assimilation → Inorganic Nutrient Metabolism → Nitrogen Compound Metabolism	0.0000364 ± 0.0000116	0.0000616 ± 0.0000179	0.0000418 ± 0.0000131	0.0000323 ± 0.0000113	0.0000526 ± 0.0000161	0.000069 ± 0.0000196	0.0000603 ± 0.0000141	0.0000587 ± 0.0000212	0.000087 ± 0.0000171	0.0000477 ± 0.00000898	0.0000377 ± 0.00000722	0.0000498 ± 0.0000158	0.0000484 ± 0.00000608	0.000047 ± 0.00000614	0.0000336 ± 0.00000522	0.0000379 ± 0.0000128	0.0000539 ± 0.0000134	0.0000303 ± 0.00000691	0.000043 ± 0.0000101	0.0000565 ± 0.0000122	0.0000596 ± 0.00000871
PWY-6545: pyrimidine deoxyribonucleotides de novo biosynthesis III	Biosynthesis → Nucleoside and Nucleotide Biosynthesis → 2'-Deoxyribonucleotide Biosynthesis → Pyrimidine Deoxyribonucleotide De Novo Biosynthesis	0.000146 ± 0.0000202	0.000161 ± 0.0000224	0.000115 ± 0.00000976	0.0001 ± 0.00000898	0.0000901 ± 0.0000164	0.000121 ± 0.0000146	0.000154 ± 0.0000113	0.000105 ± 0.0000155	0.000143 ± 0.00000864	0.000154 ± 0.00000639	0.000159 ± 0.0000188	0.000103 ± 0.0000162	0.000133 ± 0.0000082	0.000139 ± 0.0000115	0.000123 ± 0.00000924	0.000126 ± 0.00000953	0.000138 ± 0.00000685	0.000128 ± 0.00000521	0.000125 ± 0.00000936	0.000124 ± 0.00000844	0.000135 ± 0.00000429
FASYN-ELONG-PWY: fatty acid elongation -- saturated	Biosynthesis → Fatty Acid and Lipid Biosynthesis → Fatty Acid Biosynthesis	0.000213 ± 0.0000236	0.000234 ± 0.0000147	0.000194 ± 0.0000452	0.000219 ± 0.0000174	0.000228 ± 0.0000344	0.000163 ± 0.0000374	0.0000584 ± 0.0000141	0.000186 ± 0.0000255	0.000123 ± 0.0000191	0.0000318 ± 0.00000349	0.0000215 ± 0.00000611	0.000152 ± 0.0000274	0.0000295 ± 0.00000409	0.0000203 ± 0.00000379	0.0000226 ± 0.00000445	0.0000377 ± 0.0000105	0.0000233 ± 0.00000632	0.0000203 ± 0.00000556	0.0000644 ± 0.0000167	0.000037 ± 0.00000597	0.0000316 ± 0.00000713
PHOSLIPSYN-PWY: superpathway of phospholipid biosynthesis I (bacteria)	Biosynthesis → Fatty Acid and Lipid Biosynthesis → Phospholipid Biosynthesis	0.000219 ± 0.000014	0.000237 ± 0.0000135	0.000229 ± 0.0000228	0.000207 ± 0.0000142	0.000202 ± 0.0000169	0.000175 ± 0.0000242	0.000155 ± 0.0000195	0.000167 ± 0.0000256	0.000125 ± 0.0000179	0.000155 ± 0.0000219	0.000123 ± 0.0000155	0.000156 ± 0.0000176	0.000111 ± 0.0000186	0.000133 ± 0.0000208	0.0000939 ± 0.0000192	0.000138 ± 0.000024	0.000114 ± 0.000016	0.000146 ± 0.000017	0.000123 ± 0.0000163	0.0000856 ± 0.0000141	0.000127 ± 0.0000132
PWY0-1297: superpathway of purine deoxyribonucleosides degradation	Degradation/Utilization/Assimilation → Nucleoside and Nucleotide Degradation	0.000144 ± 0.0000276	0.000153 ± 0.0000364	0.000148 ± 0.0000381	0.000213 ± 0.0000344	0.000212 ± 0.000035	0.000159 ± 0.0000399	0.0000475 ± 0.0000179	0.00012 ± 0.0000214	0.000107 ± 0.0000349	0.0000191 ± 0.00000236	0.0000454 ± 0.0000189	0.000174 ± 0.0000281	0.0000157 ± 0.00000214	0.000015 ± 0.00000295	0.0000224 ± 0.0000047	0.0000475 ± 0.0000149	0.000104 ± 0.0000233	0.0000242 ± 0.00000626	0.0000888 ± 0.0000234	0.0000413 ± 0.00000915	0.0000297 ± 0.0000104
PWY-7357: thiamin formation from pyrithiamine and oxythiamine (yeast)	Biosynthesis → Cofactor, Carrier, and Vitamin Biosynthesis → Vitamin Biosynthesis → Thiamine Biosynthesis → thiamine Diphosphate Salvage	0.000191 ± 0.000021	0.000204 ± 0.0000113	0.000194 ± 0.0000203	0.000141 ± 0.00000884	0.000183 ± 0.0000244	0.000164 ± 0.0000194	0.000218 ± 0.0000201	0.000126 ± 0.0000219	0.000127 ± 0.000013	0.00021 ± 0.0000245	0.000168 ± 0.0000269	0.000122 ± 0.00000915	0.000181 ± 0.0000211	0.000192 ± 0.0000272	0.000136 ± 0.0000194	0.000154 ± 0.0000283	0.00016 ± 0.0000166	0.000172 ± 0.0000168	0.000125 ± 0.0000179	0.00009 ± 0.0000164	0.000126 ± 0.0000156
PWY-6606: guanosine nucleotides degradation II	Degradation/Utilization/Assimilation → Nucleoside and Nucleotide Degradation → Purine Nucleotide Degradation → Guanosine Nucleotide Degradation	0.000104 ± 0.0000158	0.0000937 ± 0.0000175	0.0000801 ± 0.0000122	0.000154 ± 0.0000233	0.000138 ± 0.000019	0.000103 ± 0.0000204	0.0000394 ± 0.00000713	0.0000744 ± 0.0000236	0.0000522 ± 0.0000111	0.0000377 ± 0.00000254	0.0000384 ± 0.00000527	0.0000849 ± 0.0000182	0.0000469 ± 0.00000411	0.0000407 ± 0.00000603	0.0000341 ± 0.0000057	0.0000289 ± 0.00000237	0.0000329 ± 0.00000357	0.0000267 ± 0.00000339	0.0000251 ± 0.00000498	0.0000142 ± 0.00000341	0.0000179 ± 0.0000033
PWY-5154: L-arginine biosynthesis III (via N-acetyl-L-citrulline)	Biosynthesis → Amino Acid Biosynthesis → Proteinogenic Amino Acid Biosynthesis → L-arginine Biosynthesis	0.000144 ± 0.0000115	0.000157 ± 0.00000849	0.000136 ± 0.0000163	0.000179 ± 0.0000124	0.000172 ± 0.0000173	0.00016 ± 0.0000216	0.000199 ± 0.0000227	0.000143 ± 0.0000201	0.00012 ± 0.000016	0.000156 ± 0.0000279	0.000138 ± 0.0000258	0.000111 ± 0.0000215	0.000124 ± 0.0000252	0.000149 ± 0.000025	0.0000832 ± 0.0000196	0.000166 ± 0.0000376	0.000112 ± 0.0000198	0.000192 ± 0.0000258	0.000158 ± 0.0000269	0.000109 ± 0.000024	0.000132 ± 0.0000285
PWY-5345: superpathway of L-methionine biosynthesis (by sulfhydrylation)	Biosynthesis → Amino Acid Biosynthesis → Proteinogenic Amino Acid Biosynthesis → L-methionine Biosynthesis → L-methionine De Novo Biosynthesis	0.000168 ± 0.0000177	0.000168 ± 0.0000186	0.000106 ± 0.0000285	0.000156 ± 0.000013	0.000168 ± 0.0000166	0.000112 ± 0.0000234	0.00005 ± 0.0000114	0.000126 ± 0.0000224	0.0000902 ± 0.0000158	0.0000229 ± 0.00000395	0.0000194 ± 0.00000747	0.000102 ± 0.000014	0.0000164 ± 0.00000534	0.0000135 ± 0.00000345	0.0000298 ± 0.0000101	0.0000431 ± 0.0000109	0.0000153 ± 0.00000308	0.0000279 ± 0.00000762	0.0000543 ± 0.0000185	0.0000242 ± 0.00000675	0.000031 ± 0.000005
PWY-4981: L-proline biosynthesis II (from arginine)	Biosynthesis → Amino Acid Biosynthesis → Proteinogenic Amino Acid Biosynthesis → L-proline Biosynthesis	0.000114 ± 0.0000156	0.000105 ± 0.0000137	0.000125 ± 0.0000113	0.000116 ± 0.0000115	0.000131 ± 0.0000337	0.00016 ± 0.0000221	0.000105 ± 0.0000149	0.0000854 ± 0.000027	0.000131 ± 0.000016	0.000138 ± 0.0000135	0.00012 ± 0.0000175	0.000134 ± 0.000011	0.00012 ± 0.00000897	0.000144 ± 0.0000131	0.00011 ± 0.0000108	0.0000755 ± 0.0000107	0.000126 ± 0.0000163	0.0000869 ± 0.00000856	0.0000822 ± 0.0000125	0.000104 ± 0.0000116	0.0000973 ± 0.00000476
PWY-6167: flavin biosynthesis II (archaea)	Biosynthesis → Cofactor, Carrier, and Vitamin Biosynthesis → Vitamin Biosynthesis → Flavin Biosynthesis	ND	ND	0.00000173 ± 0.00000173	0.00000315 ± 0.00000134	0.00000174 ± 0.00000174	0.00000566 ± 0.00000249	0.0000126 ± 0.00000384	0.00000478 ± 0.00000277	0.0000107 ± 0.00000287	0.00000216 ± 0.000000879	0.0000173 ± 0.00000802	0.00000449 ± 0.00000254	0.00000152 ± 0.000000728	0.0000052 ± 0.0000027	0.0000163 ± 0.00000513	0.00000146 ± 0.00000146	ND	0.00000441 ± 0.00000395	0.00000373 ± 0.00000231	0.00000509 ± 0.00000324	0.0000108 ± 0.00000409
PWY-7345: superpathway of anaerobic sucrose degradation	Degradation/Utilization/Assimilation → Carbohydrate Degradation → Sugar Degradation → Sucrose Degradation	ND	0.00000542 ± 0.00000394	ND	ND	ND	ND	0.00000763 ± 0.00000646	ND	ND	0.00000272 ± 0.00000272	ND	ND	0.00000878 ± 0.00000715	0.00000361 ± 0.00000293	ND	0.0000106 ± 0.00000531	0.0000083 ± 0.00000352	0.0000146 ± 0.00000379	0.00000723 ± 0.00000336	0.00000727 ± 0.00000355	0.00000594 ± 0.00000261
PWY-5138: unsaturated, even numbered fatty acid &beta;-oxidation	Degradation/Utilization/Assimilation → Fatty Acid and Lipid Degradation → Fatty Acid Degradation	0.0000487 ± 0.00000655	0.00005 ± 0.00000327	0.0000392 ± 0.0000127	0.0000704 ± 0.0000102	0.0000634 ± 0.000018	0.0000358 ± 0.0000127	0.00000206 ± 0.000000869	0.0000615 ± 0.0000104	0.0000236 ± 0.00000855	0.00000147 ± 0.000000614	0.00000128 ± 0.000000484	0.0000412 ± 0.0000139	0.000000113 ± 0.000000113	0.00000167 ± 0.00000046	0.00000143 ± 0.000000663	0.00000214 ± 0.00000153	0.000000111 ± 0.000000111	0.000000579 ± 0.000000397	0.00000728 ± 0.00000507	0.00000113 ± 0.000000782	0.000000497 ± 0.000000403
PWY-6936: seleno-amino acid biosynthesis	Biosynthesis → Amino Acid Biosynthesis → Other Amino Acid Biosynthesis	0.000235 ± 0.000018	0.000215 ± 0.0000132	0.000197 ± 0.000017	0.000247 ± 0.0000148	0.000255 ± 0.0000233	0.000228 ± 0.0000251	0.000149 ± 0.0000201	0.000181 ± 0.0000213	0.000186 ± 0.0000176	0.000103 ± 0.0000113	0.000114 ± 0.0000125	0.000188 ± 0.0000243	0.000112 ± 0.0000123	0.000116 ± 0.000014	0.000138 ± 0.0000252	0.000106 ± 0.0000169	0.000116 ± 0.0000138	0.000123 ± 0.0000166	0.000105 ± 0.0000225	0.0000955 ± 0.0000133	0.0000768 ± 0.0000108
PWY-6168: flavin biosynthesis III (fungi)	Biosynthesis → Cofactor, Carrier, and Vitamin Biosynthesis → Vitamin Biosynthesis → Flavin Biosynthesis	0.000227 ± 0.000021	0.000258 ± 0.0000186	0.000258 ± 0.0000282	0.000172 ± 0.0000104	0.000196 ± 0.0000107	0.000183 ± 0.0000228	0.000168 ± 0.0000192	0.000122 ± 0.0000359	0.000169 ± 0.0000131	0.000131 ± 0.0000143	0.000128 ± 0.0000213	0.000131 ± 0.0000111	0.000152 ± 0.0000106	0.000163 ± 0.0000166	0.000131 ± 0.0000118	0.000143 ± 0.0000142	0.000147 ± 0.0000115	0.000146 ± 0.000012	0.000126 ± 0.0000144	0.000095 ± 0.0000124	0.000125 ± 0.00000789
PWY-7196: superpathway of pyrimidine ribonucleosides salvage	Biosynthesis → Nucleoside and Nucleotide Biosynthesis → Pyrimidine Nucleotide Biosynthesis → Pyrimidine Nucleotide Salvage	0.0000197 ± 0.0000108	0.000022 ± 0.00000499	0.0000319 ± 0.00000602	0.0000137 ± 0.00000894	0.00000608 ± 0.00000257	0.0000195 ± 0.00000602	0.0000417 ± 0.000013	0.00000834 ± 0.00000683	0.00000769 ± 0.00000281	0.0000399 ± 0.00000571	0.0000431 ± 0.0000178	0.0000184 ± 0.00000913	0.0000325 ± 0.00000628	0.0000352 ± 0.00000802	0.0000208 ± 0.00000651	0.00000793 ± 0.00000336	0.0000203 ± 0.00000869	0.0000212 ± 0.00000559	0.00000641 ± 0.00000334	0.000017 ± 0.00000295	0.0000172 ± 0.0000044
TEICHOICACID-PWY: teichoic acid (poly-glycerol) biosynthesis	Biosynthesis → Cell Structure Biosynthesis → Cell Wall Biosynthesis → Teichoic Acid Biosynthesis	0.0000464 ± 0.00000898	0.0000442 ± 0.00000247	0.0000422 ± 0.00000655	0.0000409 ± 0.00000713	0.0000515 ± 0.000015	0.0000383 ± 0.00000736	0.0000269 ± 0.00000388	0.0000165 ± 0.00000562	0.0000374 ± 0.00000469	0.0000394 ± 0.00000489	0.0000321 ± 0.00000604	0.0000295 ± 0.0000111	0.0000452 ± 0.00000587	0.000042 ± 0.00000688	0.0000344 ± 0.00000763	0.0000312 ± 0.00000626	0.0000305 ± 0.00000459	0.000036 ± 0.00000423	0.000015 ± 0.00000275	0.0000141 ± 0.00000408	0.0000202 ± 0.00000437
THISYN-PWY: superpathway of thiamin diphosphate biosynthesis I	Biosynthesis → Cofactor, Carrier, and Vitamin Biosynthesis → Vitamin Biosynthesis → Thiamine Biosynthesis	0.000202 ± 0.0000118	0.000226 ± 0.0000179	0.000221 ± 0.0000204	0.000158 ± 0.00000383	0.000176 ± 0.00000496	0.000165 ± 0.0000196	0.000162 ± 0.0000133	0.000125 ± 0.00000962	0.000127 ± 0.0000153	0.000164 ± 0.0000154	0.000143 ± 0.0000207	0.000131 ± 0.0000116	0.000161 ± 0.0000145	0.000159 ± 0.0000153	0.000131 ± 0.0000154	0.000142 ± 0.0000189	0.000127 ± 0.0000102	0.000167 ± 0.0000121	0.000128 ± 0.0000151	0.0000898 ± 0.0000154	0.000123 ± 0.0000137
P441-PWY: superpathway of N-acetylneuraminate degradation	Degradation/Utilization/Assimilation → Carboxylate Degradation	0.000176 ± 0.0000138	0.000177 ± 0.0000251	0.000159 ± 0.0000293	0.000213 ± 0.0000183	0.000223 ± 0.0000194	0.000178 ± 0.0000325	0.0000574 ± 0.00000974	0.00015 ± 0.0000288	0.000117 ± 0.000021	0.0000496 ± 0.00000452	0.0000493 ± 0.00000914	0.000157 ± 0.0000234	0.0000468 ± 0.00000711	0.0000561 ± 0.00000735	0.00006 ± 0.00000811	0.000045 ± 0.00000768	0.0000438 ± 0.00000603	0.0000411 ± 0.00000419	0.0000584 ± 0.0000149	0.0000272 ± 0.00000476	0.000035 ± 0.00000414
PWY-6891: thiazole biosynthesis II (Bacillus)	Biosynthesis → Cofactor, Carrier, and Vitamin Biosynthesis → Enzyme Cofactor Biosynthesis → Thiamine Biosynthesis → Thiazole Biosynthesis	0.000105 ± 0.0000119	0.000111 ± 0.0000221	0.0000811 ± 0.0000178	0.000105 ± 0.0000129	0.0000998 ± 0.0000288	0.0000625 ± 0.0000213	0.0000119 ± 0.0000041	0.000088 ± 0.00000893	0.0000328 ± 0.0000111	0.00000905 ± 0.00000239	0.0000137 ± 0.00000417	0.0000688 ± 0.0000193	0.0000136 ± 0.00000498	0.0000119 ± 0.000002	0.0000109 ± 0.00000511	0.0000186 ± 0.0000029	0.00000604 ± 0.00000209	0.00000976 ± 0.00000264	0.0000298 ± 0.0000087	0.0000174 ± 0.00000368	0.0000184 ± 0.00000356
PWY-6906: chitin derivatives degradation	Degradation/Utilization/Assimilation → Carbohydrate Degradation → Polysaccharide Degradation → Chitin Degradation	ND	0.000000569 ± 0.000000569	ND	ND	ND	ND	ND	ND	ND	ND	ND	ND	ND	ND	ND	ND	ND	ND	ND	ND	ND
PWY-5104: L-isoleucine biosynthesis IV	Biosynthesis → Amino Acid Biosynthesis → Proteinogenic Amino Acid Biosynthesis → L-isoleucine Biosynthesis	0.00018 ± 0.0000214	0.000201 ± 0.0000132	0.000193 ± 0.0000171	0.000221 ± 0.0000226	0.000226 ± 0.0000156	0.00018 ± 0.0000345	0.0000843 ± 0.0000171	0.000167 ± 0.0000464	0.000154 ± 0.0000142	0.0000819 ± 0.00000607	0.000084 ± 0.0000126	0.000176 ± 0.0000292	0.000089 ± 0.00000736	0.0000984 ± 0.00000443	0.000117 ± 0.00000836	0.000121 ± 0.0000114	0.0000949 ± 0.0000118	0.000121 ± 0.0000129	0.000122 ± 0.0000101	0.000138 ± 0.0000213	0.000104 ± 0.00000788
PWY-6531: mannitol cycle	Degradation/Utilization/Assimilation → Secondary Metabolite Degradation → Sugar Derivative Degradation → Sugar Alcohol Degradation	0.0000558 ± 0.00000835	0.000052 ± 0.00000949	0.0000395 ± 0.0000133	0.0000804 ± 0.0000118	0.0000701 ± 0.0000213	0.000049 ± 0.0000139	0.0000074 ± 0.00000419	0.0000708 ± 0.00000698	0.0000243 ± 0.00000661	0.00000155 ± 0.00000129	0.00000157 ± 0.000000935	0.000057 ± 0.0000149	0.00000111 ± 0.000000689	0.0000000618 ± 0.0000000618	0.00000123 ± 0.000000707	0.000004 ± 0.00000244	0.00000211 ± 0.00000111	0.00000286 ± 0.0000016	0.00000582 ± 0.00000519	0.00000237 ± 0.00000115	0.00000206 ± 0.000000872
PWY-2723: trehalose degradation V	Degradation/Utilization/Assimilation → Carbohydrate Degradation → Sugar Degradation → Trehalose Degradation	0.0000531 ± 0.00000932	0.0000412 ± 0.0000101	0.0000353 ± 0.0000109	0.0000651 ± 0.00000913	0.0000597 ± 0.0000161	0.0000419 ± 0.0000193	0.00000345 ± 0.000000901	0.000048 ± 0.0000102	0.0000189 ± 0.00000746	0.000000489 ± 0.000000325	0.000000583 ± 0.000000583	0.0000398 ± 0.0000126	0.000000134 ± 0.0000000898	0.000000262 ± 0.000000172	0.00000197 ± 0.00000108	0.00000168 ± 0.000000902	ND	0.000000843 ± 0.000000589	0.00000728 ± 0.00000532	0.00000209 ± 0.00000175	0.000000393 ± 0.000000185
FASYN-INITIAL-PWY: superpathway of fatty acid biosynthesis initiation (E. coli)	Biosynthesis → Fatty Acid and Lipid Biosynthesis → Fatty Acid Biosynthesis	0.000198 ± 0.0000272	0.000215 ± 0.0000195	0.000165 ± 0.0000413	0.000227 ± 0.0000239	0.000233 ± 0.0000427	0.000155 ± 0.0000446	0.0000293 ± 0.00000839	0.000183 ± 0.0000218	0.000101 ± 0.0000226	0.0000129 ± 0.00000296	0.0000102 ± 0.00000526	0.000141 ± 0.0000279	0.0000181 ± 0.00000329	0.00000684 ± 0.00000125	0.0000115 ± 0.0000024	0.000024 ± 0.00000876	0.0000121 ± 0.00000397	0.0000129 ± 0.0000038	0.0000458 ± 0.0000177	0.0000219 ± 0.00000236	0.0000182 ± 0.00000317
SULFATE-CYS-PWY: superpathway of sulfate assimilation and cysteine biosynthesis	Degradation/Utilization/Assimilation → Inorganic Nutrient Metabolism → Sulfur Compound Metabolism	0.000164 ± 0.0000212	0.000144 ± 0.0000158	0.000102 ± 0.0000306	0.000167 ± 0.0000181	0.00018 ± 0.0000276	0.000119 ± 0.0000328	0.0000383 ± 0.00000845	0.000129 ± 0.0000232	0.0000782 ± 0.0000154	0.0000183 ± 0.0000031	0.0000172 ± 0.00000749	0.00012 ± 0.0000251	0.0000131 ± 0.00000423	0.0000109 ± 0.00000277	0.0000218 ± 0.00000646	0.0000344 ± 0.00000906	0.0000121 ± 0.00000242	0.0000216 ± 0.00000569	0.0000469 ± 0.0000192	0.000019 ± 0.00000535	0.0000244 ± 0.0000036
PRPP-PWY: superpathway of histidine, purine, and pyrimidine biosynthesis	Superpathways	0.000208 ± 0.00000795	0.000224 ± 0.0000249	0.000155 ± 0.0000244	0.000209 ± 0.0000114	0.000207 ± 0.0000139	0.000162 ± 0.0000249	0.0000729 ± 0.0000156	0.000132 ± 0.0000519	0.000123 ± 0.0000197	0.0000777 ± 0.00000738	0.000064 ± 0.0000183	0.00013 ± 0.0000165	0.0000615 ± 0.00000954	0.0000679 ± 0.0000132	0.0000529 ± 0.00000979	0.0000359 ± 0.0000129	0.0000367 ± 0.0000094	0.0000407 ± 0.00000935	0.0000399 ± 0.0000181	0.0000384 ± 0.00000511	0.0000399 ± 0.00000758
FAO-PWY: fatty acid &beta;-oxidation I	Degradation/Utilization/Assimilation → Fatty Acid and Lipid Degradation → Fatty Acid Degradation	0.000106 ± 0.0000186	0.0000934 ± 0.0000174	0.0000823 ± 0.0000202	0.000166 ± 0.0000187	0.00015 ± 0.0000405	0.0000989 ± 0.0000288	0.0000222 ± 0.00000515	0.000116 ± 0.0000208	0.0000562 ± 0.0000145	0.0000152 ± 0.00000174	0.0000182 ± 0.00000423	0.000104 ± 0.0000279	0.0000179 ± 0.00000174	0.0000216 ± 0.00000377	0.0000131 ± 0.00000268	0.0000147 ± 0.00000357	0.0000144 ± 0.00000194	0.0000116 ± 0.00000113	0.0000221 ± 0.0000125	0.00000708 ± 0.00000155	0.00000767 ± 0.00000153
PWY0-845: superpathway of pyridoxal 5'-phosphate biosynthesis and salvage	Biosynthesis → Cofactor, Carrier, and Vitamin Biosynthesis → Vitamin Biosynthesis → Vitamin B6 Biosynthesis	0.000169 ± 0.0000175	0.000154 ± 0.0000101	0.000178 ± 0.0000317	0.000172 ± 0.0000185	0.000183 ± 0.000023	0.000129 ± 0.0000197	0.0000328 ± 0.00000729	0.000129 ± 0.0000232	0.0000876 ± 0.000013	0.0000113 ± 0.00000413	0.0000163 ± 0.00000832	0.0001 ± 0.0000304	0.00000934 ± 0.00000355	0.00000733 ± 0.00000329	0.0000131 ± 0.0000031	0.0000128 ± 0.00000411	0.00000997 ± 0.00000457	0.0000231 ± 0.00000766	0.0000475 ± 0.0000206	0.0000175 ± 0.0000043	0.0000206 ± 0.00000645
P42-PWY: incomplete reductive TCA cycle	Degradation/Utilization/Assimilation → C1 Compound Utilization and Assimilation → CO2 Fixation → Autotrophic CO2 Fixation → Reductive TCA Cycles	0.0000564 ± 0.00000994	0.0000571 ± 0.0000178	0.0000489 ± 0.0000092	0.0000518 ± 0.00000779	0.0000498 ± 0.00000904	0.0000531 ± 0.00000982	0.0000453 ± 0.00000468	0.0000297 ± 0.0000092	0.0000511 ± 0.00000774	0.000038 ± 0.00000308	0.0000329 ± 0.00000269	0.0000462 ± 0.00000752	0.0000365 ± 0.0000019	0.0000338 ± 0.00000311	0.0000411 ± 0.00000181	0.000049 ± 0.00000349	0.0000434 ± 0.00000405	0.0000542 ± 0.00000427	0.000045 ± 0.00000559	0.0000518 ± 0.00000388	0.0000474 ± 0.00000346
GLYCOLYSIS-E-D: superpathway of glycolysis and Entner-Doudoroff	Generation of Precursor Metabolites and Energy	0.000162 ± 0.00000922	0.000152 ± 0.0000138	0.00014 ± 0.0000209	0.000173 ± 0.0000158	0.000184 ± 0.00002	0.00016 ± 0.0000277	0.0000575 ± 0.00000788	0.000127 ± 0.000031	0.000105 ± 0.0000168	0.0000569 ± 0.00000641	0.0000632 ± 0.0000115	0.000132 ± 0.0000194	0.0000689 ± 0.00000626	0.000074 ± 0.0000146	0.0000577 ± 0.00000979	0.000041 ± 0.00000814	0.0000615 ± 0.0000106	0.0000449 ± 0.00000832	0.0000409 ± 0.0000157	0.0000238 ± 0.00000631	0.0000209 ± 0.00000503
PWY0-1241: ADP-L-glycero-&beta;-D-manno-heptose biosynthesis	Biosynthesis → Carbohydrate Biosynthesis → Sugar Biosynthesis → Sugar Nucleotide Biosynthesis → ADP-sugar Biosynthesis	0.0000496 ± 0.00000586	0.0000428 ± 0.00000913	0.000037 ± 0.0000082	0.000043 ± 0.00000661	0.0000385 ± 0.0000072	0.0000418 ± 0.0000115	0.0000414 ± 0.00000787	0.0000325 ± 0.00000738	0.000025 ± 0.00000421	0.0000327 ± 0.00000368	0.0000362 ± 0.00000815	0.0000285 ± 0.00000764	0.0000219 ± 0.0000022	0.0000228 ± 0.00000282	0.0000206 ± 0.00000337	0.0000369 ± 0.00000924	0.0000302 ± 0.00000517	0.0000385 ± 0.00000703	0.0000215 ± 0.00000131	0.0000186 ± 0.00000281	0.0000183 ± 0.00000202
PWY-7210: pyrimidine deoxyribonucleotides biosynthesis from CTP	Biosynthesis → Nucleoside and Nucleotide Biosynthesis → Pyrimidine Nucleotide Biosynthesis → Pyrimidine Nucleotide Salvage	0.0000831 ± 0.0000275	0.000104 ± 0.0000221	0.0000943 ± 0.0000141	0.0000737 ± 0.000014	0.0000576 ± 0.0000259	0.0000801 ± 0.0000132	0.0000844 ± 0.0000228	0.0000517 ± 0.0000326	0.0000611 ± 0.0000171	0.000106 ± 0.0000185	0.0000955 ± 0.0000239	0.0000348 ± 0.00000942	0.0000909 ± 0.0000178	0.000102 ± 0.0000162	0.0000475 ± 0.0000142	0.0000328 ± 0.000011	0.0000614 ± 0.000017	0.0000349 ± 0.00000901	0.00000657 ± 0.00000202	0.00000926 ± 0.00000377	0.0000128 ± 0.00000249
PWY-6703: preQ0 biosynthesis	Biosynthesis → Secondary Metabolite Biosynthesis	0.000184 ± 0.0000122	0.000207 ± 0.0000191	0.000176 ± 0.0000246	0.000136 ± 0.00000888	0.000166 ± 0.0000162	0.000151 ± 0.0000242	0.000161 ± 0.0000187	0.000104 ± 0.0000198	0.000148 ± 0.0000174	0.000111 ± 0.0000116	0.000122 ± 0.0000197	0.000102 ± 0.0000149	0.000114 ± 0.0000125	0.000107 ± 0.0000107	0.000108 ± 0.0000142	0.000118 ± 0.0000222	0.000102 ± 0.0000144	0.000119 ± 0.0000104	0.000113 ± 0.0000199	0.0000768 ± 0.0000125	0.000107 ± 0.0000106
HEMESYN2-PWY: heme biosynthesis II (anaerobic)	Biosynthesis → Cofactor, Carrier, and Vitamin Biosynthesis → Enzyme Cofactor Biosynthesis → Heme Biosynthesis → Heme b Biosynthesis	0.0000592 ± 0.00000603	0.0000652 ± 0.0000114	0.0000443 ± 0.0000101	0.0000752 ± 0.0000121	0.0000651 ± 0.0000141	0.0000566 ± 0.0000186	0.0000108 ± 0.00000312	0.0000575 ± 0.00000479	0.0000294 ± 0.00000686	0.0000143 ± 0.00000303	0.0000116 ± 0.0000024	0.00006 ± 0.0000149	0.00000713 ± 0.00000129	0.00000705 ± 0.00000158	0.00000661 ± 0.00000128	0.00000783 ± 0.00000271	0.00000926 ± 0.00000149	0.000008 ± 0.00000192	0.0000148 ± 0.00000295	0.0000078 ± 0.000000687	0.0000114 ± 0.00000271
GALACTUROCAT-PWY: D-galacturonate degradation I	Degradation/Utilization/Assimilation → Carboxylate Degradation → Sugar Acid Degradation → D-Galacturonate Degradation	0.0000848 ± 0.00000472	0.000077 ± 0.0000067	0.0000757 ± 0.0000107	0.0000927 ± 0.00000716	0.0000953 ± 0.0000161	0.0000796 ± 0.0000133	0.0000324 ± 0.00000452	0.0000692 ± 0.0000143	0.0000642 ± 0.00000575	0.0000258 ± 0.00000412	0.0000223 ± 0.00000301	0.0000656 ± 0.0000112	0.0000222 ± 0.00000255	0.0000278 ± 0.00000373	0.0000363 ± 0.00000419	0.0000306 ± 0.00000316	0.0000169 ± 0.00000283	0.0000257 ± 0.0000028	0.0000249 ± 0.00000568	0.0000103 ± 0.00000201	0.0000152 ± 0.00000158
PWY-5188: tetrapyrrole biosynthesis I (from glutamate)	Biosynthesis → Tetrapyrrole Biosynthesis	0.000126 ± 0.00000792	0.000129 ± 0.0000139	0.0000989 ± 0.0000138	0.000129 ± 0.0000125	0.00012 ± 0.0000131	0.000112 ± 0.0000178	0.0000983 ± 0.00000572	0.000114 ± 0.0000154	0.0000918 ± 0.0000109	0.000101 ± 0.00000686	0.0000951 ± 0.0000139	0.000117 ± 0.0000126	0.0000989 ± 0.0000057	0.0000954 ± 0.00000736	0.0000951 ± 0.0000063	0.0000924 ± 0.0000102	0.0000784 ± 0.00000621	0.0000907 ± 0.00000729	0.00008 ± 0.00000825	0.0000847 ± 0.00000801	0.000083 ± 0.0000056
PWY-7539: 6-hydroxymethyl-dihydropterin diphosphate biosynthesis III (Chlamydia)	Biosynthesis → Cofactor, Carrier, and Vitamin Biosynthesis → Carrier Biosynthesis → Single Carbon Carrier Biosynthesis → Folate Biosynthesis → 6-Hydroxymethyl-Dihydropterin Diphosphate Biosynthesis	0.000172 ± 0.0000142	0.000176 ± 0.0000158	0.000132 ± 0.0000158	0.000139 ± 0.0000104	0.000152 ± 0.0000174	0.000136 ± 0.0000166	0.000135 ± 0.0000181	0.0000958 ± 0.0000176	0.000115 ± 0.0000118	0.00012 ± 0.0000208	0.0000954 ± 0.0000119	0.0000944 ± 0.00000999	0.0000798 ± 0.0000101	0.0000969 ± 0.0000165	0.0000808 ± 0.0000215	0.000117 ± 0.0000245	0.0000995 ± 0.0000124	0.000136 ± 0.0000199	0.00011 ± 0.0000228	0.000073 ± 0.0000171	0.000108 ± 0.0000143
PWYG-321: mycolate biosynthesis	Biosynthesis → Fatty Acid and Lipid Biosynthesis → Fatty Acid Biosynthesis	0.000199 ± 0.0000283	0.000214 ± 0.0000216	0.000178 ± 0.000048	0.000213 ± 0.0000326	0.000237 ± 0.0000395	0.000166 ± 0.0000459	0.0000364 ± 0.00000988	0.000149 ± 0.0000544	0.000114 ± 0.0000235	0.0000167 ± 0.00000323	0.00000627 ± 0.00000204	0.000156 ± 0.0000356	0.000023 ± 0.0000038	0.00000961 ± 0.00000173	0.0000158 ± 0.00000328	0.0000293 ± 0.0000105	0.0000156 ± 0.00000536	0.0000156 ± 0.00000347	0.0000471 ± 0.0000192	0.0000265 ± 0.00000245	0.0000205 ± 0.00000377
PWY0-1261: anhydromuropeptides recycling	Degradation/Utilization/Assimilation → Secondary Metabolite Degradation → Sugar Derivative Degradation → Anhydromuropeptide Recycling	0.000213 ± 0.00000952	0.000218 ± 0.0000203	0.000196 ± 0.0000251	0.000237 ± 0.0000199	0.000207 ± 0.000023	0.000193 ± 0.0000382	0.0000723 ± 0.0000122	0.000172 ± 0.0000368	0.000116 ± 0.0000275	0.0000635 ± 0.00000943	0.0000559 ± 0.00000897	0.000141 ± 0.0000245	0.000062 ± 0.00000508	0.0000595 ± 0.0000107	0.0000495 ± 0.00000706	0.0000528 ± 0.00000811	0.0000415 ± 0.000008	0.000066 ± 0.0000114	0.0000563 ± 0.0000136	0.0000415 ± 0.00000439	0.0000454 ± 0.00000408
METHGLYUT-PWY: superpathway of methylglyoxal degradation	Degradation/Utilization/Assimilation → Aldehyde Degradation	0.0000741 ± 0.0000153	0.0000568 ± 0.0000108	0.000041 ± 0.00000941	0.0000882 ± 0.0000128	0.0000889 ± 0.0000234	0.0000515 ± 0.0000139	0.00000428 ± 0.00000229	0.0000501 ± 0.0000123	0.0000315 ± 0.00000847	0.00000207 ± 0.00000089	0.00000107 ± 0.00000049	0.000047 ± 0.0000123	0.00000264 ± 0.00000089	0.0000016 ± 0.000000504	0.00000256 ± 0.00000072	0.00000289 ± 0.00000115	0.00000192 ± 0.000000656	0.00000186 ± 0.000000875	0.0000181 ± 0.0000159	0.00000367 ± 0.000000472	0.00000104 ± 0.000000458
PWY0-781: aspartate superpathway	Superpathways	0.000144 ± 0.0000164	0.00015 ± 0.0000169	0.000104 ± 0.0000266	0.000164 ± 0.0000155	0.000153 ± 0.0000241	0.000107 ± 0.000026	0.0000234 ± 0.00000592	0.00012 ± 0.0000438	0.0000705 ± 0.0000168	0.0000159 ± 0.00000307	0.000011 ± 0.00000349	0.0001 ± 0.0000164	0.0000137 ± 0.00000272	0.00000985 ± 0.00000248	0.0000183 ± 0.0000033	0.0000153 ± 0.00000625	0.00000837 ± 0.00000344	0.0000109 ± 0.00000356	0.0000322 ± 0.0000105	0.0000222 ± 0.0000073	0.0000185 ± 0.00000619
TCA: TCA cycle I (prokaryotic)	Generation of Precursor Metabolites and Energy → TCA cycle	0.000168 ± 0.000022	0.000155 ± 0.0000172	0.000112 ± 0.0000251	0.000201 ± 0.0000203	0.000187 ± 0.0000388	0.000129 ± 0.0000331	0.0000414 ± 0.00000918	0.000171 ± 0.0000103	0.000091 ± 0.0000181	0.000032 ± 0.00000271	0.0000234 ± 0.00000223	0.000137 ± 0.000026	0.0000312 ± 0.00000224	0.0000274 ± 0.00000207	0.0000338 ± 0.00000221	0.0000391 ± 0.00000521	0.0000342 ± 0.00000405	0.0000385 ± 0.0000023	0.0000652 ± 0.0000133	0.0000625 ± 0.0000126	0.0000497 ± 0.00000818
PWY-6628: superpathway of L-phenylalanine biosynthesis	Biosynthesis → Amino Acid Biosynthesis → Proteinogenic Amino Acid Biosynthesis → L-phenylalanine Biosynthesis	0.000144 ± 0.0000153	0.000133 ± 0.0000219	0.0001 ± 0.0000233	0.000145 ± 0.0000146	0.000151 ± 0.0000227	0.000107 ± 0.0000268	0.0000254 ± 0.0000048	0.000135 ± 0.0000168	0.0000713 ± 0.0000152	0.0000269 ± 0.00000604	0.0000332 ± 0.0000104	0.00011 ± 0.0000181	0.0000317 ± 0.00000467	0.0000217 ± 0.00000369	0.0000418 ± 0.0000112	0.0000579 ± 0.0000118	0.0000424 ± 0.00000733	0.0000663 ± 0.00000921	0.000041 ± 0.0000118	0.000027 ± 0.00000289	0.0000313 ± 0.00000628
TRPSYN-PWY: L-tryptophan biosynthesis	Biosynthesis → Amino Acid Biosynthesis → Proteinogenic Amino Acid Biosynthesis → L-tryptophan Biosynthesis	0.000145 ± 0.0000104	0.000139 ± 0.0000116	0.000123 ± 0.0000163	0.000123 ± 0.00000527	0.000131 ± 0.0000121	0.000107 ± 0.0000148	0.000139 ± 0.0000123	0.000107 ± 0.0000181	0.000116 ± 0.0000121	0.000132 ± 0.0000139	0.000118 ± 0.00000668	0.0000929 ± 0.00000848	0.000133 ± 0.0000112	0.000124 ± 0.0000107	0.000111 ± 0.000011	0.000138 ± 0.0000236	0.00011 ± 0.0000151	0.000135 ± 0.000012	0.000116 ± 0.0000144	0.0000928 ± 0.0000133	0.000113 ± 0.0000133
PWY-6145: superpathway of sialic acids and CMP-sialic acids biosynthesis	Biosynthesis → Carbohydrate Biosynthesis → Sugar Biosynthesis → Sugar Nucleotide Biosynthesis → CMP-sugar Biosynthesis	ND	ND	ND	ND	ND	ND	0.000000352 ± 0.000000146	ND	ND	0.000000599 ± 0.000000234	0.000000647 ± 0.000000278	ND	0.000000497 ± 0.000000271	0.000000244 ± 0.00000016	0.000000365 ± 0.000000192	0.00000105 ± 0.000000336	0.000000719 ± 0.000000333	0.00000129 ± 0.000000308	0.000000528 ± 0.000000296	0.000000483 ± 0.000000247	0.000000932 ± 0.000000337
PWY-5913: TCA cycle VI (obligate autotrophs)	Generation of Precursor Metabolites and Energy → TCA cycle	0.000145 ± 0.0000114	0.000126 ± 0.0000144	0.000116 ± 0.0000219	0.000171 ± 0.0000195	0.000175 ± 0.000025	0.000131 ± 0.0000319	0.0000758 ± 0.0000139	0.000144 ± 0.000022	0.0000848 ± 0.0000187	0.0000692 ± 0.0000143	0.0000569 ± 0.0000123	0.000116 ± 0.0000256	0.0000523 ± 0.00000647	0.0000461 ± 0.00000768	0.0000698 ± 0.0000168	0.0000501 ± 0.00000794	0.0000607 ± 0.00000851	0.0000362 ± 0.00000555	0.0000491 ± 0.00000969	0.0000347 ± 0.0000073	0.0000263 ± 0.00000499
SO4ASSIM-PWY: sulfate reduction I (assimilatory)	Degradation/Utilization/Assimilation → Inorganic Nutrient Metabolism → Sulfur Compound Metabolism → Assimilatory Sulfate Reduction	0.000138 ± 0.0000229	0.000122 ± 0.0000225	0.0000895 ± 0.0000346	0.000149 ± 0.000017	0.000176 ± 0.0000384	0.000104 ± 0.0000368	0.0000218 ± 0.00000538	0.000151 ± 0.0000362	0.0000541 ± 0.0000126	0.00000897 ± 0.00000162	0.0000134 ± 0.00000845	0.000103 ± 0.0000271	0.00000643 ± 0.0000022	0.00000521 ± 0.00000139	0.0000131 ± 0.000005	0.0000207 ± 0.00000732	0.00000585 ± 0.00000121	0.0000113 ± 0.0000033	0.0000333 ± 0.0000173	0.0000101 ± 0.00000304	0.0000128 ± 0.00000227
P461-PWY: hexitol fermentation to lactate, formate, ethanol and acetate	Generation of Precursor Metabolites and Energy → Fermentation → Fermentation to Short-Chain Fatty Acids → Fermentation to Acetate, Ethanol, and Lactate	0.000107 ± 0.0000132	0.0000983 ± 0.0000182	0.0000865 ± 0.0000226	0.000162 ± 0.0000248	0.000144 ± 0.0000312	0.000113 ± 0.0000309	0.0000321 ± 0.00000612	0.000177 ± 0.0000463	0.0000552 ± 0.0000183	0.0000184 ± 0.00000344	0.0000344 ± 0.00000653	0.000126 ± 0.0000344	0.0000175 ± 0.00000204	0.0000211 ± 0.00000356	0.0000224 ± 0.00000392	0.0000284 ± 0.00000791	0.0000478 ± 0.00000789	0.0000179 ± 0.00000319	0.0000414 ± 0.00000599	0.0000197 ± 0.00000156	0.0000191 ± 0.0000039
PWY-6285: superpathway of fatty acids biosynthesis (E. coli)	Biosynthesis → Fatty Acid and Lipid Biosynthesis → Fatty Acid Biosynthesis	0.00012 ± 0.0000175	0.000117 ± 0.0000245	0.0000846 ± 0.0000306	0.000151 ± 0.0000185	0.000154 ± 0.0000244	0.0000942 ± 0.0000318	0.0000122 ± 0.00000432	0.0000946 ± 0.0000355	0.0000589 ± 0.0000186	0.00000713 ± 0.00000365	0.00000122 ± 0.000000804	0.0000847 ± 0.0000255	0.00000435 ± 0.00000367	ND	0.00000369 ± 0.00000247	0.0000111 ± 0.00000586	ND	0.000000877 ± 0.000000877	0.0000148 ± 0.0000148	0.00000134 ± 0.00000134	0.00000373 ± 0.0000013
FERMENTATION-PWY: mixed acid fermentation	Generation of Precursor Metabolites and Energy → Fermentation → Fermentation to Short-Chain Fatty Acids	0.000123 ± 0.0000115	0.000103 ± 0.0000136	0.0000896 ± 0.0000148	0.000127 ± 0.0000175	0.000113 ± 0.0000154	0.000118 ± 0.0000236	0.0000714 ± 0.0000102	0.000127 ± 0.0000146	0.0000779 ± 0.0000162	0.0000439 ± 0.00000537	0.000046 ± 0.00000855	0.0000999 ± 0.0000142	0.0000464 ± 0.00000506	0.0000433 ± 0.00000522	0.0000527 ± 0.00000844	0.000052 ± 0.00000681	0.0000538 ± 0.00000375	0.0000385 ± 0.00000449	0.0000574 ± 0.0000079	0.0000424 ± 0.00000625	0.0000322 ± 0.00000509
PWY-5347: superpathway of L-methionine biosynthesis (transsulfuration)	Biosynthesis → Amino Acid Biosynthesis → Proteinogenic Amino Acid Biosynthesis → L-methionine Biosynthesis → L-methionine De Novo Biosynthesis	0.0002 ± 0.0000143	0.000191 ± 0.0000204	0.000181 ± 0.0000234	0.000226 ± 0.0000126	0.000235 ± 0.0000138	0.000209 ± 0.0000319	0.0000617 ± 0.0000222	0.000179 ± 0.000019	0.00011 ± 0.0000208	0.0000347 ± 0.00000521	0.0000317 ± 0.00000425	0.000139 ± 0.0000257	0.0000296 ± 0.00000389	0.0000258 ± 0.00000578	0.0000411 ± 0.00000741	0.0000527 ± 0.0000113	0.0000551 ± 0.00000802	0.000032 ± 0.00000613	0.0000579 ± 0.0000107	0.0000439 ± 0.00000545	0.0000393 ± 0.00000512
METSYN-PWY: L-homoserine and L-methionine biosynthesis	Biosynthesis → Amino Acid Biosynthesis → Proteinogenic Amino Acid Biosynthesis → L-methionine Biosynthesis → L-methionine De Novo Biosynthesis	0.000202 ± 0.0000155	0.000189 ± 0.0000233	0.000176 ± 0.0000238	0.00023 ± 0.0000155	0.00024 ± 0.0000141	0.000222 ± 0.0000345	0.0000592 ± 0.0000232	0.000178 ± 0.0000181	0.000106 ± 0.0000211	0.0000308 ± 0.00000469	0.0000288 ± 0.00000433	0.000135 ± 0.0000262	0.0000261 ± 0.0000035	0.0000227 ± 0.00000517	0.0000383 ± 0.00000773	0.0000481 ± 0.0000105	0.0000502 ± 0.00000758	0.0000285 ± 0.00000563	0.0000537 ± 0.0000102	0.0000413 ± 0.00000587	0.000036 ± 0.00000522
PWY-7528: L-methionine salvage cycle I (bacteria and plants)	Biosynthesis → Amino Acid Biosynthesis → Proteinogenic Amino Acid Biosynthesis → L-methionine Biosynthesis → L-methionine Salvage	ND	ND	ND	ND	ND	ND	ND	ND	ND	ND	ND	ND	ND	ND	ND	ND	ND	ND	0.000000411 ± 0.000000411	ND	ND
PWY490-3: nitrate reduction VI (assimilatory)	Degradation/Utilization/Assimilation → Inorganic Nutrient Metabolism → Nitrogen Compound Metabolism → Nitrate Reduction	0.000000582 ± 0.000000582	0.000000557 ± 0.000000374	0.00000158 ± 0.000000823	ND	ND	0.000000203 ± 0.000000203	0.00000101 ± 0.000000205	ND	ND	0.000000742 ± 0.00000032	0.000000485 ± 0.000000242	ND	0.000000269 ± 0.000000144	0.0000011 ± 0.000000463	0.000000126 ± 0.000000084	0.000000138 ± 0.000000138	0.0000000788 ± 0.0000000788	0.000000315 ± 0.00000021	0.0000000335 ± 0.0000000335	ND	0.000000153 ± 0.000000104
PWY-5182: toluene degradation II (aerobic) (via 4-methylcatechol)	Degradation/Utilization/Assimilation → Aromatic Compound Degradation → Toluene Degradation	0.0000386 ± 0.0000116	0.0000367 ± 0.0000141	0.0000375 ± 0.0000156	0.0000646 ± 0.0000203	0.00004 ± 0.0000243	0.0000515 ± 0.000029	ND	0.0000135 ± 0.0000135	0.0000159 ± 0.000012	ND	ND	0.0000169 ± 0.0000119	ND	ND	ND	ND	ND	ND	0.00000398 ± 0.00000398	0.00000209 ± 0.00000153	0.000000256 ± 0.000000256
PWY-7234: inosine-5'-phosphate biosynthesis III	Biosynthesis → Nucleoside and Nucleotide Biosynthesis → Purine Nucleotide Biosynthesis → Purine Nucleotide De Novo Biosynthesis → Purine Riboucleotide De Novo Biosynthesis → Inosine-5'-phosphate Biosynthesis	0.000161 ± 0.0000195	0.000174 ± 0.0000141	0.000156 ± 0.00000982	0.000138 ± 0.0000103	0.000157 ± 0.0000235	0.000193 ± 0.0000294	0.000129 ± 0.0000315	0.0000923 ± 0.0000394	0.000104 ± 0.0000204	0.000142 ± 0.0000283	0.000143 ± 0.0000317	0.0000836 ± 0.00000658	0.000118 ± 0.000018	0.000139 ± 0.000026	0.0000788 ± 0.0000138	0.0000579 ± 0.000016	0.000111 ± 0.000022	0.0000565 ± 0.0000077	0.0000491 ± 0.0000107	0.0000411 ± 0.00000741	0.0000371 ± 0.00000766
PWY-7664: oleate biosynthesis IV (anaerobic)	Biosynthesis → Fatty Acid and Lipid Biosynthesis → Fatty Acid Biosynthesis → Unsaturated Fatty Acid Biosynthesis → Oleate Biosynthesis	0.000188 ± 0.0000263	0.000206 ± 0.0000204	0.000179 ± 0.0000492	0.000206 ± 0.0000164	0.000215 ± 0.000034	0.000145 ± 0.000037	0.0000384 ± 0.000011	0.000178 ± 0.0000249	0.000107 ± 0.0000204	0.0000175 ± 0.0000039	0.0000134 ± 0.00000652	0.000135 ± 0.000028	0.0000244 ± 0.00000454	0.00000948 ± 0.00000172	0.0000155 ± 0.00000322	0.0000314 ± 0.0000108	0.0000166 ± 0.00000525	0.0000177 ± 0.00000505	0.0000505 ± 0.0000176	0.0000274 ± 0.00000255	0.0000209 ± 0.00000393
PWY-6282: palmitoleate biosynthesis I (from (5Z)-dodec-5-enoate)	Biosynthesis → Fatty Acid and Lipid Biosynthesis → Fatty Acid Biosynthesis → Unsaturated Fatty Acid Biosynthesis → Palmitoleate Biosynthesis	0.00018 ± 0.0000261	0.000196 ± 0.0000212	0.000172 ± 0.0000479	0.000195 ± 0.0000158	0.000206 ± 0.0000343	0.000136 ± 0.0000354	0.000035 ± 0.00001	0.000168 ± 0.000025	0.0000994 ± 0.0000199	0.0000159 ± 0.00000338	0.0000121 ± 0.00000575	0.000127 ± 0.0000268	0.0000212 ± 0.00000401	0.00000836 ± 0.00000151	0.0000137 ± 0.00000278	0.0000281 ± 0.00000995	0.0000144 ± 0.00000466	0.0000153 ± 0.00000448	0.0000464 ± 0.0000168	0.0000242 ± 0.00000233	0.0000184 ± 0.00000346
GLCMANNANAUT-PWY: superpathway of N-acetylglucosamine, N-acetylmannosamine and N-acetylneuraminate degradation	Degradation/Utilization/Assimilation → Amine and Polyamine Degradation	0.000181 ± 0.0000138	0.000184 ± 0.0000199	0.000169 ± 0.0000283	0.000201 ± 0.0000184	0.000212 ± 0.0000205	0.000176 ± 0.0000335	0.0000506 ± 0.0000117	0.000177 ± 0.0000345	0.000106 ± 0.0000172	0.0000322 ± 0.00000292	0.0000464 ± 0.00000547	0.000133 ± 0.0000253	0.0000388 ± 0.00000547	0.0000419 ± 0.00000487	0.0000627 ± 0.0000101	0.0000252 ± 0.00000353	0.000019 ± 0.0000034	0.0000286 ± 0.00000358	0.0000463 ± 0.000024	0.0000157 ± 0.00000366	0.0000191 ± 0.0000029
PWY-7115: C4 photosynthetic carbon assimilation cycle, NAD-ME type	Generation of Precursor Metabolites and Energy → Photosynthesis	0.0000809 ± 0.0000111	0.0000766 ± 0.0000119	0.0000533 ± 0.0000114	0.0000764 ± 0.00000944	0.0000784 ± 0.0000193	0.0000485 ± 0.0000145	0.0000212 ± 0.00000551	0.0000525 ± 0.0000202	0.0000355 ± 0.00000857	0.0000164 ± 0.00000212	0.0000111 ± 0.00000306	0.0000515 ± 0.0000111	0.0000151 ± 0.00000181	0.0000123 ± 0.00000297	0.0000119 ± 0.00000195	0.0000146 ± 0.0000022	0.0000241 ± 0.00000209	0.000014 ± 0.00000235	0.0000268 ± 0.00000407	0.0000204 ± 0.00000481	0.0000204 ± 0.00000304
PWY-7235: superpathway of ubiquinol-6 biosynthesis (eukaryotic)	Biosynthesis → Cofactor, Carrier, and Vitamin Biosynthesis → Carrier Biosynthesis → Electron Carrier Biosynthesis → Quinol and Quinone Biosynthesis → Ubiquinol Biosynthesis	0.0000177 ± 0.00000652	0.0000147 ± 0.00000693	0.00000822 ± 0.00000231	0.0000113 ± 0.00000437	0.0000149 ± 0.00000326	0.0000109 ± 0.00000455	0.00000179 ± 0.00000098	0.00000136 ± 0.000000813	0.00000415 ± 0.00000139	0.000000532 ± 0.000000271	0.000000163 ± 0.000000106	0.00000512 ± 0.00000329	0.00000123 ± 0.000000418	0.000000483 ± 0.000000395	0.000000839 ± 0.000000371	0.000000531 ± 0.00000038	0.0000000729 ± 0.0000000729	0.0000000738 ± 0.0000000738	0.00000257 ± 0.00000104	0.000000948 ± 0.000000517	0.00000194 ± 0.00000103
PWY-6507: 4-deoxy-L-threo-hex-4-enopyranuronate degradation	Degradation/Utilization/Assimilation → Secondary Metabolite Degradation → Sugar Derivative Degradation	0.000079 ± 0.0000107	0.0000697 ± 0.00000688	0.0000709 ± 0.0000108	0.0000942 ± 0.00000859	0.0000947 ± 0.0000189	0.0000748 ± 0.0000139	0.0000223 ± 0.00000461	0.0000708 ± 0.0000161	0.000058 ± 0.00000652	0.0000198 ± 0.00000444	0.0000201 ± 0.00000305	0.000064 ± 0.00000911	0.0000192 ± 0.0000025	0.0000255 ± 0.00000337	0.0000338 ± 0.00000358	0.0000185 ± 0.00000292	0.0000129 ± 0.00000252	0.0000194 ± 0.00000181	0.0000206 ± 0.00000925	0.00000915 ± 0.000000983	0.00000834 ± 0.00000125
PWY-1269: CMP-3-deoxy-D-manno-octulosonate biosynthesis I	Biosynthesis → Carbohydrate Biosynthesis → Sugar Biosynthesis → Sugar Nucleotide Biosynthesis → CMP-sugar Biosynthesis → CMP-3-deoxy-D-manno-octulosonate Biosynthesis	0.000162 ± 0.0000117	0.000169 ± 0.000019	0.000166 ± 0.0000296	0.000146 ± 0.0000155	0.000153 ± 0.0000319	0.000101 ± 0.0000187	0.000126 ± 0.0000208	0.000125 ± 0.0000206	0.0000769 ± 0.0000111	0.0000957 ± 0.0000178	0.0000762 ± 0.0000173	0.000124 ± 0.0000191	0.0000628 ± 0.0000137	0.0000739 ± 0.0000133	0.0000512 ± 0.0000148	0.000125 ± 0.0000294	0.0000647 ± 0.0000119	0.000128 ± 0.0000212	0.000107 ± 0.0000172	0.0000719 ± 0.0000148	0.0000928 ± 0.0000132
PWY-6901: superpathway of glucose and xylose degradation	Degradation/Utilization/Assimilation → Carbohydrate Degradation → Sugar Degradation	0.000211 ± 0.000008	0.000204 ± 0.00000919	0.000185 ± 0.0000183	0.000216 ± 0.0000126	0.000219 ± 0.0000142	0.000198 ± 0.0000262	0.0000723 ± 0.0000146	0.000157 ± 0.0000311	0.000149 ± 0.0000184	0.0000583 ± 0.00000547	0.0000665 ± 0.0000119	0.000136 ± 0.0000107	0.0000741 ± 0.00000592	0.0000728 ± 0.0000138	0.0000647 ± 0.0000116	0.0000439 ± 0.00000782	0.0000621 ± 0.00000837	0.0000477 ± 0.00000811	0.0000451 ± 0.0000176	0.0000237 ± 0.00000528	0.0000243 ± 0.00000571
PWY-6612: superpathway of tetrahydrofolate biosynthesis	Biosynthesis → Cofactor, Carrier, and Vitamin Biosynthesis → Vitamin Biosynthesis → Folate Biosynthesis	0.000088 ± 0.0000108	0.0000885 ± 0.0000174	0.0000674 ± 0.0000113	0.0000741 ± 0.00001	0.0000927 ± 0.0000144	0.0000691 ± 0.0000164	0.0000188 ± 0.000005	0.0000533 ± 0.0000155	0.0000335 ± 0.00000886	0.0000168 ± 0.00000313	0.00000915 ± 0.00000285	0.0000528 ± 0.00000965	0.0000224 ± 0.00000381	0.0000159 ± 0.00000443	0.000013 ± 0.0000032	0.0000118 ± 0.00000328	0.0000164 ± 0.00000287	0.0000119 ± 0.00000306	0.0000166 ± 0.00000539	0.0000106 ± 0.00000299	0.00000936 ± 0.00000255
PWY0-862: (5Z)-dodec-5-enoate biosynthesis	Biosynthesis → Fatty Acid and Lipid Biosynthesis → Fatty Acid Biosynthesis → Unsaturated Fatty Acid Biosynthesis → (5Z)-dodecenoate Biosynthesis	0.000179 ± 0.000026	0.000196 ± 0.0000223	0.000175 ± 0.0000489	0.000194 ± 0.0000154	0.000205 ± 0.0000332	0.000136 ± 0.000033	0.0000341 ± 0.0000101	0.000169 ± 0.0000241	0.0000993 ± 0.0000197	0.0000153 ± 0.00000348	0.0000119 ± 0.00000592	0.000125 ± 0.0000258	0.0000213 ± 0.00000403	0.00000817 ± 0.00000149	0.0000135 ± 0.00000282	0.0000288 ± 0.00000964	0.0000153 ± 0.00000448	0.0000156 ± 0.0000044	0.0000465 ± 0.000017	0.0000242 ± 0.00000234	0.0000184 ± 0.00000347
REDCITCYC: TCA cycle VIII (helicobacter)	Generation of Precursor Metabolites and Energy → TCA cycle	0.0000241 ± 0.00000506	0.000023 ± 0.00000256	0.0000211 ± 0.0000045	0.0000341 ± 0.0000102	0.0000319 ± 0.00000913	0.0000292 ± 0.00000816	0.0000125 ± 0.00000287	0.0000193 ± 0.00000609	0.0000188 ± 0.00000302	0.0000116 ± 0.00000167	0.00000946 ± 0.00000169	0.0000227 ± 0.00000446	0.00000943 ± 0.00000169	0.00000973 ± 0.00000138	0.00000959 ± 0.00000282	0.00000699 ± 0.00000241	0.00000958 ± 0.00000114	0.00000537 ± 0.00000143	0.0000146 ± 0.00000253	0.0000116 ± 0.00000188	0.0000106 ± 0.0000029
PWY-922: mevalonate pathway I	Biosynthesis → Secondary Metabolite Biosynthesis → Terpenoid Biosynthesis → Hemiterpene Biosynthesis → Isopentenyl Diphosphate Biosynthesis → Mevalonate Pathways	0.0000203 ± 0.00000486	0.0000201 ± 0.0000049	0.0000227 ± 0.00000425	0.0000206 ± 0.00000365	0.0000342 ± 0.0000172	0.0000428 ± 0.0000135	0.000016 ± 0.00000626	0.0000097 ± 0.0000056	0.0000116 ± 0.00000328	0.0000142 ± 0.00000195	0.0000177 ± 0.00000417	0.00000538 ± 0.0000028	0.0000205 ± 0.00000256	0.000026 ± 0.00000614	0.0000204 ± 0.00000671	0.0000157 ± 0.0000043	0.0000322 ± 0.00000533	0.0000147 ± 0.00000388	0.00000764 ± 0.00000252	0.00000751 ± 0.00000242	0.00000811 ± 0.00000257
PWY-5910: superpathway of geranylgeranyldiphosphate biosynthesis I (via mevalonate)	Biosynthesis → Polyprenyl Biosynthesis → Geranylgeranyl Diphosphate Biosynthesis	0.000017 ± 0.00000416	0.0000214 ± 0.00000429	0.0000219 ± 0.00000426	0.0000185 ± 0.00000349	0.0000281 ± 0.0000109	0.0000338 ± 0.00000989	0.0000147 ± 0.00000643	0.0000103 ± 0.00000625	0.0000136 ± 0.00000368	0.0000146 ± 0.00000203	0.0000169 ± 0.00000395	0.0000059 ± 0.00000327	0.0000203 ± 0.00000253	0.0000266 ± 0.00000644	0.0000178 ± 0.00000537	0.0000142 ± 0.00000394	0.0000283 ± 0.00000572	0.0000139 ± 0.00000372	0.00000658 ± 0.00000189	0.00000697 ± 0.00000214	0.00000698 ± 0.00000236
PROTOCATECHUATE-ORTHO-CLEAVAGE-PWY: protocatechuate degradation II (ortho-cleavage pathway)	Degradation/Utilization/Assimilation → Aromatic Compound Degradation → Protocatechuate Degradation	ND	0.00000219 ± 0.00000182	0.000000112 ± 0.000000112	0.000000266 ± 0.000000145	ND	0.000000061 ± 0.000000061	0.000000586 ± 0.000000252	ND	ND	0.000000132 ± 0.000000132	0.000000152 ± 0.000000152	0.000000497 ± 0.000000331	0.000000606 ± 0.000000252	0.000000513 ± 0.000000203	0.000000764 ± 0.000000471	0.000000517 ± 0.000000255	ND	ND	0.000000342 ± 0.000000229	ND	0.0000000535 ± 0.0000000535
PWY-7279: aerobic respiration II (cytochrome c) (yeast)	Generation of Precursor Metabolites and Energy → Electron Transfer Chains	0.0000421 ± 0.0000129	0.0000329 ± 0.0000147	0.0000212 ± 0.00000631	0.0000256 ± 0.00000821	0.000034 ± 0.0000133	0.0000264 ± 0.00000973	0.0000134 ± 0.00000694	0.0000253 ± 0.0000156	0.0000146 ± 0.00000227	0.00000695 ± 0.00000104	0.00000666 ± 0.00000232	0.0000221 ± 0.00000659	0.00000637 ± 0.00000157	0.0000068 ± 0.00000253	0.0000058 ± 0.00000202	0.00000672 ± 0.00000238	0.00000605 ± 0.00000178	0.00000421 ± 0.00000233	0.0000158 ± 0.00000509	0.0000131 ± 0.00000573	0.0000228 ± 0.0000101
ARG+POLYAMINE-SYN: superpathway of arginine and polyamine biosynthesis	Biosynthesis → Amine and Polyamine Biosynthesis	0.000122 ± 0.00000901	0.000128 ± 0.0000198	0.0000936 ± 0.0000177	0.000145 ± 0.000015	0.000136 ± 0.0000207	0.000107 ± 0.0000248	0.000058 ± 0.00000649	0.000134 ± 0.0000256	0.0000777 ± 0.0000166	0.0000478 ± 0.0000027	0.0000421 ± 0.0000046	0.000113 ± 0.0000178	0.0000388 ± 0.00000306	0.0000435 ± 0.00000172	0.0000361 ± 0.00000464	0.0000573 ± 0.00000914	0.0000531 ± 0.00000629	0.0000566 ± 0.00000649	0.0000518 ± 0.0000106	0.0000379 ± 0.00000338	0.0000367 ± 0.00000393
RUMP-PWY: formaldehyde oxidation I	Degradation/Utilization/Assimilation → C1 Compound Utilization and Assimilation → Formaldehyde Oxidation	0.00000181 ± 0.00000061	0.00000187 ± 0.00000117	0.00000258 ± 0.00000109	0.0000045 ± 0.00000315	0.00000144 ± 0.00000144	0.00000717 ± 0.00000444	0.00000214 ± 0.000000811	0.00000419 ± 0.00000258	0.00000535 ± 0.00000142	0.00000512 ± 0.000000998	0.0000015 ± 0.000000814	0.00000359 ± 0.00000167	0.0000026 ± 0.00000052	0.00000297 ± 0.000000915	0.00000296 ± 0.000000868	0.0000012 ± 0.000000671	0.00000107 ± 0.000000771	0.00000122 ± 0.000000815	0.000000902 ± 0.000000728	0.000000474 ± 0.000000313	0.00000239 ± 0.000000924
PWY3O-355: stearate biosynthesis III (fungi)	Biosynthesis → Fatty Acid and Lipid Biosynthesis → Fatty Acid Biosynthesis → Stearate Biosynthesis	0.0000362 ± 0.00000654	0.0000337 ± 0.00000812	0.0000239 ± 0.00000823	0.000048 ± 0.00000918	0.0000446 ± 0.0000114	0.0000353 ± 0.0000131	0.00000224 ± 0.00000197	0.0000458 ± 0.00000918	0.0000238 ± 0.00000638	0.000000404 ± 0.000000404	0.00000134 ± 0.00000114	0.0000308 ± 0.00000971	0.00000035 ± 0.000000272	ND	0.00000134 ± 0.000000584	0.00000173 ± 0.00000135	ND	0.000000535 ± 0.000000357	0.0000014 ± 0.00000115	ND	0.000000158 ± 0.000000158
PWY-5656: mannosylglycerate biosynthesis I	Biosynthesis → Metabolic Regulator Biosynthesis → Organic Solute Biosynthesis → Mannosylglycerate Biosynthesis	0.0000389 ± 0.000007	0.0000235 ± 0.00000653	0.0000275 ± 0.0000117	0.0000455 ± 0.00000708	0.0000508 ± 0.0000145	0.0000314 ± 0.000012	0.00000153 ± 0.00000102	0.0000395 ± 0.0000117	0.0000173 ± 0.00000548	0.000000182 ± 0.000000182	ND	0.0000382 ± 0.0000118	0.000000141 ± 0.000000141	ND	0.000000334 ± 0.000000159	0.00000175 ± 0.00000121	ND	0.000000455 ± 0.000000455	0.00000284 ± 0.00000177	0.000000154 ± 0.0000000997	0.000000181 ± 0.000000121
PWY-7385: 1,3-propanediol biosynthesis (engineered)	Generation of Precursor Metabolites and Energy → Fermentation → Fermentation to Alcohols	0.0000216 ± 0.00000377	0.0000237 ± 0.00000348	0.000014 ± 0.0000047	0.0000211 ± 0.00000359	0.0000283 ± 0.00000659	0.0000163 ± 0.0000047	0.00000404 ± 0.00000163	0.0000136 ± 0.00000839	0.0000155 ± 0.00000409	0.00000127 ± 0.00000069	0.000000383 ± 0.000000345	0.0000122 ± 0.00000498	0.00000024 ± 0.000000159	0.00000103 ± 0.000000818	ND	0.00000221 ± 0.00000168	0.000000607 ± 0.000000363	0.00000151 ± 0.000000552	0.000000971 ± 0.000000971	0.00000158 ± 0.000000705	0.00000122 ± 0.000000708
CENTFERM-PWY: pyruvate fermentation to butanoate	Generation of Precursor Metabolites and Energy → Fermentation → Fermentation of Pyruvate	0.0000124 ± 0.00000283	0.0000218 ± 0.000006	0.0000189 ± 0.00000345	0.0000134 ± 0.00000462	0.00000343 ± 0.00000201	0.0000187 ± 0.00000499	0.0000168 ± 0.00000419	0.0000157 ± 0.0000118	0.0000185 ± 0.00000405	0.0000129 ± 0.00000175	0.0000132 ± 0.00000306	0.0000135 ± 0.00000569	0.0000156 ± 0.00000161	0.0000171 ± 0.00000218	0.0000147 ± 0.00000232	0.0000151 ± 0.00000389	0.0000134 ± 0.00000225	0.0000149 ± 0.00000282	0.00000792 ± 0.00000236	0.00000777 ± 0.00000219	0.000012 ± 0.00000199
PWY-6629: superpathway of L-tryptophan biosynthesis	Biosynthesis → Amino Acid Biosynthesis → Proteinogenic Amino Acid Biosynthesis → L-tryptophan Biosynthesis	0.000141 ± 0.0000217	0.000132 ± 0.0000242	0.000109 ± 0.0000279	0.000138 ± 0.0000132	0.000143 ± 0.0000148	0.0000941 ± 0.0000237	0.0000231 ± 0.00000738	0.000123 ± 0.0000129	0.0000625 ± 0.0000175	0.00000565 ± 0.00000248	0.0000199 ± 0.0000136	0.000083 ± 0.0000197	0.00000292 ± 0.00000149	0.00000364 ± 0.00000183	0.0000108 ± 0.00000399	0.0000283 ± 0.00000843	0.0000124 ± 0.0000046	0.0000202 ± 0.00000795	0.000029 ± 0.00000957	0.0000106 ± 0.00000471	0.0000183 ± 0.00000363
PWY-6595: superpathway of guanosine nucleotides degradation (plants)	Degradation/Utilization/Assimilation → Nucleoside and Nucleotide Degradation → Purine Nucleotide Degradation → Guanosine Nucleotide Degradation	0.0000387 ± 0.0000105	0.0000414 ± 0.0000122	0.0000508 ± 0.000012	0.0000378 ± 0.00000649	0.0000481 ± 0.0000203	0.0000498 ± 0.0000136	0.000035 ± 0.00000734	0.0000241 ± 0.0000145	0.0000268 ± 0.00000603	0.0000384 ± 0.00000308	0.0000341 ± 0.00000694	0.0000173 ± 0.00000523	0.0000489 ± 0.00000434	0.0000439 ± 0.00000786	0.0000351 ± 0.00000625	0.0000267 ± 0.00000387	0.0000354 ± 0.00000373	0.0000259 ± 0.00000435	0.0000118 ± 0.0000025	0.0000122 ± 0.00000393	0.0000161 ± 0.00000422
PWY-7388: octanoyl-[acyl-carrier protein] biosynthesis (mitochondria, yeast)	Biosynthesis → Fatty Acid and Lipid Biosynthesis → Fatty Acid Biosynthesis	0.000188 ± 0.0000299	0.000199 ± 0.0000272	0.000166 ± 0.000046	0.000259 ± 0.0000336	0.000251 ± 0.0000531	0.000174 ± 0.0000563	0.0000282 ± 0.00000819	0.000213 ± 0.0000313	0.000107 ± 0.0000275	0.0000121 ± 0.00000282	0.00000957 ± 0.00000493	0.000169 ± 0.0000416	0.0000169 ± 0.0000032	0.0000064 ± 0.00000117	0.0000109 ± 0.00000222	0.0000231 ± 0.00000856	0.0000114 ± 0.00000375	0.0000121 ± 0.00000358	0.0000413 ± 0.000017	0.0000199 ± 0.00000204	0.0000152 ± 0.00000276
POLYAMSYN-PWY: superpathway of polyamine biosynthesis I	Biosynthesis → Amine and Polyamine Biosynthesis	0.0000893 ± 0.00000879	0.0000956 ± 0.0000233	0.0000662 ± 0.0000152	0.000118 ± 0.0000148	0.000109 ± 0.000024	0.0000832 ± 0.0000252	0.0000391 ± 0.00000392	0.000113 ± 0.0000225	0.0000534 ± 0.0000134	0.0000286 ± 0.00000177	0.0000243 ± 0.00000306	0.0000962 ± 0.0000218	0.0000232 ± 0.00000306	0.0000251 ± 0.00000111	0.0000209 ± 0.00000262	0.0000384 ± 0.00000536	0.0000322 ± 0.0000043	0.0000384 ± 0.00000481	0.0000452 ± 0.0000101	0.0000268 ± 0.00000344	0.0000313 ± 0.00000424
GALACT-GLUCUROCAT-PWY: superpathway of hexuronide and hexuronate degradation	Superpathways	0.0000831 ± 0.00000733	0.0000727 ± 0.00000897	0.000081 ± 0.0000133	0.0000964 ± 0.0000077	0.0000956 ± 0.0000157	0.0000826 ± 0.000016	0.0000234 ± 0.0000037	0.0000713 ± 0.0000126	0.000053 ± 0.0000093	0.0000197 ± 0.00000219	0.0000187 ± 0.00000304	0.0000694 ± 0.000014	0.0000175 ± 0.00000134	0.0000203 ± 0.00000215	0.0000186 ± 0.00000224	0.0000213 ± 0.00000234	0.0000152 ± 0.00000232	0.0000215 ± 0.000002	0.0000217 ± 0.00000564	0.00000949 ± 0.00000211	0.000014 ± 0.00000118
PWY-5897: superpathway of menaquinol-11 biosynthesis	Biosynthesis → Cofactor, Carrier, and Vitamin Biosynthesis → Carrier Biosynthesis → Electron Carrier Biosynthesis → Quinol and Quinone Biosynthesis → Menaquinol Biosynthesis	0.000113 ± 0.0000125	0.000108 ± 0.0000157	0.0000843 ± 0.0000246	0.000136 ± 0.0000148	0.000124 ± 0.0000265	0.0000951 ± 0.0000239	0.0000158 ± 0.00000965	0.000126 ± 0.0000181	0.0000566 ± 0.0000157	0.00000419 ± 0.00000259	0.00000488 ± 0.00000454	0.0000977 ± 0.0000214	ND	ND	0.00000399 ± 0.00000262	0.00000497 ± 0.00000421	0.00000222 ± 0.00000141	0.00000235 ± 0.00000128	0.0000259 ± 0.0000121	0.00000415 ± 0.00000415	0.000000541 ± 0.000000371
PWY-5898: superpathway of menaquinol-12 biosynthesis	Biosynthesis → Cofactor, Carrier, and Vitamin Biosynthesis → Carrier Biosynthesis → Electron Carrier Biosynthesis → Quinol and Quinone Biosynthesis → Menaquinol Biosynthesis	0.000113 ± 0.0000125	0.000108 ± 0.0000157	0.0000843 ± 0.0000246	0.000136 ± 0.0000148	0.000124 ± 0.0000265	0.0000951 ± 0.0000239	0.0000158 ± 0.00000965	0.000126 ± 0.0000181	0.0000566 ± 0.0000157	0.00000419 ± 0.00000259	0.00000488 ± 0.00000454	0.0000977 ± 0.0000214	ND	ND	0.00000399 ± 0.00000262	0.00000497 ± 0.00000421	0.00000222 ± 0.00000141	0.00000235 ± 0.00000128	0.0000259 ± 0.0000121	0.00000415 ± 0.00000415	0.000000541 ± 0.000000371
ENTBACSYN-PWY: enterobactin biosynthesis	Biosynthesis → Secondary Metabolite Biosynthesis → Siderophore and Metallophore Biosynthesis	0.000102 ± 0.0000179	0.000102 ± 0.0000224	0.000071 ± 0.0000235	0.000134 ± 0.0000208	0.000115 ± 0.0000255	0.0000935 ± 0.0000309	0.00000784 ± 0.0000055	0.000101 ± 0.000028	0.0000442 ± 0.0000171	ND	ND	0.0000606 ± 0.0000244	ND	ND	0.00000133 ± 0.00000133	0.00000393 ± 0.00000314	ND	ND	0.00000983 ± 0.00000983	ND	ND
NAGLIPASYN-PWY: lipid IVA biosynthesis	Biosynthesis → Cell Structure Biosynthesis → Lipopolysaccharide Biosynthesis	0.000144 ± 0.0000155	0.000128 ± 0.0000172	0.000105 ± 0.0000211	0.000149 ± 0.0000111	0.000135 ± 0.0000344	0.000103 ± 0.0000241	0.0000177 ± 0.00000488	0.000115 ± 0.00000893	0.000059 ± 0.0000113	0.00000807 ± 0.00000153	0.0000091 ± 0.0000045	0.000101 ± 0.0000237	0.00000689 ± 0.00000206	0.00000583 ± 0.00000294	0.00000868 ± 0.00000262	0.00000775 ± 0.00000474	0.00000221 ± 0.00000148	0.00000582 ± 0.00000493	0.0000245 ± 0.0000114	0.00000778 ± 0.00000181	0.00000622 ± 0.00000259
PWY-7282: 4-amino-2-methyl-5-phosphomethylpyrimidine biosynthesis (yeast)	Biosynthesis → Cofactor, Carrier, and Vitamin Biosynthesis → Vitamin Biosynthesis → Thiamine Biosynthesis → 4-amino-2-methyl-5-diphosphomethylpyrimidine biosynthesis	0.000184 ± 0.0000103	0.000199 ± 0.00000693	0.000192 ± 0.0000207	0.000172 ± 0.0000151	0.000196 ± 0.00000669	0.000158 ± 0.0000218	0.0000641 ± 0.0000127	0.000141 ± 0.0000302	0.000109 ± 0.000016	0.0000241 ± 0.00000829	0.0000285 ± 0.0000121	0.000105 ± 0.0000234	0.0000197 ± 0.00000722	0.0000165 ± 0.00000725	0.0000272 ± 0.00000637	0.0000268 ± 0.00000838	0.0000206 ± 0.00000901	0.000041 ± 0.0000118	0.0000515 ± 0.0000108	0.0000297 ± 0.00000541	0.0000354 ± 0.0000079
PWY66-398: TCA cycle III (animals)	Generation of Precursor Metabolites and Energy → TCA cycle	0.00000737 ± 0.00000411	0.00000512 ± 0.00000261	0.00000918 ± 0.00000238	0.00000773 ± 0.00000424	0.000000593 ± 0.000000593	0.00000664 ± 0.00000179	0.0000056 ± 0.00000252	ND	0.00000884 ± 0.00000245	0.000000961 ± 0.000000961	ND	0.00000479 ± 0.00000231	0.00000106 ± 0.000000862	0.000000297 ± 0.000000297	0.00000103 ± 0.000000686	0.00000343 ± 0.00000226	0.00000206 ± 0.0000012	0.00000169 ± 0.00000113	0.00000808 ± 0.00000316	0.00000866 ± 0.0000025	0.00000297 ± 0.00000115
PWY-6350: archaetidylinositol biosynthesis	Biosynthesis → Fatty Acid and Lipid Biosynthesis → Phospholipid Biosynthesis	ND	ND	ND	ND	ND	ND	ND	ND	ND	0.000000238 ± 0.000000159	ND	ND	ND	0.000000195 ± 0.000000195	0.000000653 ± 0.000000372	0.000000444 ± 0.000000291	ND	ND	ND	ND	0.000000264 ± 0.000000264
PWY-5304: superpathway of sulfur oxidation (Acidianus ambivalens)	Degradation/Utilization/Assimilation → Inorganic Nutrient Metabolism → Sulfur Compound Metabolism → Sulfur Oxidation	0.0000178 ± 0.00000513	0.0000148 ± 0.00000445	0.0000248 ± 0.00000906	0.0000133 ± 0.00000411	0.0000139 ± 0.00000279	0.0000155 ± 0.00000416	0.0000243 ± 0.00000527	0.0000132 ± 0.00000787	0.0000177 ± 0.00000452	0.0000142 ± 0.00000338	0.0000201 ± 0.00000426	0.000013 ± 0.00000389	0.000013 ± 0.00000166	0.000015 ± 0.00000373	0.0000276 ± 0.00000427	0.0000146 ± 0.00000356	0.0000114 ± 0.00000201	0.0000118 ± 0.00000203	0.00000721 ± 0.00000138	0.00000475 ± 0.00000137	0.0000094 ± 0.00000165
FOLSYN-PWY: superpathway of tetrahydrofolate biosynthesis and salvage	Biosynthesis → Cofactor, Carrier, and Vitamin Biosynthesis → Vitamin Biosynthesis → Folate Biosynthesis	0.000115 ± 0.0000125	0.000118 ± 0.0000217	0.0000906 ± 0.0000141	0.0000934 ± 0.0000109	0.000117 ± 0.0000148	0.0000876 ± 0.0000178	0.000027 ± 0.00000708	0.0000689 ± 0.0000197	0.0000458 ± 0.0000111	0.0000244 ± 0.00000447	0.0000134 ± 0.00000416	0.000067 ± 0.0000106	0.0000323 ± 0.0000054	0.0000231 ± 0.00000627	0.0000189 ± 0.00000463	0.0000171 ± 0.00000472	0.0000239 ± 0.00000414	0.0000173 ± 0.00000439	0.0000235 ± 0.00000734	0.0000155 ± 0.0000043	0.0000136 ± 0.00000362
PWY-5173: superpathway of acetyl-CoA biosynthesis	Generation of Precursor Metabolites and Energy → Acetyl-CoA Biosynthesis	0.0000548 ± 0.0000095	0.0000472 ± 0.0000137	0.0000343 ± 0.0000105	0.0000899 ± 0.0000133	0.0000757 ± 0.0000287	0.0000469 ± 0.0000182	0.00000392 ± 0.00000135	0.0000784 ± 0.0000104	0.0000227 ± 0.0000086	0.0000029 ± 0.000000964	0.00000411 ± 0.00000266	0.0000544 ± 0.0000163	0.0000012 ± 0.000000718	0.000000609 ± 0.000000396	0.00000165 ± 0.000000967	0.00000192 ± 0.00000136	0.000000898 ± 0.000000531	0.0000021 ± 0.000000891	0.0000129 ± 0.00000916	0.00000295 ± 0.00000188	0.00000226 ± 0.000000776
AST-PWY: L-arginine degradation II (AST pathway)	Degradation/Utilization/Assimilation → Amino Acid Degradation → Proteinogenic Amino Acid Degradation → L-arginine Degradation	0.0000319 ± 0.00000685	0.0000258 ± 0.00000734	0.0000171 ± 0.00000662	0.0000556 ± 0.00001	0.0000502 ± 0.0000184	0.0000299 ± 0.0000124	0.000000981 ± 0.000000652	0.000036 ± 0.00000778	0.000014 ± 0.00000565	0.000000268 ± 0.000000268	ND	0.0000337 ± 0.0000134	0.0000000847 ± 0.0000000847	ND	0.000000313 ± 0.000000313	0.000000756 ± 0.000000586	0.0000000748 ± 0.0000000748	0.000000279 ± 0.000000198	0.00000382 ± 0.00000309	0.000000393 ± 0.000000393	0.000000375 ± 0.000000207
PWY-6284: superpathway of unsaturated fatty acids biosynthesis (E. coli)	Biosynthesis → Fatty Acid and Lipid Biosynthesis → Fatty Acid Biosynthesis → Unsaturated Fatty Acid Biosynthesis	0.0000873 ± 0.0000133	0.0000873 ± 0.0000211	0.0000653 ± 0.0000211	0.00012 ± 0.0000155	0.000125 ± 0.0000204	0.0000786 ± 0.0000255	0.0000184 ± 0.00000439	0.000077 ± 0.0000303	0.0000447 ± 0.0000155	0.0000121 ± 0.00000286	0.0000122 ± 0.0000052	0.0000714 ± 0.0000215	0.0000105 ± 0.0000028	0.00000503 ± 0.00000163	0.00000616 ± 0.00000198	0.00000816 ± 0.00000375	0.000000604 ± 0.000000604	0.00000261 ± 0.000000942	0.0000142 ± 0.0000106	0.00000168 ± 0.00000109	0.00000254 ± 0.000000876
PWY-241: C4 photosynthetic carbon assimilation cycle, NADP-ME type	Generation of Precursor Metabolites and Energy → Photosynthesis	0.00013 ± 0.00000534	0.000121 ± 0.0000117	0.000102 ± 0.0000153	0.000115 ± 0.0000104	0.000123 ± 0.0000118	0.0000852 ± 0.0000138	0.0000489 ± 0.00000749	0.0000907 ± 0.0000229	0.0000697 ± 0.000013	0.0000408 ± 0.00000885	0.0000312 ± 0.00000527	0.0000678 ± 0.0000077	0.000041 ± 0.00000527	0.0000344 ± 0.00000382	0.0000367 ± 0.00000481	0.00005 ± 0.00000769	0.000056 ± 0.00000457	0.0000314 ± 0.00000524	0.0000515 ± 0.00000948	0.0000348 ± 0.00000613	0.000026 ± 0.00000492
PWY-5941: glycogen degradation II (eukaryotic)	Degradation/Utilization/Assimilation → Carbohydrate Degradation → Polysaccharide Degradation → Glycan and Glycogen Degradation	0.0000167 ± 0.00000683	0.0000228 ± 0.0000179	0.0000232 ± 0.00000929	0.00000343 ± 0.00000207	0.00000274 ± 0.00000162	0.00000852 ± 0.00000351	0.00000148 ± 0.000000817	ND	0.00000471 ± 0.00000225	0.00000182 ± 0.000000819	0.00000438 ± 0.00000179	0.00000538 ± 0.00000425	0.00000344 ± 0.00000154	0.0000028 ± 0.000000932	0.00000318 ± 0.00000185	0.000000336 ± 0.000000336	0.000000536 ± 0.000000536	ND	0.000000526 ± 0.00000036	0.00000103 ± 0.00000103	0.00000106 ± 0.000000591
GLYCOLYSIS-TCA-GLYOX-BYPASS: superpathway of glycolysis, pyruvate dehydrogenase, TCA, and glyoxylate bypass	Generation of Precursor Metabolites and Energy	0.000124 ± 0.0000173	0.000113 ± 0.0000227	0.0000896 ± 0.0000283	0.000174 ± 0.0000206	0.000155 ± 0.0000321	0.000113 ± 0.0000342	0.0000148 ± 0.00000713	0.000141 ± 0.0000231	0.0000693 ± 0.000019	0.00000442 ± 0.00000304	0.00000181 ± 0.000000878	0.000119 ± 0.0000255	0.0000022 ± 0.00000136	0.00000212 ± 0.00000133	0.00000683 ± 0.00000323	0.0000093 ± 0.00000655	0.00000163 ± 0.00000124	0.00000734 ± 0.00000311	0.0000372 ± 0.0000143	0.0000189 ± 0.00000769	0.00000844 ± 0.00000395
PWY0-42: 2-methylcitrate cycle I	Degradation/Utilization/Assimilation → Carboxylate Degradation → Propanoate Degradation → 2-Methylcitrate Cycle	0.0000439 ± 0.00000827	0.0000324 ± 0.00000885	0.0000267 ± 0.00000834	0.0000636 ± 0.0000104	0.0000591 ± 0.0000161	0.000042 ± 0.0000155	0.00000547 ± 0.00000107	0.0000587 ± 0.0000155	0.0000207 ± 0.00000524	0.00000959 ± 0.00000184	0.0000203 ± 0.0000155	0.0000503 ± 0.0000143	0.00000468 ± 0.000000817	0.00000545 ± 0.00000156	0.00000562 ± 0.00000275	0.00000644 ± 0.00000258	0.00000477 ± 0.00000133	0.00000222 ± 0.000000765	0.0000134 ± 0.00000447	0.0000106 ± 0.00000502	0.00000505 ± 0.00000194
CRNFORCAT-PWY: creatinine degradation I	Degradation/Utilization/Assimilation → Amine and Polyamine Degradation → Creatinine Degradation	0.000000539 ± 0.000000374	0.00000292 ± 0.00000125	0.00000396 ± 0.00000109	0.00000311 ± 0.00000167	0.00000106 ± 0.00000106	0.00000238 ± 0.00000123	0.000000981 ± 0.000000981	0.00000167 ± 0.000001	0.00000183 ± 0.000000994	ND	0.0000000735 ± 0.0000000735	0.000000422 ± 0.000000422	0.000000417 ± 0.000000279	0.000000358 ± 0.000000287	0.000000129 ± 0.000000129	ND	0.000000277 ± 0.000000277	0.000000056 ± 0.000000056	0.000000115 ± 0.000000115	0.000000181 ± 0.000000121	0.0000000421 ± 0.0000000421
PWY-5367: petroselinate biosynthesis	Biosynthesis → Fatty Acid and Lipid Biosynthesis → Fatty Acid Biosynthesis → Unsaturated Fatty Acid Biosynthesis	0.000037 ± 0.00000645	0.0000385 ± 0.000011	0.0000297 ± 0.00000938	0.0000611 ± 0.00000992	0.0000673 ± 0.0000153	0.0000415 ± 0.000015	0.0000116 ± 0.00000433	0.0000401 ± 0.0000171	0.0000213 ± 0.00000914	0.00000844 ± 0.00000215	0.00000787 ± 0.0000028	0.000041 ± 0.0000118	0.0000044 ± 0.00000128	0.00000314 ± 0.0000012	0.0000036 ± 0.00000143	0.00000288 ± 0.00000131	0.000000213 ± 0.000000213	0.00000111 ± 0.000000404	0.00000608 ± 0.0000046	0.000000602 ± 0.000000396	0.000000937 ± 0.000000362
PWY0-1061: superpathway of L-alanine biosynthesis	Biosynthesis → Amino Acid Biosynthesis → Proteinogenic Amino Acid Biosynthesis → L-alanine Biosynthesis	0.0000977 ± 0.0000141	0.0000986 ± 0.0000174	0.000065 ± 0.0000134	0.0000987 ± 0.0000127	0.0000974 ± 0.0000269	0.0000708 ± 0.0000267	0.0000516 ± 0.0000253	0.0000608 ± 0.000025	0.000042 ± 0.0000104	0.0000211 ± 0.000003	0.0000145 ± 0.00000434	0.0000709 ± 0.000015	0.0000189 ± 0.00000261	0.0000169 ± 0.00000472	0.0000162 ± 0.0000037	0.0000231 ± 0.00000383	0.0000365 ± 0.00000645	0.0000211 ± 0.00000411	0.0000351 ± 0.0000043	0.0000355 ± 0.00000809	0.0000378 ± 0.0000031
PWY-5838: superpathway of menaquinol-8 biosynthesis I	Biosynthesis → Cofactor, Carrier, and Vitamin Biosynthesis → Carrier Biosynthesis → Electron Carrier Biosynthesis → Quinol and Quinone Biosynthesis → Menaquinol Biosynthesis	0.000114 ± 0.0000119	0.000109 ± 0.0000148	0.0000844 ± 0.0000243	0.000137 ± 0.0000145	0.000125 ± 0.0000259	0.0000964 ± 0.000024	0.0000144 ± 0.00000964	0.000119 ± 0.0000114	0.0000584 ± 0.0000157	0.00000321 ± 0.00000209	0.00000483 ± 0.00000451	0.0000972 ± 0.000021	ND	ND	0.00000413 ± 0.00000268	0.00000507 ± 0.00000424	0.00000166 ± 0.00000132	0.00000243 ± 0.00000134	0.0000213 ± 0.0000118	0.00000288 ± 0.00000288	0.000000529 ± 0.000000355
DAPLYSINESYN-PWY: L-lysine biosynthesis I	Biosynthesis → Amino Acid Biosynthesis → Proteinogenic Amino Acid Biosynthesis → L-lysine Biosynthesis	0.000163 ± 0.0000202	0.000178 ± 0.0000313	0.000127 ± 0.0000319	0.000185 ± 0.0000204	0.000157 ± 0.0000304	0.000116 ± 0.0000264	0.0000565 ± 0.0000144	0.000181 ± 0.0000231	0.0000953 ± 0.0000191	0.000037 ± 0.00000902	0.0000478 ± 0.0000213	0.000108 ± 0.0000174	0.0000262 ± 0.00000614	0.0000221 ± 0.00000569	0.0000342 ± 0.0000101	0.0000291 ± 0.00000812	0.0000335 ± 0.00000782	0.0000375 ± 0.00000992	0.0000513 ± 0.0000124	0.0000339 ± 0.0000112	0.0000441 ± 0.0000113
PYRIDOXSYN-PWY: pyridoxal 5'-phosphate biosynthesis I	Biosynthesis → Cofactor, Carrier, and Vitamin Biosynthesis → Enzyme Cofactor Biosynthesis → Vitamin B6 Biosynthesis	0.00015 ± 0.0000181	0.000138 ± 0.0000127	0.000166 ± 0.0000316	0.00015 ± 0.0000156	0.000157 ± 0.0000218	0.000125 ± 0.00002	0.000027 ± 0.00000612	0.000128 ± 0.0000162	0.000075 ± 0.0000114	0.00000949 ± 0.00000349	0.0000181 ± 0.00000747	0.0000966 ± 0.0000289	0.00000758 ± 0.00000291	0.00000636 ± 0.00000257	0.0000105 ± 0.00000251	0.0000116 ± 0.00000385	0.00000862 ± 0.00000365	0.0000207 ± 0.00000726	0.0000468 ± 0.0000213	0.0000161 ± 0.00000386	0.0000187 ± 0.00000678
PWY-7117: C4 photosynthetic carbon assimilation cycle, PEPCK type	Generation of Precursor Metabolites and Energy → Photosynthesis	0.000151 ± 0.0000106	0.000132 ± 0.0000156	0.000119 ± 0.000022	0.00018 ± 0.0000191	0.000177 ± 0.0000274	0.000132 ± 0.0000332	0.0000504 ± 0.00000851	0.000142 ± 0.0000226	0.0000848 ± 0.0000187	0.0000405 ± 0.00000817	0.0000312 ± 0.00000507	0.00012 ± 0.0000264	0.0000404 ± 0.00000485	0.0000334 ± 0.00000346	0.0000382 ± 0.00000499	0.0000463 ± 0.00000701	0.0000544 ± 0.00000518	0.0000307 ± 0.0000045	0.0000521 ± 0.0000117	0.000033 ± 0.0000054	0.0000259 ± 0.00000452
COBALSYN-PWY: adenosylcobalamin salvage from cobinamide I	Biosynthesis → Cofactor, Carrier, and Vitamin Biosynthesis → Enzyme Cofactor Biosynthesis → Cobamide Biosynthesis → Cobinamide Salvage → Adenosylcobalamin Salvage from Cobinamide	0.000119 ± 0.0000127	0.000116 ± 0.00000647	0.000135 ± 0.0000126	0.0000989 ± 0.0000102	0.00012 ± 0.0000201	0.000118 ± 0.0000211	0.0000602 ± 0.00000573	0.0000631 ± 0.0000254	0.0000844 ± 0.0000108	0.0000657 ± 0.00000709	0.0000552 ± 0.00000969	0.0000823 ± 0.0000132	0.0000626 ± 0.00000869	0.0000645 ± 0.00000877	0.0000703 ± 0.0000144	0.0000556 ± 0.00000711	0.000059 ± 0.00000582	0.0000674 ± 0.00000872	0.0000532 ± 0.00000937	0.0000326 ± 0.00000553	0.0000476 ± 0.00000667
POLYAMINSYN3-PWY: superpathway of polyamine biosynthesis II	Biosynthesis → Amine and Polyamine Biosynthesis	0.0000332 ± 0.00000973	0.0000314 ± 0.0000118	0.0000191 ± 0.00000452	0.0000203 ± 0.00000489	0.0000241 ± 0.00000672	0.0000193 ± 0.00000439	0.000027 ± 0.00000242	0.0000101 ± 0.00000597	0.0000156 ± 0.00000382	0.0000248 ± 0.00000213	0.0000198 ± 0.00000406	0.0000141 ± 0.00000439	0.0000207 ± 0.00000264	0.0000223 ± 0.00000142	0.0000194 ± 0.0000029	0.0000299 ± 0.00000667	0.0000262 ± 0.0000038	0.0000342 ± 0.00000485	0.0000184 ± 0.00000423	0.0000207 ± 0.00000285	0.0000238 ± 0.00000407
PWY-6281: L-selenocysteine biosynthesis II (archaea and eukaryotes)	Biosynthesis → Amino Acid Biosynthesis → Proteinogenic Amino Acid Biosynthesis → L-selenocysteine Biosynthesis	ND	ND	0.00000169 ± 0.00000169	ND	ND	ND	0.000000756 ± 0.000000756	ND	ND	0.00000029 ± 0.000000198	ND	ND	ND	0.000000188 ± 0.000000126	ND	ND	ND	0.000000162 ± 0.000000162	ND	ND	0.0000000724 ± 0.0000000724
PWY-6305: putrescine biosynthesis IV	Biosynthesis → Amine and Polyamine Biosynthesis → Putrescine Biosynthesis	0.000113 ± 0.0000118	0.000113 ± 0.0000235	0.000095 ± 0.0000183	0.000138 ± 0.0000146	0.00015 ± 0.000029	0.000115 ± 0.0000273	0.0000569 ± 0.0000037	0.000172 ± 0.0000436	0.0000735 ± 0.0000115	0.0000491 ± 0.00000397	0.0000401 ± 0.00000297	0.000117 ± 0.0000222	0.0000464 ± 0.00000313	0.0000491 ± 0.00000564	0.0000454 ± 0.00000488	0.0000487 ± 0.00000566	0.0000407 ± 0.00000501	0.0000523 ± 0.00000631	0.0000578 ± 0.0000147	0.0000393 ± 0.00000651	0.0000443 ± 0.00000431
PWY-7383: anaerobic energy metabolism (invertebrates, cytosol)	Generation of Precursor Metabolites and Energy → Fermentation	0.0000674 ± 0.00000993	0.0000813 ± 0.0000101	0.0000641 ± 0.00000992	0.0000601 ± 0.00000866	0.0000659 ± 0.0000144	0.0000912 ± 0.0000176	0.000067 ± 0.0000066	0.0000553 ± 0.0000185	0.0000904 ± 0.00000781	0.0000465 ± 0.00000516	0.0000489 ± 0.00000644	0.000073 ± 0.0000124	0.0000489 ± 0.0000049	0.0000415 ± 0.00000503	0.000053 ± 0.00000598	0.0000532 ± 0.00000667	0.0000682 ± 0.0000061	0.0000668 ± 0.00000606	0.0000774 ± 0.00000554	0.0000965 ± 0.00000635	0.0000818 ± 0.00000449
TCA-GLYOX-BYPASS: superpathway of glyoxylate bypass and TCA	Superpathways	0.0000945 ± 0.0000167	0.0000802 ± 0.0000204	0.0000636 ± 0.0000215	0.000147 ± 0.0000201	0.000127 ± 0.0000342	0.0000848 ± 0.0000291	0.00000849 ± 0.00000423	0.000121 ± 0.0000162	0.0000493 ± 0.0000155	0.00000237 ± 0.00000164	0.00000272 ± 0.0000017	0.0000943 ± 0.0000238	0.00000113 ± 0.000000705	0.0000011 ± 0.000000698	0.00000369 ± 0.00000179	0.00000543 ± 0.00000392	0.000000842 ± 0.000000644	0.00000394 ± 0.00000168	0.0000268 ± 0.0000116	0.0000115 ± 0.00000513	0.00000487 ± 0.00000237
GALACTARDEG-PWY: D-galactarate degradation I	Degradation/Utilization/Assimilation → Carboxylate Degradation → Sugar Acid Degradation → D-Galactarate Degradation	0.0000748 ± 0.0000146	0.0000665 ± 0.0000106	0.0000579 ± 0.0000183	0.000124 ± 0.0000242	0.0000938 ± 0.0000203	0.0000762 ± 0.0000287	0.00000345 ± 0.00000159	0.0000617 ± 0.000028	0.0000384 ± 0.0000163	0.00000169 ± 0.00000124	0.00000144 ± 0.00000144	0.0000874 ± 0.0000248	0.0000016 ± 0.000000713	0.0000000675 ± 0.0000000675	0.00000193 ± 0.000000903	0.00000344 ± 0.00000193	0.00000062 ± 0.000000441	0.000000812 ± 0.000000419	0.0000103 ± 0.00000609	0.000000942 ± 0.000000413	0.000000523 ± 0.000000302
PWY0-1415: superpathway of heme biosynthesis from uroporphyrinogen-III	Biosynthesis → Cofactor, Carrier, and Vitamin Biosynthesis → Enzyme Cofactor Biosynthesis → Heme Biosynthesis → Heme b Biosynthesis	0.0000432 ± 0.00000635	0.000043 ± 0.00000882	0.0000333 ± 0.0000102	0.0000632 ± 0.0000111	0.0000559 ± 0.0000107	0.0000399 ± 0.000014	0.00000444 ± 0.00000192	0.0000396 ± 0.00000971	0.0000211 ± 0.00000446	0.000000734 ± 0.000000578	0.00000227 ± 0.00000194	0.0000329 ± 0.0000095	0.00000099 ± 0.000000494	0.000000449 ± 0.000000356	0.00000159 ± 0.000000649	0.00000273 ± 0.00000163	0.000000546 ± 0.000000359	0.00000163 ± 0.000000951	0.00000701 ± 0.00000374	0.00000241 ± 0.0000011	0.00000186 ± 0.00000103
GLUCOSE1PMETAB-PWY: glucose and glucose-1-phosphate degradation	Degradation/Utilization/Assimilation → Carbohydrate Degradation → Sugar Degradation	0.0000767 ± 0.0000118	0.0000803 ± 0.0000151	0.0000605 ± 0.0000193	0.000103 ± 0.0000155	0.0000992 ± 0.0000219	0.0000823 ± 0.0000304	0.00000491 ± 0.00000159	0.0000765 ± 0.0000132	0.0000463 ± 0.0000102	0.00000142 ± 0.000000615	0.000000582 ± 0.000000582	0.0000632 ± 0.000016	0.00000104 ± 0.000000717	0.000000262 ± 0.000000172	0.00000257 ± 0.00000111	0.00000619 ± 0.00000344	0.000000697 ± 0.000000697	0.00000474 ± 0.00000198	0.0000136 ± 0.00000869	0.00000365 ± 0.00000166	0.0000017 ± 0.000000784
ARGDEG-PWY: superpathway of L-arginine, putrescine, and 4-aminobutanoate degradation	Degradation/Utilization/Assimilation → Amino Acid Degradation → Proteinogenic Amino Acid Degradation → L-arginine Degradation	0.0000553 ± 0.00000993	0.0000557 ± 0.0000146	0.00004 ± 0.0000144	0.0000956 ± 0.0000138	0.0000919 ± 0.0000235	0.0000699 ± 0.0000253	0.00000691 ± 0.00000347	0.0000742 ± 0.0000198	0.0000291 ± 0.0000109	0.00000189 ± 0.00000189	0.000000481 ± 0.000000481	0.0000413 ± 0.0000176	0.000000966 ± 0.00000053	0.000000346 ± 0.000000227	0.00000125 ± 0.000000781	0.0000033 ± 0.00000211	0.00000156 ± 0.00000104	0.00000155 ± 0.000000818	0.00000808 ± 0.00000654	0.00000075 ± 0.000000421	0.00000126 ± 0.000000498
FUCCAT-PWY: fucose degradation	Degradation/Utilization/Assimilation → Carbohydrate Degradation → Sugar Degradation	0.0000896 ± 0.0000143	0.0000774 ± 0.0000182	0.0000611 ± 0.0000188	0.000116 ± 0.0000141	0.000106 ± 0.0000274	0.0000656 ± 0.000018	0.00000623 ± 0.00000222	0.000114 ± 0.0000107	0.0000389 ± 0.00000943	0.00000566 ± 0.00000151	0.00000529 ± 0.00000178	0.0000834 ± 0.0000211	0.00000487 ± 0.0000011	0.00000348 ± 0.00000153	0.00000981 ± 0.00000191	0.00000651 ± 0.00000224	0.00000278 ± 0.000000949	0.00000447 ± 0.00000113	0.0000135 ± 0.00000806	0.00000507 ± 0.0000029	0.00000489 ± 0.00000136
PWY-5837: 1,4-dihydroxy-2-naphthoate biosynthesis I	Biosynthesis → Cofactor, Carrier, and Vitamin Biosynthesis → Carrier Biosynthesis → Electron Carrier Biosynthesis → Quinol and Quinone Biosynthesis → 1,4-Dihydroxy-2-Naphthoate Biosynthesis	0.0000661 ± 0.00000935	0.0000583 ± 0.0000108	0.0000468 ± 0.0000152	0.000096 ± 0.0000133	0.0000847 ± 0.0000238	0.0000627 ± 0.0000203	0.0000085 ± 0.00000622	0.0000931 ± 0.00000919	0.0000341 ± 0.0000126	0.00000155 ± 0.000000963	0.00000208 ± 0.00000196	0.000067 ± 0.0000169	ND	ND	0.00000168 ± 0.00000119	0.00000224 ± 0.00000198	0.000000784 ± 0.000000507	0.000000822 ± 0.000000451	0.0000123 ± 0.00000647	0.00000182 ± 0.00000182	0.000000183 ± 0.000000125
NAD-BIOSYNTHESIS-II: NAD salvage pathway II	Biosynthesis → Cofactor, Carrier, and Vitamin Biosynthesis → Enzyme Cofactor Biosynthesis → NAD Biosynthesis	0.000029 ± 0.00000829	0.0000296 ± 0.00000804	0.0000272 ± 0.000011	0.0000445 ± 0.00000845	0.0000266 ± 0.0000106	0.0000572 ± 0.0000174	0.0000136 ± 0.00000374	0.0000502 ± 0.0000121	0.0000349 ± 0.00000995	0.00000619 ± 0.00000128	0.00000631 ± 0.00000339	0.0000405 ± 0.0000126	0.00000621 ± 0.00000103	0.00000828 ± 0.00000164	0.0000117 ± 0.00000217	0.00000486 ± 0.00000128	0.00000562 ± 0.00000107	0.00000485 ± 0.00000193	0.00000992 ± 0.00000341	0.00000689 ± 0.00000234	0.00000952 ± 0.00000232
PWY-7373: superpathway of demethylmenaquinol-6 biosynthesis II	Biosynthesis → Cofactor, Carrier, and Vitamin Biosynthesis → Carrier Biosynthesis → Electron Carrier Biosynthesis → Quinol and Quinone Biosynthesis → Demethylmenaquinol Biosynthesis → Demethylmenaquinol-6 Biosynthesis	0.0000187 ± 0.00000738	0.0000169 ± 0.0000109	0.00000658 ± 0.00000203	0.00000681 ± 0.00000231	0.0000116 ± 0.0000041	0.00000639 ± 0.00000245	0.000000844 ± 0.00000063	0.000000397 ± 0.000000397	0.00000379 ± 0.00000131	ND	0.000000282 ± 0.000000282	0.00000323 ± 0.00000323	ND	ND	0.000000413 ± 0.000000413	ND	ND	ND	0.00000318 ± 0.0000018	0.00000277 ± 0.0000015	0.00000402 ± 0.00000269
PWY-5896: superpathway of menaquinol-10 biosynthesis	Biosynthesis → Cofactor, Carrier, and Vitamin Biosynthesis → Carrier Biosynthesis → Electron Carrier Biosynthesis → Quinol and Quinone Biosynthesis → Menaquinol Biosynthesis	0.0000759 ± 0.0000133	0.0000778 ± 0.0000174	0.0000506 ± 0.0000191	0.0000987 ± 0.0000124	0.0000833 ± 0.0000275	0.0000571 ± 0.0000194	0.00000254 ± 0.00000254	0.000103 ± 0.0000121	0.0000266 ± 0.0000127	0.00000228 ± 0.00000154	ND	0.000031 ± 0.0000182	ND	ND	0.000000638 ± 0.000000638	0.0000034 ± 0.0000034	ND	0.000000672 ± 0.000000672	0.0000144 ± 0.0000106	ND	ND
PWY-7209: superpathway of pyrimidine ribonucleosides degradation	Degradation/Utilization/Assimilation → Nucleoside and Nucleotide Degradation → Pyrimidine Nucleotide Degradation → Pyrimidine Nucleobase Degradation	0.0000138 ± 0.00000404	0.0000143 ± 0.00000426	0.00000837 ± 0.00000229	0.0000221 ± 0.00000398	0.0000246 ± 0.00000709	0.0000117 ± 0.00000344	0.00000279 ± 0.00000108	0.0000066 ± 0.00000522	0.00000837 ± 0.00000341	0.00000382 ± 0.000000641	0.00000338 ± 0.00000088	0.0000152 ± 0.00000603	0.00000452 ± 0.000000734	0.00000696 ± 0.00000147	0.00000422 ± 0.00000158	0.00000231 ± 0.000000806	0.0000037 ± 0.00000108	0.00000164 ± 0.000000428	0.000002 ± 0.00000168	0.00000113 ± 0.000000557	0.000000885 ± 0.000000507
PWY-5675: nitrate reduction V (assimilatory)	Degradation/Utilization/Assimilation → Inorganic Nutrient Metabolism → Nitrogen Compound Metabolism → Nitrate Reduction	0.0000819 ± 0.0000142	0.0000606 ± 0.000013	0.0000526 ± 0.0000196	0.000127 ± 0.0000185	0.0000965 ± 0.000024	0.0000699 ± 0.0000258	0.00000474 ± 0.00000259	0.0000785 ± 0.0000101	0.0000367 ± 0.0000144	0.00000105 ± 0.000000999	0.00000108 ± 0.000000841	0.0000761 ± 0.0000207	0.00000151 ± 0.00000124	0.000000372 ± 0.000000372	0.00000296 ± 0.00000186	0.0000107 ± 0.00000792	0.000000449 ± 0.000000348	0.00000247 ± 0.00000172	0.0000174 ± 0.000012	0.00000576 ± 0.000003	0.00000399 ± 0.00000187
PWY-5840: superpathway of menaquinol-7 biosynthesis	Biosynthesis → Cofactor, Carrier, and Vitamin Biosynthesis → Carrier Biosynthesis → Electron Carrier Biosynthesis → Quinol and Quinone Biosynthesis → Menaquinol Biosynthesis	0.0000906 ± 0.00000949	0.0000903 ± 0.0000132	0.0000711 ± 0.0000192	0.000109 ± 0.0000116	0.0000994 ± 0.0000181	0.0000792 ± 0.0000187	0.0000164 ± 0.00000985	0.000103 ± 0.0000121	0.0000525 ± 0.0000138	0.00000448 ± 0.00000277	0.00000034 ± 0.00000034	0.0000493 ± 0.0000171	ND	ND	0.00000398 ± 0.00000247	0.00000471 ± 0.00000386	0.00000247 ± 0.00000155	0.00000259 ± 0.00000141	0.0000235 ± 0.0000102	0.00000426 ± 0.00000426	0.000000606 ± 0.000000417
P122-PWY: heterolactic fermentation	Generation of Precursor Metabolites and Energy → Fermentation → Fermentation to Short-Chain Fatty Acids → Fermentation to Lactate	0.0000451 ± 0.00000626	0.0000512 ± 0.00000868	0.0000553 ± 0.00000822	0.000044 ± 0.00000522	0.0000632 ± 0.0000199	0.0000742 ± 0.0000166	0.0000191 ± 0.0000043	0.0000405 ± 0.00000981	0.0000239 ± 0.00000563	0.000015 ± 0.00000217	0.0000161 ± 0.00000333	0.0000241 ± 0.00000561	0.0000152 ± 0.00000304	0.0000148 ± 0.00000385	0.0000152 ± 0.00000405	0.0000126 ± 0.00000394	0.00003 ± 0.00000527	0.0000123 ± 0.00000327	0.00000746 ± 0.00000225	0.00000719 ± 0.00000225	0.00000691 ± 0.00000286
FUC-RHAMCAT-PWY: superpathway of fucose and rhamnose degradation	Superpathways	0.0000866 ± 0.0000107	0.0000847 ± 0.0000154	0.0000639 ± 0.0000168	0.000111 ± 0.0000138	0.000108 ± 0.0000219	0.0000767 ± 0.0000185	0.00000946 ± 0.00000371	0.0000858 ± 0.0000115	0.0000467 ± 0.00000966	0.0000078 ± 0.0000023	0.00000387 ± 0.00000159	0.0000788 ± 0.0000181	0.0000028 ± 0.000000771	0.00000401 ± 0.00000103	0.00000872 ± 0.00000212	0.00000756 ± 0.00000252	0.00000431 ± 0.00000167	0.00000604 ± 0.00000171	0.0000164 ± 0.00000822	0.0000054 ± 0.00000157	0.00000498 ± 0.00000133
ORNARGDEG-PWY: superpathway of L-arginine and L-ornithine degradation	Degradation/Utilization/Assimilation → Amino Acid Degradation → Proteinogenic Amino Acid Degradation → L-arginine Degradation	0.0000553 ± 0.00000993	0.0000557 ± 0.0000146	0.00004 ± 0.0000144	0.0000956 ± 0.0000138	0.0000919 ± 0.0000235	0.0000699 ± 0.0000253	0.00000691 ± 0.00000347	0.0000742 ± 0.0000198	0.0000291 ± 0.0000109	0.00000189 ± 0.00000189	0.000000481 ± 0.000000481	0.0000413 ± 0.0000176	0.000000966 ± 0.00000053	0.000000346 ± 0.000000227	0.00000125 ± 0.000000781	0.0000033 ± 0.00000211	0.00000156 ± 0.00000104	0.00000155 ± 0.000000818	0.00000808 ± 0.00000654	0.00000075 ± 0.000000421	0.00000126 ± 0.000000498
PWY-6470: peptidoglycan biosynthesis V (&beta;-lactam resistance)	Biosynthesis → Cell Structure Biosynthesis → Cell Wall Biosynthesis → Peptidoglycan Biosynthesis	0.0000476 ± 0.0000173	0.0000187 ± 0.00000518	0.0000218 ± 0.00000639	0.0000313 ± 0.00000879	0.0000399 ± 0.0000139	0.000021 ± 0.00000588	0.000024 ± 0.00000628	0.00000913 ± 0.00000531	0.0000289 ± 0.00000851	0.0000194 ± 0.00000351	0.0000223 ± 0.0000052	0.0000256 ± 0.0000072	0.0000193 ± 0.00000331	0.0000164 ± 0.0000041	0.0000266 ± 0.00000556	0.00000884 ± 0.00000334	0.0000085 ± 0.0000029	0.00000716 ± 0.00000186	0.0000117 ± 0.00000372	0.00000445 ± 0.00000353	0.00000676 ± 0.0000026
PWY-5989: stearate biosynthesis II (bacteria and plants)	Biosynthesis → Fatty Acid and Lipid Biosynthesis → Fatty Acid Biosynthesis → Stearate Biosynthesis	0.000163 ± 0.0000237	0.000166 ± 0.0000172	0.000112 ± 0.0000317	0.000176 ± 0.0000139	0.000188 ± 0.0000301	0.000118 ± 0.0000287	0.0000331 ± 0.00000778	0.000161 ± 0.0000202	0.0000928 ± 0.0000172	0.0000165 ± 0.00000265	0.0000101 ± 0.00000299	0.000115 ± 0.0000219	0.0000185 ± 0.00000313	0.00000844 ± 0.00000153	0.0000141 ± 0.0000025	0.0000249 ± 0.00000877	0.0000132 ± 0.00000403	0.0000138 ± 0.00000366	0.0000434 ± 0.0000167	0.0000226 ± 0.00000221	0.0000169 ± 0.0000031
ARGININE-SYN4-PWY: L-ornithine de novo biosynthesis	Biosynthesis → Amino Acid Biosynthesis → Other Amino Acid Biosynthesis → L-Ornithine Biosynthesis	0.000102 ± 0.00000868	0.000113 ± 0.0000163	0.000144 ± 0.0000308	0.000127 ± 0.000011	0.000101 ± 0.00000956	0.000109 ± 0.0000188	0.00000977 ± 0.00000764	0.000106 ± 0.0000174	0.0000953 ± 0.0000171	0.00000217 ± 0.000000589	0.00000771 ± 0.0000036	0.0000811 ± 0.0000179	0.00000479 ± 0.00000143	0.00000403 ± 0.00000141	0.0000048 ± 0.00000102	0.00000378 ± 0.0000014	0.000002 ± 0.000000911	0.00000124 ± 0.000000518	0.0000279 ± 0.0000167	0.00000473 ± 0.00000233	0.0000023 ± 0.000000882
PWY-5136: fatty acid &beta;-oxidation II (peroxisome)	Degradation/Utilization/Assimilation → Fatty Acid and Lipid Degradation → Fatty Acid Degradation	0.000102 ± 0.0000173	0.0000922 ± 0.0000157	0.0000792 ± 0.0000194	0.000154 ± 0.0000166	0.000146 ± 0.0000386	0.0000895 ± 0.0000242	0.0000202 ± 0.00000542	0.000106 ± 0.0000201	0.0000547 ± 0.0000135	0.0000113 ± 0.00000117	0.0000132 ± 0.00000398	0.0000912 ± 0.0000236	0.0000133 ± 0.00000168	0.0000143 ± 0.00000219	0.00001 ± 0.0000023	0.0000121 ± 0.00000315	0.0000102 ± 0.0000016	0.00000883 ± 0.00000101	0.0000212 ± 0.000013	0.00000619 ± 0.00000134	0.00000655 ± 0.00000108
P161-PWY: acetylene degradation	Degradation/Utilization/Assimilation → Carboxylate Degradation → Fermentation to Acetate	0.000113 ± 0.00003	0.00013 ± 0.0000432	0.00011 ± 0.0000368	0.000178 ± 0.0000311	0.000206 ± 0.000055	0.00013 ± 0.0000367	0.0000137 ± 0.00000299	0.000104 ± 0.0000209	0.0000721 ± 0.0000236	0.00000866 ± 0.00000149	0.0000263 ± 0.0000107	0.000133 ± 0.0000293	0.00000692 ± 0.0000014	0.00000866 ± 0.00000172	0.0000121 ± 0.00000315	0.0000249 ± 0.00001	0.0000581 ± 0.0000113	0.0000122 ± 0.00000397	0.00004 ± 0.00000683	0.0000171 ± 0.00000387	0.0000163 ± 0.00000495
PWY-7323: superpathway of GDP-mannose-derived O-antigen building blocks biosynthesis	Biosynthesis → Carbohydrate Biosynthesis → Sugar Biosynthesis → Sugar Nucleotide Biosynthesis → GDP-sugar Biosynthesis	0.0000884 ± 0.00000736	0.0000855 ± 0.00000996	0.0000909 ± 0.0000209	0.000103 ± 0.00000895	0.000108 ± 0.0000153	0.0000962 ± 0.000016	0.0000314 ± 0.00000897	0.0000826 ± 0.0000182	0.0000659 ± 0.00000973	0.000011 ± 0.00000203	0.00000724 ± 0.00000218	0.0000641 ± 0.0000131	0.0000126 ± 0.00000165	0.0000113 ± 0.00000233	0.0000129 ± 0.00000107	0.0000193 ± 0.00000333	0.000018 ± 0.00000341	0.0000192 ± 0.00000217	0.000023 ± 0.00000432	0.0000137 ± 0.00000348	0.0000191 ± 0.00000276
P125-PWY: superpathway of (R,R)-butanediol biosynthesis	Biosynthesis → Other Biosynthesis → Butanediol Biosynthesis	0.00000501 ± 0.00000353	0.0000000959 ± 0.0000000959	0.00000109 ± 0.000000924	0.00000279 ± 0.00000117	0.00000466 ± 0.0000022	0.00000315 ± 0.00000187	0.000000454 ± 0.000000196	0.000000415 ± 0.000000415	0.00000045 ± 0.000000348	0.000000606 ± 0.000000272	ND	0.00000118 ± 0.000000634	0.00000128 ± 0.00000113	0.000000122 ± 0.000000122	0.00000093 ± 0.000000627	0.00000534 ± 0.00000249	0.0000102 ± 0.00000288	0.00000261 ± 0.00000102	0.00000696 ± 0.00000255	0.00000532 ± 0.000000848	0.00000112 ± 0.000000577
PWY-5384: sucrose degradation IV (sucrose phosphorylase)	Degradation/Utilization/Assimilation → Carbohydrate Degradation → Sugar Degradation → Sucrose Degradation	0.0000879 ± 0.0000104	0.0000849 ± 0.0000114	0.000084 ± 0.0000116	0.000127 ± 0.0000148	0.000129 ± 0.0000275	0.000127 ± 0.0000209	0.0000616 ± 0.0000151	0.0000843 ± 0.0000194	0.0000586 ± 0.0000151	0.0000368 ± 0.00000643	0.0000397 ± 0.00000575	0.0000731 ± 0.0000161	0.0000406 ± 0.00000559	0.000033 ± 0.00000586	0.0000399 ± 0.00000901	0.0000337 ± 0.00000598	0.0000555 ± 0.00000442	0.0000246 ± 0.0000044	0.0000367 ± 0.00000579	0.0000294 ± 0.00000325	0.0000215 ± 0.00000392
PWY4LZ-257: superpathway of fermentation (Chlamydomonas reinhardtii)	Generation of Precursor Metabolites and Energy → Fermentation → Fermentation of Pyruvate	0.0000947 ± 0.0000169	0.000105 ± 0.0000284	0.0000941 ± 0.0000278	0.00016 ± 0.0000227	0.000151 ± 0.0000294	0.00012 ± 0.000033	0.0000182 ± 0.00000363	0.000109 ± 0.0000246	0.0000664 ± 0.0000204	0.0000106 ± 0.00000183	0.0000247 ± 0.00000786	0.000131 ± 0.0000297	0.00000984 ± 0.00000223	0.0000102 ± 0.00000188	0.0000145 ± 0.00000374	0.0000289 ± 0.0000106	0.0000487 ± 0.00000722	0.0000147 ± 0.00000429	0.0000434 ± 0.00000776	0.0000177 ± 0.00000335	0.000018 ± 0.00000447
PWY1G-0: mycothiol biosynthesis	Biosynthesis → Cofactor, Carrier, and Vitamin Biosynthesis → Carrier Biosynthesis → Electron Carrier Biosynthesis → Reductant Biosynthesis	ND	ND	ND	ND	ND	ND	0.000000143 ± 0.0000000955	ND	0.00000123 ± 0.000000668	0.000000111 ± 0.000000111	0.000000384 ± 0.000000272	0.000000621 ± 0.000000352	0.000000457 ± 0.000000307	0.00000067 ± 0.000000529	0.00000104 ± 0.000000642	0.000000825 ± 0.000000434	0.000000672 ± 0.000000364	0.000000452 ± 0.000000213	0.00000106 ± 0.000000567	0.000000242 ± 0.000000242	0.000000738 ± 0.000000373
PWY-5121: superpathway of geranylgeranyl diphosphate biosynthesis II (via MEP)	Biosynthesis → Polyprenyl Biosynthesis → Geranylgeranyl Diphosphate Biosynthesis	0.00000569 ± 0.00000397	0.0000163 ± 0.0000039	0.0000181 ± 0.00000478	0.00000937 ± 0.00000361	0.00000231 ± 0.00000231	0.0000146 ± 0.00000417	0.0000182 ± 0.00000538	0.0000045 ± 0.0000045	0.00000823 ± 0.00000348	0.0000204 ± 0.00000556	0.000019 ± 0.00000476	0.00000481 ± 0.00000306	0.000027 ± 0.00000597	0.0000276 ± 0.00000596	0.0000111 ± 0.00000303	0.0000243 ± 0.00000187	0.0000211 ± 0.000003	0.0000252 ± 0.0000033	0.0000132 ± 0.0000029	0.0000151 ± 0.00000248	0.0000178 ± 0.00000156
PWY-6071: superpathway of phenylethylamine degradation	Degradation/Utilization/Assimilation → Amine and Polyamine Degradation	0.00000635 ± 0.00000177	0.00000398 ± 0.00000132	0.00000398 ± 0.00000171	0.0000117 ± 0.000003	0.00000773 ± 0.00000373	0.00000403 ± 0.00000195	ND	0.00000629 ± 0.00000284	0.00000299 ± 0.00000182	ND	ND	0.00000243 ± 0.00000186	ND	ND	ND	ND	ND	ND	0.000000555 ± 0.000000555	ND	ND
POLYISOPRENSYN-PWY: polyisoprenoid biosynthesis (E. coli)	Biosynthesis → Polyprenyl Biosynthesis → All-trans Polyprenyl Biosynthesis	0.0000736 ± 0.0000113	0.0000732 ± 0.00000567	0.0000558 ± 0.0000103	0.000093 ± 0.00000758	0.0000885 ± 0.0000129	0.0000778 ± 0.0000157	0.0000198 ± 0.00000669	0.0000622 ± 0.0000229	0.0000531 ± 0.000012	0.0000116 ± 0.00000192	0.0000112 ± 0.00000316	0.0000675 ± 0.0000132	0.0000152 ± 0.00000266	0.0000154 ± 0.00000342	0.0000149 ± 0.00000286	0.00000982 ± 0.00000157	0.00000772 ± 0.00000121	0.00000918 ± 0.00000131	0.0000154 ± 0.00000644	0.00000578 ± 0.000000994	0.0000101 ± 0.00000249
PWY-5861: superpathway of demethylmenaquinol-8 biosynthesis	Biosynthesis → Cofactor, Carrier, and Vitamin Biosynthesis → Carrier Biosynthesis → Electron Carrier Biosynthesis → Quinol and Quinone Biosynthesis → Demethylmenaquinol Biosynthesis → Demethylmenaquinol-8 Biosynthesis	0.0000916 ± 0.0000102	0.000086 ± 0.000013	0.0000672 ± 0.0000203	0.000114 ± 0.0000129	0.000101 ± 0.0000226	0.0000776 ± 0.0000205	0.0000108 ± 0.00000751	0.0000958 ± 0.00000876	0.0000463 ± 0.0000135	0.0000022 ± 0.00000143	0.0000034 ± 0.00000319	0.0000794 ± 0.0000176	ND	ND	0.0000029 ± 0.00000191	0.00000368 ± 0.00000312	0.00000114 ± 0.000000908	0.00000165 ± 0.000000908	0.0000163 ± 0.00000936	0.00000202 ± 0.00000202	0.000000354 ± 0.000000238
PWY-5899: superpathway of menaquinol-13 biosynthesis	Biosynthesis → Cofactor, Carrier, and Vitamin Biosynthesis → Carrier Biosynthesis → Electron Carrier Biosynthesis → Quinol and Quinone Biosynthesis → Menaquinol Biosynthesis	0.000113 ± 0.0000125	0.000108 ± 0.0000157	0.0000843 ± 0.0000246	0.000136 ± 0.0000148	0.000124 ± 0.0000265	0.0000951 ± 0.0000239	0.0000158 ± 0.00000965	0.000126 ± 0.0000181	0.0000566 ± 0.0000157	0.00000419 ± 0.00000259	0.00000488 ± 0.00000454	0.0000977 ± 0.0000214	ND	ND	0.00000399 ± 0.00000262	0.00000497 ± 0.00000421	0.00000222 ± 0.00000141	0.00000235 ± 0.00000128	0.0000259 ± 0.0000121	0.00000415 ± 0.00000415	0.000000541 ± 0.000000371
PWY-5845: superpathway of menaquinol-9 biosynthesis	Biosynthesis → Cofactor, Carrier, and Vitamin Biosynthesis → Carrier Biosynthesis → Electron Carrier Biosynthesis → Quinol and Quinone Biosynthesis → Menaquinol Biosynthesis	0.000101 ± 0.0000115	0.0000993 ± 0.0000134	0.0000676 ± 0.0000213	0.000106 ± 0.0000108	0.000104 ± 0.0000216	0.0000725 ± 0.0000182	0.00000825 ± 0.00000536	0.000103 ± 0.0000121	0.0000435 ± 0.000011	0.00000228 ± 0.00000154	ND	0.0000566 ± 0.0000178	ND	ND	0.00000244 ± 0.00000184	0.0000034 ± 0.0000034	ND	0.00000119 ± 0.000000801	0.0000167 ± 0.0000128	0.00000337 ± 0.00000337	ND
HEME-BIOSYNTHESIS-II: heme biosynthesis I (aerobic)	Biosynthesis → Cofactor, Carrier, and Vitamin Biosynthesis → Enzyme Cofactor Biosynthesis → Heme Biosynthesis → Heme b Biosynthesis	0.000065 ± 0.00000891	0.0000606 ± 0.00000957	0.0000482 ± 0.0000129	0.000098 ± 0.0000152	0.0000784 ± 0.0000176	0.0000661 ± 0.0000217	0.00000943 ± 0.00000227	0.0000638 ± 0.00000426	0.0000368 ± 0.0000108	0.0000126 ± 0.00000228	0.0000169 ± 0.00000627	0.0000623 ± 0.0000216	0.00000649 ± 0.00000103	0.00000717 ± 0.00000163	0.00000785 ± 0.00000217	0.00000679 ± 0.0000018	0.00000839 ± 0.000000987	0.00000764 ± 0.00000177	0.0000175 ± 0.00000498	0.0000095 ± 0.00000136	0.00000831 ± 0.00000157
PWY-5177: glutaryl-CoA degradation	Degradation/Utilization/Assimilation → Carboxylate Degradation	0.0000943 ± 0.0000134	0.0000899 ± 0.0000123	0.00007 ± 0.0000146	0.000105 ± 0.0000132	0.000102 ± 0.0000209	0.0000722 ± 0.0000143	0.0000498 ± 0.00000695	0.000117 ± 0.00003	0.000066 ± 0.0000151	0.0000474 ± 0.00000813	0.0000571 ± 0.00000943	0.0000635 ± 0.00000714	0.0000574 ± 0.00000658	0.0000719 ± 0.0000136	0.0000412 ± 0.00000814	0.0000375 ± 0.00000711	0.0000533 ± 0.00000875	0.0000363 ± 0.00000687	0.0000371 ± 0.00000771	0.0000173 ± 0.00000321	0.0000198 ± 0.00000489
P164-PWY: purine nucleobases degradation I (anaerobic)	Degradation/Utilization/Assimilation → Nucleoside and Nucleotide Degradation → Purine Nucleotide Degradation	0.0000838 ± 0.00000805	0.0000793 ± 0.0000118	0.0000706 ± 0.0000114	0.0000918 ± 0.0000127	0.0000999 ± 0.00001	0.0000869 ± 0.0000147	0.0000416 ± 0.00000746	0.000104 ± 0.0000246	0.0000636 ± 0.0000119	0.0000346 ± 0.00000191	0.0000407 ± 0.00000922	0.0000629 ± 0.0000144	0.0000395 ± 0.00000389	0.0000355 ± 0.00000361	0.0000395 ± 0.00000644	0.0000308 ± 0.00000432	0.0000283 ± 0.00000282	0.0000294 ± 0.00000321	0.0000281 ± 0.00000206	0.0000276 ± 0.00000408	0.0000242 ± 0.00000217
CODH-PWY: reductive acetyl coenzyme A pathway	Degradation/Utilization/Assimilation → C1 Compound Utilization and Assimilation → CO2 Fixation → Autotrophic CO2 Fixation	0.000000478 ± 0.000000399	0.000000326 ± 0.000000326	ND	0.00000266 ± 0.00000124	0.00000232 ± 0.00000188	0.00000082 ± 0.00000049	ND	0.000000867 ± 0.000000867	0.00000175 ± 0.00000153	ND	ND	ND	ND	ND	ND	ND	ND	ND	ND	ND	ND
P4-PWY: superpathway of L-lysine, L-threonine and L-methionine biosynthesis I	Biosynthesis → Amino Acid Biosynthesis	0.000141 ± 0.0000169	0.000146 ± 0.0000165	0.000101 ± 0.0000264	0.000168 ± 0.0000176	0.000153 ± 0.0000272	0.000108 ± 0.0000277	0.0000222 ± 0.00000562	0.000136 ± 0.0000284	0.0000679 ± 0.0000163	0.000015 ± 0.00000292	0.0000143 ± 0.00000698	0.000101 ± 0.000018	0.000013 ± 0.00000259	0.00000943 ± 0.0000024	0.0000174 ± 0.00000312	0.0000146 ± 0.000006	0.00000795 ± 0.00000329	0.0000104 ± 0.00000343	0.0000308 ± 0.0000101	0.0000215 ± 0.00000726	0.0000178 ± 0.00000603
PWY0-1479: tRNA processing	Macromolecule Modification → Nucleic Acid Processing	0.000104 ± 0.0000106	0.000104 ± 0.0000167	0.0000941 ± 0.0000189	0.000144 ± 0.0000168	0.000125 ± 0.0000131	0.0000972 ± 0.0000296	0.00005 ± 0.0000142	0.000127 ± 0.0000146	0.0000614 ± 0.0000173	0.0000201 ± 0.00000589	0.0000335 ± 0.00000873	0.000105 ± 0.0000236	0.0000146 ± 0.0000034	0.0000163 ± 0.00000523	0.0000296 ± 0.0000061	0.0000174 ± 0.00000607	0.0000128 ± 0.00000235	0.0000234 ± 0.0000091	0.0000317 ± 0.00000899	0.0000163 ± 0.00000591	0.0000109 ± 0.00000278
PWY-5705: allantoin degradation to glyoxylate III	Degradation/Utilization/Assimilation → Amine and Polyamine Degradation → Allantoin Degradation	0.0000184 ± 0.00000528	0.0000163 ± 0.00000728	0.0000113 ± 0.00000458	0.0000285 ± 0.0000051	0.0000296 ± 0.0000113	0.0000159 ± 0.00000752	0.000000829 ± 0.000000697	0.0000303 ± 0.00000786	0.00000648 ± 0.00000287	0.000000127 ± 0.000000127	ND	0.00000568 ± 0.00000292	0.000000073 ± 0.000000073	ND	ND	ND	ND	0.000000228 ± 0.000000228	0.00000264 ± 0.00000264	0.0000000849 ± 0.0000000597	ND
PWY-5030: L-histidine degradation III	Degradation/Utilization/Assimilation → Amino Acid Degradation → Proteinogenic Amino Acid Degradation → L-histidine Degradation	0.0000389 ± 0.00000902	0.000042 ± 0.0000157	0.0000673 ± 0.0000161	0.0000267 ± 0.00000973	0.0000162 ± 0.00000721	0.000037 ± 0.00000838	0.0000161 ± 0.00000749	0.0000273 ± 0.0000146	0.0000596 ± 0.0000136	0.0000132 ± 0.0000034	0.00000459 ± 0.00000224	0.0000302 ± 0.00000829	0.00000692 ± 0.00000187	0.00000753 ± 0.00000136	0.00000734 ± 0.00000214	0.0000367 ± 0.00000882	0.0000104 ± 0.0000026	0.0000271 ± 0.00000808	0.0000167 ± 0.00000531	0.0000172 ± 0.00000912	0.0000126 ± 0.00000491
GLUCARDEG-PWY: D-glucarate degradation I	Degradation/Utilization/Assimilation → Carboxylate Degradation → Sugar Acid Degradation → D-Glucarate Degradation	0.0000543 ± 0.000008	0.0000561 ± 0.00000902	0.0000422 ± 0.0000108	0.0000997 ± 0.0000225	0.0000729 ± 0.0000171	0.000059 ± 0.0000201	0.00000296 ± 0.00000133	0.0000448 ± 0.000018	0.0000259 ± 0.00000803	0.00000127 ± 0.000000879	0.00000145 ± 0.00000145	0.0000731 ± 0.0000242	0.00000149 ± 0.000000668	0.0000000673 ± 0.0000000673	0.00000183 ± 0.000000871	0.00000291 ± 0.00000164	0.000000592 ± 0.000000419	0.000000754 ± 0.000000376	0.00000879 ± 0.00000529	0.000000787 ± 0.000000346	0.000000489 ± 0.000000283
PWY-6953: dTDP-3-acetamido-3,6-dideoxy-&alpha;-D-galactose biosynthesis	Biosynthesis → Carbohydrate Biosynthesis → Sugar Biosynthesis → Sugar Nucleotide Biosynthesis → dTDP-sugar Biosynthesis	0.000038 ± 0.0000202	0.0000149 ± 0.00000871	0.00000903 ± 0.00000554	0.0000282 ± 0.0000137	0.0000377 ± 0.000024	0.0000172 ± 0.00000678	0.00000324 ± 0.00000303	ND	0.0000166 ± 0.00000754	0.0000000773 ± 0.0000000773	0.000000472 ± 0.000000326	0.00000857 ± 0.0000038	0.000000193 ± 0.0000000991	0.000000439 ± 0.000000215	0.000000566 ± 0.000000431	0.000000581 ± 0.000000416	0.000000563 ± 0.000000261	0.000000779 ± 0.000000385	0.0000179 ± 0.0000172	0.000000425 ± 0.000000237	0.000000791 ± 0.000000312
PWY-5791: 1,4-dihydroxy-2-naphthoate biosynthesis II (plants)	Biosynthesis → Cofactor, Carrier, and Vitamin Biosynthesis → Carrier Biosynthesis → Electron Carrier Biosynthesis → Quinol and Quinone Biosynthesis → 1,4-Dihydroxy-2-Naphthoate Biosynthesis	0.0000661 ± 0.00000935	0.0000583 ± 0.0000108	0.0000468 ± 0.0000152	0.000096 ± 0.0000133	0.0000847 ± 0.0000238	0.0000627 ± 0.0000203	0.0000085 ± 0.00000622	0.0000931 ± 0.00000919	0.0000341 ± 0.0000126	0.00000155 ± 0.000000963	0.00000208 ± 0.00000196	0.000067 ± 0.0000169	ND	ND	0.00000168 ± 0.00000119	0.00000224 ± 0.00000198	0.000000784 ± 0.000000507	0.000000822 ± 0.000000451	0.0000123 ± 0.00000647	0.00000182 ± 0.00000182	0.000000183 ± 0.000000125
P108-PWY: pyruvate fermentation to propanoate I	Generation of Precursor Metabolites and Energy → Fermentation → Fermentation to Short-Chain Fatty Acids → Fermentation to Propanoate → Pyruvate Fermentation to Propanoate	0.0000457 ± 0.0000082	0.0000408 ± 0.00000719	0.0000382 ± 0.00000346	0.0000368 ± 0.00000558	0.0000395 ± 0.0000062	0.0000438 ± 0.00000656	0.000023 ± 0.00000257	0.0000141 ± 0.00000533	0.000031 ± 0.00000569	0.0000187 ± 0.00000227	0.0000231 ± 0.00000452	0.0000239 ± 0.0000054	0.0000242 ± 0.00000414	0.0000223 ± 0.00000119	0.0000275 ± 0.00000384	0.0000277 ± 0.00000312	0.0000272 ± 0.00000335	0.0000274 ± 0.00000274	0.0000228 ± 0.00000382	0.0000165 ± 0.00000167	0.0000236 ± 0.00000275
PWY-5860: superpathway of demethylmenaquinol-6 biosynthesis I	Biosynthesis → Cofactor, Carrier, and Vitamin Biosynthesis → Carrier Biosynthesis → Electron Carrier Biosynthesis → Quinol and Quinone Biosynthesis → Demethylmenaquinol Biosynthesis → Demethylmenaquinol-6 Biosynthesis	0.0000585 ± 0.0000109	0.0000594 ± 0.0000142	0.0000384 ± 0.0000148	0.0000771 ± 0.0000102	0.0000641 ± 0.0000214	0.0000438 ± 0.0000157	0.00000173 ± 0.00000173	0.0000806 ± 0.00000912	0.0000203 ± 0.00001	0.00000155 ± 0.00000105	ND	0.000024 ± 0.0000145	ND	ND	0.000000428 ± 0.000000428	0.00000244 ± 0.00000244	ND	0.000000453 ± 0.000000453	0.0000111 ± 0.00000815	ND	ND
P163-PWY: L-lysine fermentation to acetate and butanoate	Generation of Precursor Metabolites and Energy → Fermentation → Fermentation to Short-Chain Fatty Acids → Fermentation to Acetate and Butanoate	0.00000222 ± 0.000000906	0.00000769 ± 0.00000126	0.0000112 ± 0.00000187	0.00000799 ± 0.00000384	0.00000322 ± 0.00000123	0.0000108 ± 0.00000359	0.00000251 ± 0.00000237	0.00000133 ± 0.00000133	0.0000067 ± 0.00000278	0.000000157 ± 0.000000105	0.0000000634 ± 0.0000000634	0.00000241 ± 0.0000012	0.0000000902 ± 0.0000000902	0.0000000595 ± 0.0000000595	0.000000576 ± 0.000000174	0.000000271 ± 0.000000271	0.000000134 ± 0.000000134	0.00000048 ± 0.00000048	0.000000515 ± 0.000000515	0.000000835 ± 0.000000616	ND
KETOGLUCONMET-PWY: ketogluconate metabolism	Degradation/Utilization/Assimilation → Carboxylate Degradation → Sugar Acid Degradation	0.0000376 ± 0.00000694	0.0000359 ± 0.0000119	0.000033 ± 0.0000116	0.0000584 ± 0.0000135	0.0000558 ± 0.0000128	0.0000366 ± 0.0000138	0.00000227 ± 0.0000011	0.0000438 ± 0.0000175	0.0000155 ± 0.00000535	0.000000216 ± 0.000000196	ND	0.000041 ± 0.0000162	0.000000579 ± 0.000000413	0.0000000896 ± 0.0000000896	0.000000416 ± 0.00000022	0.000000349 ± 0.000000229	0.000000743 ± 0.000000743	0.000000373 ± 0.000000373	0.00000342 ± 0.00000274	0.00000133 ± 0.0000007	0.00000126 ± 0.000000608
PWY-7446: sulfoglycolysis	Degradation/Utilization/Assimilation → Secondary Metabolite Degradation → Sugar Derivative Degradation → Sulfoquinovose Degradation	0.0000102 ± 0.00000334	0.0000103 ± 0.00000388	0.00000681 ± 0.00000288	0.0000243 ± 0.00000559	0.0000139 ± 0.00000754	0.0000103 ± 0.00000729	0.000000607 ± 0.000000607	0.0000213 ± 0.0000112	0.00000583 ± 0.00000257	0.0000000841 ± 0.0000000841	ND	0.000014 ± 0.00000566	0.0000000536 ± 0.0000000536	ND	ND	ND	0.0000000682 ± 0.0000000682	0.0000000913 ± 0.0000000913	0.00000165 ± 0.0000015	ND	ND
PWY-6471: peptidoglycan biosynthesis IV (Enterococcus faecium)	Biosynthesis → Cell Structure Biosynthesis → Cell Wall Biosynthesis → Peptidoglycan Biosynthesis	0.0000565 ± 0.0000208	0.0000219 ± 0.00000657	0.0000275 ± 0.00000867	0.0000366 ± 0.0000105	0.0000435 ± 0.0000167	0.0000318 ± 0.0000115	0.0000535 ± 0.0000147	0.00002 ± 0.0000125	0.0000374 ± 0.0000104	0.000044 ± 0.00000623	0.0000586 ± 0.0000163	0.0000361 ± 0.00000931	0.0000522 ± 0.000008	0.0000591 ± 0.00000968	0.0000849 ± 0.0000167	0.0000536 ± 0.0000177	0.000085 ± 0.0000163	0.0000353 ± 0.00000771	0.0000599 ± 0.000014	0.0000373 ± 0.00000404	0.0000512 ± 0.0000115
P105-PWY: TCA cycle IV (2-oxoglutarate decarboxylase)	Generation of Precursor Metabolites and Energy → TCA cycle	0.0000461 ± 0.00000746	0.0000365 ± 0.00000296	0.0000358 ± 0.0000108	0.000069 ± 0.0000138	0.0000554 ± 0.0000103	0.000051 ± 0.0000143	0.0000116 ± 0.00000659	0.0000766 ± 0.0000133	0.0000368 ± 0.0000103	0.00000249 ± 0.00000249	0.000000663 ± 0.000000663	0.0000521 ± 0.0000128	0.000000741 ± 0.000000741	ND	0.00000421 ± 0.00000268	0.00000689 ± 0.00000482	0.000000786 ± 0.000000786	0.00000228 ± 0.00000159	0.0000203 ± 0.00000711	0.0000104 ± 0.00000521	0.00000381 ± 0.00000173
PWY-5723: Rubisco shunt	Generation of Precursor Metabolites and Energy	0.000118 ± 0.000024	0.0000922 ± 0.0000241	0.0000721 ± 0.0000289	0.000173 ± 0.0000271	0.000151 ± 0.0000439	0.000109 ± 0.0000434	0.0000102 ± 0.00000365	0.000193 ± 0.0000245	0.0000605 ± 0.0000208	0.00000237 ± 0.00000145	0.00000135 ± 0.000000847	0.000143 ± 0.0000385	0.00000522 ± 0.00000149	0.00000355 ± 0.00000136	0.00000186 ± 0.000000672	0.00000665 ± 0.00000355	0.00000368 ± 0.00000124	0.00000461 ± 0.00000149	0.0000247 ± 0.0000145	0.0000025 ± 0.00000125	0.00000416 ± 0.00000124
PWY-6590: superpathway of Clostridium acetobutylicum acidogenic fermentation	Generation of Precursor Metabolites and Energy → Fermentation → Fermentation of Pyruvate	0.0000157 ± 0.00000357	0.0000274 ± 0.00000748	0.0000237 ± 0.00000425	0.0000167 ± 0.00000568	0.00000438 ± 0.00000256	0.0000234 ± 0.00000619	0.000021 ± 0.00000512	0.0000191 ± 0.0000142	0.000023 ± 0.00000496	0.0000162 ± 0.00000217	0.0000165 ± 0.00000379	0.0000165 ± 0.00000686	0.0000196 ± 0.00000198	0.0000214 ± 0.00000269	0.0000184 ± 0.0000029	0.0000188 ± 0.00000471	0.0000167 ± 0.00000277	0.0000186 ± 0.00000345	0.00000989 ± 0.00000291	0.00000973 ± 0.00000274	0.000015 ± 0.00000246
PWY-5918: superpathay of heme biosynthesis from glutamate	Biosynthesis → Cofactor, Carrier, and Vitamin Biosynthesis → Enzyme Cofactor Biosynthesis → Heme Biosynthesis → Heme b Biosynthesis	0.0000803 ± 0.00000877	0.0000783 ± 0.0000108	0.0000595 ± 0.000014	0.000107 ± 0.0000136	0.0000934 ± 0.0000199	0.0000678 ± 0.0000205	0.0000119 ± 0.00000339	0.0000601 ± 0.0000211	0.0000422 ± 0.0000109	0.00000839 ± 0.00000238	0.0000119 ± 0.00000628	0.0000667 ± 0.0000196	0.00000947 ± 0.00000181	0.0000109 ± 0.00000207	0.00000763 ± 0.00000269	0.00000892 ± 0.00000219	0.0000121 ± 0.000000941	0.00000959 ± 0.00000246	0.0000209 ± 0.00000612	0.000017 ± 0.00000288	0.0000131 ± 0.00000302
HCAMHPDEG-PWY: 3-phenylpropanoate and 3-(3-hydroxyphenyl)propanoate degradation to 2-oxopent-4-enoate	Degradation/Utilization/Assimilation → Aromatic Compound Degradation → Phenolic Compound Degradation	0.0000405 ± 0.00001	0.0000311 ± 0.0000105	0.0000244 ± 0.00000974	0.0000736 ± 0.0000126	0.0000563 ± 0.0000183	0.0000429 ± 0.0000199	0.000000924 ± 0.000000553	0.0000579 ± 0.00000973	0.0000186 ± 0.00000782	0.000000309 ± 0.000000309	0.000000731 ± 0.000000731	0.0000494 ± 0.0000175	0.000000216 ± 0.000000216	ND	0.000000123 ± 0.000000123	0.00000188 ± 0.0000017	0.000000164 ± 0.000000164	0.000000244 ± 0.000000244	0.00000663 ± 0.00000499	0.0000012 ± 0.000000778	0.0000003 ± 0.0000002
PWY-6969: TCA cycle V (2-oxoglutarate:ferredoxin oxidoreductase)	Generation of Precursor Metabolites and Energy → TCA cycle	0.0000842 ± 0.0000166	0.0000678 ± 0.000024	0.0000474 ± 0.0000112	0.0000922 ± 0.0000179	0.0000785 ± 0.0000214	0.0000818 ± 0.0000191	0.0000351 ± 0.00000747	0.0000871 ± 0.0000218	0.0000531 ± 0.00000943	0.0000263 ± 0.00000248	0.0000205 ± 0.00000193	0.0000724 ± 0.00000963	0.0000283 ± 0.0000023	0.000025 ± 0.00000213	0.0000302 ± 0.00000194	0.0000324 ± 0.00000361	0.0000298 ± 0.00000347	0.0000298 ± 0.00000242	0.0000409 ± 0.00000496	0.000045 ± 0.00000419	0.0000308 ± 0.00000379
PWY-6549: L-glutamine biosynthesis III	Biosynthesis → Amino Acid Biosynthesis → Proteinogenic Amino Acid Biosynthesis → L-glutamine Biosynthesis	0.0000445 ± 0.00000504	0.0000358 ± 0.00000313	0.0000358 ± 0.00000453	0.0000465 ± 0.00000653	0.0000482 ± 0.00000589	0.0000449 ± 0.00000715	0.0000638 ± 0.00000752	0.0000279 ± 0.0000166	0.0000415 ± 0.00000562	0.0000539 ± 0.0000114	0.0000461 ± 0.000011	0.0000381 ± 0.000007	0.0000482 ± 0.00000605	0.0000479 ± 0.00000638	0.000042 ± 0.00000559	0.0000551 ± 0.00000967	0.0000505 ± 0.00000634	0.0000422 ± 0.00000606	0.0000452 ± 0.00000487	0.0000418 ± 0.00000399	0.0000318 ± 0.00000461
PWY-621: sucrose degradation III (sucrose invertase)	Degradation/Utilization/Assimilation → Carbohydrate Degradation → Sugar Degradation → Sucrose Degradation	0.0000816 ± 0.0000126	0.0000893 ± 0.0000128	0.0000934 ± 0.000011	0.0000975 ± 0.0000139	0.0000939 ± 0.0000182	0.000103 ± 0.0000175	0.0000487 ± 0.0000115	0.0000676 ± 0.0000154	0.0000527 ± 0.00000916	0.0000199 ± 0.00000445	0.0000187 ± 0.00000522	0.0000533 ± 0.0000105	0.0000214 ± 0.00000374	0.0000195 ± 0.00000359	0.000022 ± 0.00000451	0.0000248 ± 0.00000546	0.0000352 ± 0.0000048	0.0000171 ± 0.00000228	0.0000395 ± 0.00000489	0.0000271 ± 0.00000393	0.0000251 ± 0.00000224
PWY-6185: 4-methylcatechol degradation (ortho cleavage)	Degradation/Utilization/Assimilation → Aromatic Compound Degradation	ND	0.00000208 ± 0.00000171	ND	ND	ND	ND	ND	ND	ND	ND	ND	ND	ND	ND	ND	ND	ND	ND	0.000000141 ± 0.000000141	ND	ND
PWY-7456: mannan degradation	Degradation/Utilization/Assimilation → Carbohydrate Degradation → Polysaccharide Degradation	0.0000965 ± 0.0000129	0.0000891 ± 0.00000275	0.0000946 ± 0.0000173	0.0000616 ± 0.0000125	0.000112 ± 0.0000165	0.0000583 ± 0.0000112	0.00004 ± 0.00000504	0.0000226 ± 0.0000144	0.0000483 ± 0.00000717	0.0000335 ± 0.00000513	0.0000193 ± 0.00000343	0.0000359 ± 0.00000902	0.0000324 ± 0.00000475	0.0000302 ± 0.00000508	0.0000262 ± 0.00000389	0.0000455 ± 0.00000607	0.0000348 ± 0.00000397	0.0000465 ± 0.00000391	0.0000478 ± 0.0000139	0.000021 ± 0.00000395	0.0000296 ± 0.00000184
P261-PWY: coenzyme M biosynthesis I	Biosynthesis → Cofactor, Carrier, and Vitamin Biosynthesis → Carrier Biosynthesis → Single Carbon Carrier Biosynthesis → Coenzyme M Biosynthesis	ND	ND	ND	ND	ND	ND	ND	ND	ND	0.0000000621 ± 0.0000000621	ND	ND	0.000000082 ± 0.000000082	ND	ND	ND	ND	0.0000000793 ± 0.0000000793	ND	ND	0.000000203 ± 0.000000137
PWY-6478: GDP-D-glycero-&alpha;-D-manno-heptose biosynthesis	iosynthesis → Carbohydrate Biosynthesis → Sugar Biosynthesis → Sugar Nucleotide Biosynthesis → GDP-sugar Biosynthesis	0.0000197 ± 0.00000821	0.0000199 ± 0.000009	0.0000121 ± 0.00000439	0.00000424 ± 0.00000136	0.0000167 ± 0.00000243	0.000008 ± 0.00000286	ND	0.00000054 ± 0.00000054	0.00000713 ± 0.00000466	ND	ND	0.0000048 ± 0.00000352	ND	0.0000000625 ± 0.0000000625	ND	0.00000017 ± 0.00000017	0.000000125 ± 0.000000125	0.00000017 ± 0.000000125	0.0000000901 ± 0.0000000901	ND	ND
PWY-7328: superpathway of UDP-glucose-derived O-antigen building blocks biosynthesis	Biosynthesis → Carbohydrate Biosynthesis → Sugar Biosynthesis → Sugar Nucleotide Biosynthesis → UDP-sugar Biosynthesis	0.0000596 ± 0.00000858	0.000043 ± 0.00000943	0.0000418 ± 0.0000127	0.0000615 ± 0.0000095	0.000057 ± 0.0000134	0.0000402 ± 0.0000107	0.0000178 ± 0.00000908	0.0000731 ± 0.00000674	0.00002 ± 0.00000651	0.00000234 ± 0.000000972	0.00000209 ± 0.000000987	0.000032 ± 0.00000832	0.00000205 ± 0.00000108	0.000000896 ± 0.000000393	0.00000332 ± 0.00000138	0.00000492 ± 0.00000199	0.00000605 ± 0.00000433	0.00000353 ± 0.00000222	0.0000118 ± 0.00000464	0.00000577 ± 0.00000239	0.00000666 ± 0.00000287
ECASYN-PWY: enterobacterial common antigen biosynthesis	Biosynthesis → Cell Structure Biosynthesis → Lipopolysaccharide Biosynthesis	0.0000221 ± 0.00000529	0.0000194 ± 0.00000591	0.0000148 ± 0.00000685	0.0000343 ± 0.00000532	0.0000299 ± 0.0000113	0.000019 ± 0.0000084	0.000000851 ± 0.000000615	0.0000288 ± 0.00000833	0.00000915 ± 0.00000401	0.000000188 ± 0.000000188	ND	0.0000149 ± 0.00000725	ND	ND	0.000000411 ± 0.000000411	0.000000617 ± 0.000000617	0.000000206 ± 0.000000206	ND	0.00000302 ± 0.00000302	ND	ND
PWY-5863: superpathway of phylloquinol biosynthesis	Biosynthesis → Cofactor, Carrier, and Vitamin Biosynthesis → Carrier Biosynthesis → Electron Carrier Biosynthesis → Quinol and Quinone Biosynthesis → Phylloquinol Biosynthesis	0.0000505 ± 0.00000814	0.00004 ± 0.00000826	0.0000316 ± 0.00000965	0.0000586 ± 0.000008	0.0000568 ± 0.0000149	0.0000449 ± 0.0000125	0.00000807 ± 0.00000623	0.0000688 ± 0.00000269	0.0000267 ± 0.00000794	0.00000153 ± 0.000000956	0.000000114 ± 0.000000114	0.0000338 ± 0.0000124	ND	ND	0.00000109 ± 0.000000613	0.00000174 ± 0.00000145	0.000000851 ± 0.000000542	0.000000866 ± 0.00000047	0.00000932 ± 0.00000491	0.00000196 ± 0.00000196	0.000000206 ± 0.000000141
PWY-5862: superpathway of demethylmenaquinol-9 biosynthesis	Biosynthesis → Cofactor, Carrier, and Vitamin Biosynthesis → Carrier Biosynthesis → Electron Carrier Biosynthesis → Quinol and Quinone Biosynthesis → Demethylmenaquinol Biosynthesis	0.0000803 ± 0.00000997	0.0000771 ± 0.0000113	0.0000526 ± 0.0000174	0.0000834 ± 0.00000905	0.0000812 ± 0.0000185	0.0000557 ± 0.0000148	0.00000584 ± 0.00000385	0.0000806 ± 0.00000912	0.0000326 ± 0.00000875	0.00000155 ± 0.00000105	ND	0.0000434 ± 0.0000141	ND	ND	0.00000169 ± 0.00000129	0.00000244 ± 0.00000244	ND	0.000000801 ± 0.00000054	0.0000132 ± 0.0000102	0.00000238 ± 0.00000238	ND
PWY-7317: superpathway of dTDP-glucose-derived O-antigen building blocks biosynthesis	Biosynthesis → Carbohydrate Biosynthesis → Sugar Biosynthesis → Sugar Nucleotide Biosynthesis → dTDP-sugar Biosynthesis	ND	ND	0.000000253 ± 0.000000253	ND	ND	ND	ND	ND	ND	ND	ND	ND	ND	ND	ND	ND	ND	ND	ND	ND	ND
P124-PWY: Bifidobacterium shunt	Degradation/Utilization/Assimilation → Carboxylate Degradation → Fermentation to Acetate	0.0000467 ± 0.0000115	0.0000538 ± 0.0000137	0.0000638 ± 0.0000117	0.0000406 ± 0.00000605	0.0000627 ± 0.0000339	0.0000855 ± 0.0000214	0.0000414 ± 0.0000104	0.000018 ± 0.0000115	0.0000301 ± 0.00000572	0.0000432 ± 0.00000623	0.0000474 ± 0.0000108	0.0000241 ± 0.00000711	0.000058 ± 0.00000826	0.0000741 ± 0.0000193	0.0000407 ± 0.0000104	0.0000251 ± 0.00000706	0.0000589 ± 0.0000123	0.0000334 ± 0.00000697	0.00000699 ± 0.00000211	0.0000142 ± 0.00000466	0.0000141 ± 0.00000556
ORNDEG-PWY: superpathway of ornithine degradation	Degradation/Utilization/Assimilation → Amine and Polyamine Degradation	0.000094 ± 0.00002	0.0000807 ± 0.0000258	0.0000628 ± 0.0000168	0.000155 ± 0.0000257	0.000137 ± 0.0000425	0.000105 ± 0.0000355	0.0000117 ± 0.00000466	0.00011 ± 0.000026	0.0000521 ± 0.0000174	0.00000149 ± 0.00000149	0.00000245 ± 0.00000245	0.000117 ± 0.0000351	0.000000537 ± 0.000000537	ND	0.00000364 ± 0.00000299	0.000007 ± 0.00000492	0.00000236 ± 0.00000168	0.00000075 ± 0.00000075	0.0000217 ± 0.0000148	0.00000369 ± 0.00000187	0.00000175 ± 0.00000131
PWY-7242: D-fructuronate degradation	Degradation/Utilization/Assimilation → Carboxylate Degradation → Sugar Acid Degradation	0.0000766 ± 0.0000107	0.0000656 ± 0.00000661	0.0000715 ± 0.0000108	0.0000921 ± 0.00000827	0.0000852 ± 0.0000147	0.0000746 ± 0.0000134	0.0000234 ± 0.00000448	0.0000733 ± 0.0000151	0.0000591 ± 0.00000669	0.0000248 ± 0.00000438	0.00002 ± 0.00000321	0.0000679 ± 0.00000999	0.0000201 ± 0.00000246	0.0000258 ± 0.0000034	0.0000348 ± 0.00000411	0.0000215 ± 0.00000224	0.0000135 ± 0.0000025	0.0000204 ± 0.00000198	0.0000231 ± 0.00000912	0.00000886 ± 0.00000162	0.0000116 ± 0.0000014
PWY-6630: superpathway of L-tyrosine biosynthesis	Biosynthesis → Amino Acid Biosynthesis → Proteinogenic Amino Acid Biosynthesis → L-tyrosine Biosynthesis	0.000104 ± 0.0000165	0.000097 ± 0.0000205	0.0000695 ± 0.0000141	0.0000996 ± 0.0000101	0.00011 ± 0.0000112	0.0000774 ± 0.0000185	0.0000179 ± 0.00000496	0.0000944 ± 0.0000158	0.0000461 ± 0.0000123	0.00000441 ± 0.00000193	0.0000044 ± 0.00000172	0.0000644 ± 0.0000116	0.00000232 ± 0.00000118	0.00000289 ± 0.00000145	0.0000084 ± 0.00000297	0.0000213 ± 0.00000676	0.00000918 ± 0.00000314	0.0000147 ± 0.0000051	0.0000205 ± 0.00000679	0.00000829 ± 0.00000362	0.0000139 ± 0.00000266
PWY-6588: pyruvate fermentation to acetone	Generation of Precursor Metabolites and Energy → Fermentation → Fermentation of Pyruvate	0.0000486 ± 0.0000123	0.0000767 ± 0.0000123	0.0000693 ± 0.00000782	0.0000586 ± 0.00000938	0.0000484 ± 0.0000121	0.0000516 ± 0.0000118	0.0000184 ± 0.00000839	0.0000312 ± 0.0000172	0.0000296 ± 0.00000676	0.00000973 ± 0.00000204	0.0000109 ± 0.00000581	0.0000237 ± 0.00000615	0.0000105 ± 0.00000247	0.00000974 ± 0.00000171	0.00000926 ± 0.00000289	0.00000609 ± 0.00000342	0.00000572 ± 0.00000253	0.00000405 ± 0.00000221	0.00000579 ± 0.00000275	0.00000432 ± 0.00000256	0.00000262 ± 0.00000206
GLUCUROCAT-PWY: superpathway of &beta;-D-glucuronide and D-glucuronate degradation	Degradation/Utilization/Assimilation → Carboxylate Degradation → Sugar Acid Degradation → D-Glucuronate Degradation	0.0000766 ± 0.00000843	0.0000634 ± 0.00000765	0.0000778 ± 0.0000121	0.0000898 ± 0.00000825	0.0000834 ± 0.0000129	0.000079 ± 0.0000133	0.0000223 ± 0.00000354	0.0000625 ± 0.0000122	0.0000506 ± 0.00000703	0.0000224 ± 0.00000224	0.0000218 ± 0.00000351	0.0000662 ± 0.0000131	0.0000211 ± 0.00000171	0.0000233 ± 0.00000169	0.0000247 ± 0.00000434	0.0000188 ± 0.00000213	0.0000148 ± 0.00000236	0.0000206 ± 0.00000156	0.0000211 ± 0.00000555	0.0000103 ± 0.00000203	0.000014 ± 0.00000166
PWY-5083: NAD/NADH phosphorylation and dephosphorylation	Biosynthesis → Cofactor, Carrier, and Vitamin Biosynthesis → Carrier Biosynthesis → Electron Carrier Biosynthesis → NAD Metabolism	0.0000898 ± 0.0000171	0.0000831 ± 0.0000203	0.0000634 ± 0.0000188	0.000109 ± 0.0000195	0.000112 ± 0.0000298	0.0000646 ± 0.0000249	0.00000501 ± 0.00000298	0.0000699 ± 0.00000441	0.000034 ± 0.0000111	0.0000015 ± 0.00000111	0.00000596 ± 0.00000519	0.0000635 ± 0.0000188	0.00000105 ± 0.00000055	0.000000499 ± 0.000000427	0.00000208 ± 0.00000115	0.0000046 ± 0.00000368	0.00000151 ± 0.00000133	0.00000197 ± 0.00000115	0.0000196 ± 0.00000848	0.0000163 ± 0.00000563	0.00000317 ± 0.00000122
PWY-5265: peptidoglycan biosynthesis II (staphylococci)	Biosynthesis → Cell Structure Biosynthesis → Cell Wall Biosynthesis → Peptidoglycan Biosynthesis	0.0000341 ± 0.000017	0.0000128 ± 0.00000484	0.0000181 ± 0.00000754	0.0000363 ± 0.00000979	0.0000206 ± 0.0000147	0.000028 ± 0.0000134	0.0000128 ± 0.00000503	0.0000136 ± 0.0000136	0.0000236 ± 0.00000874	0.00000834 ± 0.00000369	ND	0.0000189 ± 0.00000644	0.0000223 ± 0.00000953	0.00000839 ± 0.00000348	0.0000103 ± 0.00000497	0.0000497 ± 0.0000189	0.0000726 ± 0.0000187	0.0000229 ± 0.00000741	0.0000492 ± 0.0000123	0.0000395 ± 0.00000605	0.0000204 ± 0.0000052
PWY-6883: pyruvate fermentation to butanol II	Generation of Precursor Metabolites and Energy → Fermentation → Fermentation of Pyruvate → Pyruvate Fermentation to Butanol	ND	ND	0.000000121 ± 0.000000121	ND	ND	ND	ND	ND	ND	ND	ND	ND	ND	ND	ND	ND	ND	ND	ND	ND	ND
PWY-5690: TCA cycle II (plants and fungi)	Generation of Precursor Metabolites and Energy → TCA cycle	0.0000384 ± 0.00000681	0.0000294 ± 0.00000276	0.0000375 ± 0.00000689	0.0000552 ± 0.0000121	0.0000441 ± 0.00000868	0.0000503 ± 0.00000912	0.0000418 ± 0.00000513	0.0000646 ± 0.0000116	0.0000407 ± 0.00000827	0.0000267 ± 0.00000198	0.000024 ± 0.00000435	0.0000515 ± 0.0000103	0.0000285 ± 0.00000272	0.0000261 ± 0.00000233	0.0000239 ± 0.00000194	0.0000399 ± 0.00000652	0.0000281 ± 0.00000289	0.000037 ± 0.00000395	0.0000365 ± 0.00000477	0.0000361 ± 0.00000318	0.0000269 ± 0.00000298
GLYOXYLATE-BYPASS: glyoxylate cycle	Generation of Precursor Metabolites and Energy	0.0000611 ± 0.0000115	0.0000519 ± 0.0000149	0.0000441 ± 0.0000156	0.000101 ± 0.0000146	0.0000845 ± 0.0000244	0.0000568 ± 0.00002	0.00000666 ± 0.00000293	0.0000788 ± 0.0000116	0.0000343 ± 0.0000112	0.00000133 ± 0.000000966	0.00000213 ± 0.00000141	0.0000623 ± 0.0000165	0.000000823 ± 0.000000449	0.000000587 ± 0.000000377	0.00000245 ± 0.00000114	0.00000415 ± 0.00000274	0.000000535 ± 0.000000437	0.00000228 ± 0.000000988	0.0000205 ± 0.0000089	0.00000679 ± 0.00000291	0.00000271 ± 0.0000013
LACTOSECAT-PWY: lactose and galactose degradation I	Degradation/Utilization/Assimilation → Carbohydrate Degradation → Sugar Degradation → Galactose and Lactose Degradation	0.0000661 ± 0.0000204	0.0000323 ± 0.00000315	0.0000434 ± 0.0000104	0.0000533 ± 0.0000126	0.0000614 ± 0.0000237	0.0000469 ± 0.00000806	0.0000326 ± 0.00000651	0.0000347 ± 0.0000102	0.0000406 ± 0.0000125	0.0000269 ± 0.00000323	0.0000205 ± 0.00000391	0.0000574 ± 0.000011	0.0000248 ± 0.00000412	0.0000209 ± 0.00000278	0.0000363 ± 0.00000801	0.0000379 ± 0.00000633	0.000037 ± 0.000003	0.0000378 ± 0.00000348	0.0000303 ± 0.00000413	0.0000252 ± 0.00000443	0.0000231 ± 0.00000342
PWY-5676: acetyl-CoA fermentation to butanoate II	Generation of Precursor Metabolites and Energy → Fermentation → Fermentation to Short-Chain Fatty Acids → Fermentation to Butanoate	0.0000734 ± 0.00001	0.0000938 ± 0.0000214	0.0000707 ± 0.0000121	0.0000901 ± 0.00000778	0.000083 ± 0.0000216	0.0000571 ± 0.0000118	0.0000273 ± 0.00000765	0.0000629 ± 0.0000322	0.000039 ± 0.00000872	0.0000166 ± 0.00000289	0.0000231 ± 0.00000815	0.0000444 ± 0.00000935	0.0000196 ± 0.00000322	0.0000202 ± 0.00000336	0.0000304 ± 0.00000469	0.0000115 ± 0.00000229	0.0000134 ± 0.00000212	0.00000999 ± 0.00000229	0.0000168 ± 0.00000607	0.00000858 ± 0.00000196	0.00000606 ± 0.000000957
PWY-6837: fatty acid beta-oxidation V (unsaturated, odd number, di-isomerase-dependent)	Degradation/Utilization/Assimilation → Fatty Acid and Lipid Degradation → Fatty Acid Degradation	0.0000124 ± 0.00000252	0.000011 ± 0.0000029	0.00000886 ± 0.00000353	0.000025 ± 0.00000475	0.00002 ± 0.00000633	0.0000119 ± 0.00000463	0.000000466 ± 0.00000033	0.0000222 ± 0.0000054	0.00000712 ± 0.00000281	0.000000149 ± 0.000000149	0.0000000685 ± 0.0000000685	0.0000177 ± 0.00000717	ND	0.0000000664 ± 0.0000000664	0.000000232 ± 0.000000232	0.000000608 ± 0.000000426	0.0000000262 ± 0.0000000262	0.000000105 ± 0.000000105	0.00000191 ± 0.00000144	ND	0.000000167 ± 0.000000142
PWY-561: superpathway of glyoxylate cycle and fatty acid degradation	Generation of Precursor Metabolites and Energy	0.0000485 ± 0.00000808	0.000038 ± 0.00000467	0.0000356 ± 0.0000124	0.0000739 ± 0.0000137	0.0000613 ± 0.0000119	0.0000521 ± 0.000016	0.00000681 ± 0.0000033	0.0000779 ± 0.0000114	0.0000356 ± 0.0000109	0.00000137 ± 0.00000137	0.000000309 ± 0.000000309	0.0000498 ± 0.0000136	0.00000034 ± 0.00000034	ND	0.00000247 ± 0.0000016	0.00000511 ± 0.00000358	0.00000037 ± 0.00000037	0.00000146 ± 0.00000117	0.0000141 ± 0.00000741	0.00000426 ± 0.00000154	0.00000184 ± 0.000000857
PWY-5189: tetrapyrrole biosynthesis II (from glycine)	Biosynthesis → Tetrapyrrole Biosynthesis	0.000077 ± 0.0000115	0.0000708 ± 0.0000121	0.0000518 ± 0.0000119	0.0000997 ± 0.0000131	0.0000932 ± 0.0000233	0.000056 ± 0.0000179	0.0000098 ± 0.00000348	0.0000564 ± 0.000021	0.0000325 ± 0.00000966	0.00000463 ± 0.00000165	0.00000482 ± 0.00000153	0.0000751 ± 0.0000161	0.00000767 ± 0.00000166	0.0000103 ± 0.00000141	0.00000494 ± 0.00000185	0.00000912 ± 0.00000318	0.0000103 ± 0.00000214	0.00000873 ± 0.00000213	0.0000182 ± 0.00000653	0.0000247 ± 0.00000708	0.0000193 ± 0.00000785
PWY-5850: superpathway of menaquinol-6 biosynthesis I	Biosynthesis → Cofactor, Carrier, and Vitamin Biosynthesis → Carrier Biosynthesis → Electron Carrier Biosynthesis → Quinol and Quinone Biosynthesis → Menaquinol Biosynthesis	0.0000759 ± 0.0000133	0.0000778 ± 0.0000174	0.0000506 ± 0.0000191	0.0000987 ± 0.0000124	0.0000833 ± 0.0000275	0.0000571 ± 0.0000194	0.00000254 ± 0.00000254	0.000103 ± 0.0000121	0.0000266 ± 0.0000127	0.00000228 ± 0.00000154	ND	0.000031 ± 0.0000182	ND	ND	0.000000638 ± 0.000000638	0.0000034 ± 0.0000034	ND	0.000000672 ± 0.000000672	0.0000144 ± 0.0000106	ND	ND
PWY-7315: dTDP-N-acetylthomosamine biosynthesis	Biosynthesis → Carbohydrate Biosynthesis → Sugar Biosynthesis → Sugar Nucleotide Biosynthesis → dTDP-sugar Biosynthesis	0.0000628 ± 0.0000174	0.0000386 ± 0.00000714	0.0000285 ± 0.00000926	0.0000765 ± 0.0000118	0.0000908 ± 0.0000218	0.0000407 ± 0.000016	0.00000362 ± 0.00000231	0.0000681 ± 0.0000183	0.0000289 ± 0.00000859	0.00000175 ± 0.000000601	0.000000952 ± 0.000000453	0.0000457 ± 0.0000118	0.0000017 ± 0.000000597	0.0000019 ± 0.000000693	0.00000402 ± 0.000000778	0.00000243 ± 0.000000918	0.00000192 ± 0.000000639	0.00000173 ± 0.000000547	0.0000259 ± 0.0000232	0.00000232 ± 0.00000184	0.00000243 ± 0.000000857
PWY-3781: aerobic respiration I (cytochrome c)	Generation of Precursor Metabolites and Energy → Respiration → Aerobic Respiration	0.0000781 ± 0.0000237	0.0000569 ± 0.0000256	0.000037 ± 0.0000133	0.0000444 ± 0.0000148	0.0000714 ± 0.0000382	0.0000469 ± 0.0000155	0.0000287 ± 0.00000869	0.0000244 ± 0.0000139	0.000028 ± 0.0000057	0.000024 ± 0.00000385	0.0000192 ± 0.00000566	0.0000335 ± 0.00000935	0.000016 ± 0.00000181	0.0000138 ± 0.00000449	0.0000184 ± 0.00000649	0.0000127 ± 0.00000311	0.0000158 ± 0.00000386	0.00000973 ± 0.00000394	0.0000292 ± 0.00000833	0.0000238 ± 0.00000594	0.000032 ± 0.00000889
LPSSYN-PWY: superpathway of lipopolysaccharide biosynthesis	Biosynthesis → Fatty Acid and Lipid Biosynthesis	0.0000319 ± 0.00000698	0.0000327 ± 0.0000105	0.0000196 ± 0.00000966	0.0000394 ± 0.00000514	0.0000423 ± 0.0000109	0.0000217 ± 0.0000081	0.00000122 ± 0.000000818	0.0000251 ± 0.00000878	0.0000124 ± 0.00000417	0.000000114 ± 0.000000114	ND	0.0000279 ± 0.00000997	ND	ND	ND	ND	ND	ND	0.00000277 ± 0.00000247	ND	0.000000388 ± 0.000000266
PWY-6803: phosphatidylcholine acyl editing	Biosynthesis → Fatty Acid and Lipid Biosynthesis	0.0000643 ± 0.0000121	0.0000556 ± 0.00000971	0.0000378 ± 0.0000108	0.0000807 ± 0.0000122	0.000081 ± 0.0000224	0.000051 ± 0.000017	0.00000496 ± 0.00000191	0.0000815 ± 0.00000998	0.0000231 ± 0.0000076	0.00000253 ± 0.00000097	0.00000171 ± 0.00000103	0.0000568 ± 0.000014	0.00000323 ± 0.00000154	0.00000201 ± 0.00000152	0.00000403 ± 0.00000152	0.0000045 ± 0.00000209	0.00000148 ± 0.000000746	0.00000111 ± 0.000000699	0.0000136 ± 0.00000559	0.00000528 ± 0.00000114	0.00000303 ± 0.00000189
PWY-6859: all-trans-farnesol biosynthesis	Biosynthesis → Secondary Metabolite Biosynthesis → Terpenoid Biosynthesis → Sesquiterpenoid Biosynthesis	0.000046 ± 0.0000116	0.0000528 ± 0.0000104	0.0000395 ± 0.00000693	0.0000584 ± 0.00000685	0.0000512 ± 0.00000904	0.000063 ± 0.0000131	0.000018 ± 0.00000746	0.0000398 ± 0.0000196	0.0000443 ± 0.0000109	0.0000197 ± 0.00000302	0.0000203 ± 0.00000468	0.0000425 ± 0.00000549	0.0000264 ± 0.00000353	0.0000336 ± 0.00000791	0.0000199 ± 0.00000466	0.000015 ± 0.00000344	0.0000285 ± 0.00000688	0.0000161 ± 0.00000378	0.00000769 ± 0.00000282	0.00000646 ± 0.00000208	0.0000141 ± 0.00000304
P221-PWY: octane oxidation	Degradation/Utilization/Assimilation → Degradation/Utilization/Assimilation - Other	0.000000529 ± 0.000000295	0.00000299 ± 0.00000138	0.000000381 ± 0.000000288	0.00000178 ± 0.00000126	0.000000811 ± 0.000000773	0.00000105 ± 0.00000035	0.000000211 ± 0.000000137	0.00000041 ± 0.00000041	0.0000000441 ± 0.0000000244	ND	ND	0.000000843 ± 0.00000053	0.000000138 ± 0.000000138	0.000000451 ± 0.000000354	0.000000216 ± 0.000000195	0.00000105 ± 0.000000607	0.00000027 ± 0.000000207	0.0000000183 ± 0.0000000183	0.00000215 ± 0.000000721	0.00000081 ± 0.000000563	0.000000679 ± 0.000000229
PWY-5005: biotin biosynthesis II	Biosynthesis → Cofactor, Carrier, and Vitamin Biosynthesis → Enzyme Cofactor Biosynthesis → Biotin Biosynthesis	0.0000018 ± 0.00000117	0.00000251 ± 0.00000192	0.0000062 ± 0.00000279	0.00000472 ± 0.00000183	0.00000367 ± 0.00000069	0.00000525 ± 0.00000231	0.00000279 ± 0.0000016	0.00000395 ± 0.00000239	0.00000434 ± 0.00000174	0.00000254 ± 0.00000118	0.00000477 ± 0.00000299	0.00000452 ± 0.00000149	0.00000389 ± 0.00000127	0.00000419 ± 0.00000158	0.00000861 ± 0.00000172	0.00000841 ± 0.00000159	0.00000667 ± 0.00000264	0.00000424 ± 0.00000135	0.0000114 ± 0.00000189	0.0000116 ± 0.00000152	0.00000998 ± 0.00000205
PWY-6263: superpathway of menaquinol-8 biosynthesis II	Biosynthesis → Cofactor, Carrier, and Vitamin Biosynthesis → Carrier Biosynthesis → Electron Carrier Biosynthesis → Quinol and Quinone Biosynthesis → Menaquinol Biosynthesis	0.0000282 ± 0.00000781	0.0000311 ± 0.0000119	0.0000219 ± 0.0000035	0.00002 ± 0.00000533	0.0000261 ± 0.00000264	0.000024 ± 0.00000597	0.00000987 ± 0.00000292	0.00000674 ± 0.00000441	0.0000204 ± 0.00000357	0.00000746 ± 0.00000235	0.00000633 ± 0.00000146	0.00000972 ± 0.00000261	0.0000094 ± 0.00000166	0.00000805 ± 0.00000173	0.0000107 ± 0.000003	0.0000107 ± 0.00000219	0.00000419 ± 0.00000154	0.00000717 ± 0.00000171	0.0000116 ± 0.00000271	0.0000113 ± 0.00000164	0.00000878 ± 0.00000251
P23-PWY: reductive TCA cycle I	Degradation/Utilization/Assimilation → C1 Compound Utilization and Assimilation → CO2 Fixation → Autotrophic CO2 Fixation → Reductive TCA Cycles	0.0000532 ± 0.0000148	0.0000452 ± 0.0000198	0.0000267 ± 0.00000671	0.00004 ± 0.0000117	0.0000423 ± 0.0000128	0.0000373 ± 0.0000125	0.0000379 ± 0.00000544	0.0000164 ± 0.0000061	0.0000221 ± 0.00000571	0.0000237 ± 0.00000252	0.0000244 ± 0.00000464	0.0000299 ± 0.00000677	0.0000249 ± 0.00000321	0.0000223 ± 0.00000349	0.0000259 ± 0.00000234	0.0000309 ± 0.00000439	0.0000285 ± 0.00000422	0.0000273 ± 0.00000205	0.0000286 ± 0.00000583	0.0000233 ± 0.00000116	0.0000224 ± 0.00000459
PWY-5505: L-glutamate and L-glutamine biosynthesis	Biosynthesis → Amino Acid Biosynthesis → Proteinogenic Amino Acid Biosynthesis → L-glutamate and L-glutamine Biosynthesis	0.000049 ± 0.00000719	0.0000383 ± 0.00000475	0.0000361 ± 0.00000524	0.0000345 ± 0.00000258	0.0000455 ± 0.00000208	0.0000305 ± 0.00000491	0.0000321 ± 0.00000475	0.0000139 ± 0.00000807	0.0000266 ± 0.00000413	0.0000223 ± 0.00000307	0.0000429 ± 0.0000105	0.0000275 ± 0.00000324	0.0000342 ± 0.00000617	0.0000326 ± 0.0000052	0.0000333 ± 0.00000594	0.0000221 ± 0.00000209	0.0000281 ± 0.00000398	0.000024 ± 0.00000322	0.0000182 ± 0.00000503	0.0000148 ± 0.00000372	0.000022 ± 0.0000028
PWY0-881: superpathway of fatty acid biosynthesis I (E. coli)	Biosynthesis → Fatty Acid and Lipid Biosynthesis → Fatty Acid Biosynthesis	0.0000872 ± 0.0000118	0.0000678 ± 0.0000189	0.0000521 ± 0.0000197	0.000101 ± 0.0000172	0.0000988 ± 0.0000206	0.0000643 ± 0.0000268	0.0000047 ± 0.00000164	0.000056 ± 0.0000246	0.0000373 ± 0.0000143	0.00000321 ± 0.0000018	0.00000041 ± 0.000000299	0.0000514 ± 0.0000176	0.00000365 ± 0.00000344	ND	0.00000218 ± 0.00000203	0.00000711 ± 0.00000405	0.00000164 ± 0.00000108	0.00000111 ± 0.000000742	0.00000739 ± 0.00000457	0.000000719 ± 0.000000719	0.00000413 ± 0.00000164
PWY-5857: ubiquinol-10 biosynthesis (prokaryotic)	Biosynthesis → Cofactor, Carrier, and Vitamin Biosynthesis → Carrier Biosynthesis → Electron Carrier Biosynthesis → Quinol and Quinone Biosynthesis → Ubiquinol Biosynthesis	0.0000278 ± 0.00000504	0.0000254 ± 0.00000347	0.0000157 ± 0.00000421	0.0000306 ± 0.00000469	0.0000238 ± 0.00000609	0.0000218 ± 0.00000903	0.00000166 ± 0.000000795	0.0000133 ± 0.00000638	0.0000107 ± 0.00000379	0.000000199 ± 0.000000132	ND	0.0000216 ± 0.0000058	0.000000411 ± 0.000000206	ND	0.000000358 ± 0.000000241	0.00000117 ± 0.000000803	0.0000000724 ± 0.0000000724	0.000000195 ± 0.000000135	0.00000231 ± 0.0000012	0.000000605 ± 0.000000471	0.00000191 ± 0.00000109
GOLPDLCAT-PWY: superpathway of glycerol degradation to 1,3-propanediol	Degradation/Utilization/Assimilation → Alcohol Degradation → Glycerol Degradation	0.0000199 ± 0.00000339	0.0000337 ± 0.0000134	0.0000164 ± 0.00000229	0.0000127 ± 0.00000232	0.0000213 ± 0.0000087	0.000016 ± 0.00000338	0.0000123 ± 0.00000269	0.00000413 ± 0.00000239	0.0000131 ± 0.00000229	0.00000863 ± 0.00000109	0.00000926 ± 0.0000019	0.00000828 ± 0.0000028	0.00000887 ± 0.000000501	0.00000777 ± 0.00000124	0.0000132 ± 0.00000206	0.00000558 ± 0.000000798	0.00000748 ± 0.000000969	0.00000716 ± 0.000000853	0.00000521 ± 0.00000128	0.00000441 ± 0.000000933	0.00000429 ± 0.000000701
PWY-7269: NAD/NADP-NADH/NADPH mitochondrial interconversion (yeast)	Biosynthesis → Cofactor, Carrier, and Vitamin Biosynthesis → Carrier Biosynthesis → Electron Carrier Biosynthesis → NAD Metabolism	0.0000242 ± 0.00000549	0.0000225 ± 0.00000795	0.0000195 ± 0.00000803	0.0000398 ± 0.0000065	0.0000366 ± 0.000013	0.0000315 ± 0.0000142	0.00000137 ± 0.000000868	0.0000532 ± 0.0000105	0.0000123 ± 0.00000494	0.0000000404 ± 0.0000000404	ND	0.000033 ± 0.00000939	0.000000166 ± 0.000000166	ND	0.000000401 ± 0.000000401	0.00000195 ± 0.00000135	0.000000111 ± 0.000000111	0.000000147 ± 0.000000105	0.00000742 ± 0.00000429	0.000000751 ± 0.000000493	0.000000298 ± 0.000000201
PWY-6708: ubiquinol-8 biosynthesis (prokaryotic)	Biosynthesis → Cofactor, Carrier, and Vitamin Biosynthesis → Carrier Biosynthesis → Electron Carrier Biosynthesis → Quinol and Quinone Biosynthesis → Ubiquinol Biosynthesis	0.0000278 ± 0.00000504	0.0000254 ± 0.00000347	0.0000157 ± 0.00000421	0.0000306 ± 0.00000469	0.0000238 ± 0.00000609	0.0000218 ± 0.00000903	0.00000166 ± 0.000000795	0.0000133 ± 0.00000638	0.0000107 ± 0.00000379	0.000000199 ± 0.000000132	ND	0.0000216 ± 0.0000058	0.000000411 ± 0.000000206	ND	0.000000358 ± 0.000000241	0.00000117 ± 0.000000803	0.0000000724 ± 0.0000000724	0.000000195 ± 0.000000135	0.00000231 ± 0.0000012	0.000000605 ± 0.000000471	0.00000191 ± 0.00000109
METHANOGENESIS-PWY: methanogenesis from H2 and CO2	Generation of Precursor Metabolites and Energy → Respiration → Anaerobic Respiration → Methanogenesis	ND	ND	0.000000362 ± 0.000000362	0.00000115 ± 0.000000572	0.00000119 ± 0.000000719	0.00000156 ± 0.000000687	0.00000542 ± 0.00000156	0.0000024 ± 0.00000146	0.00000432 ± 0.000000961	0.00000295 ± 0.000000998	0.00000498 ± 0.00000242	0.00000246 ± 0.00000126	0.00000198 ± 0.000000817	0.00000346 ± 0.00000146	0.00000888 ± 0.00000281	0.0000013 ± 0.000000499	0.00000159 ± 0.000000367	0.00000122 ± 0.00000114	0.00000203 ± 0.000000679	0.00000306 ± 0.00000137	0.00000465 ± 0.00000129
PWY-5757: fosfomycin biosynthesis	Biosynthesis → Secondary Metabolite Biosynthesis → Toxin Biosynthesis → Antibiotic Biosynthesis	ND	ND	ND	ND	ND	ND	ND	ND	ND	ND	ND	ND	ND	ND	ND	ND	ND	ND	ND	ND	0.000000527 ± 0.000000288
PWY-7332: superpathway of UDP-N-acetylglucosamine-derived O-antigen building blocks biosynthesis	Biosynthesis → Carbohydrate Biosynthesis → Sugar Biosynthesis → Sugar Nucleotide Biosynthesis → UDP-sugar Biosynthesis	0.0000741 ± 0.0000191	0.00007 ± 0.0000165	0.0000658 ± 0.0000132	0.0000593 ± 0.0000166	0.0000958 ± 0.000023	0.0000442 ± 0.0000133	0.00000451 ± 0.00000439	0.0000059 ± 0.0000059	0.0000473 ± 0.0000151	0.00000112 ± 0.000000745	0.00000135 ± 0.00000106	0.0000325 ± 0.0000111	0.00000185 ± 0.00000132	0.000000487 ± 0.000000384	0.00000471 ± 0.00000233	0.00000239 ± 0.00000168	0.00000115 ± 0.000000761	0.000000757 ± 0.000000757	0.0000121 ± 0.0000121	0.0000025 ± 0.00000137	0.00000553 ± 0.00000377
PWY-4361: S-methyl-5-thio-&alpha;-D-ribose 1-phosphate degradation	Biosynthesis → Amino Acid Biosynthesis → Proteinogenic Amino Acid Biosynthesis → L-methionine Biosynthesis → L-methionine Salvage → S-methyl-5-thio-alpha-D-ribose 1-phosphate Degradation	ND	ND	ND	ND	ND	ND	ND	ND	ND	ND	ND	ND	ND	ND	ND	ND	ND	ND	0.000000344 ± 0.000000344	ND	ND
PWY-4702: phytate degradation I	Degradation/Utilization/Assimilation → Secondary Metabolite Degradation → Sugar Derivative Degradation → Cyclitol Degradation → Phytate Degradation	0.0000889 ± 0.0000214	0.0000511 ± 0.0000182	0.000046 ± 0.0000173	0.0000983 ± 0.0000157	0.000103 ± 0.0000317	0.0000543 ± 0.0000222	0.0000033 ± 0.00000237	0.0000779 ± 0.0000103	0.0000319 ± 0.0000125	0.000000377 ± 0.000000377	ND	0.0000629 ± 0.0000251	0.000000122 ± 0.000000122	ND	0.00000029 ± 0.000000244	0.00000207 ± 0.00000144	0.000000248 ± 0.000000248	0.000000564 ± 0.000000258	0.0000109 ± 0.00000819	0.00000408 ± 0.0000023	0.00000152 ± 0.000000941
PWY-5198: factor 420 biosynthesis	Biosynthesis → Cofactor, Carrier, and Vitamin Biosynthesis → Carrier Biosynthesis → Electron Carrier Biosynthesis → Factor 420 Biosynthesis	0.000000189 ± 0.000000189	ND	0.000000271 ± 0.000000271	0.000000473 ± 0.000000303	0.000000397 ± 0.000000397	0.0000011 ± 0.000000491	0.00000353 ± 0.00000117	0.00000133 ± 0.000000777	0.00000282 ± 0.000000665	0.00000215 ± 0.000000805	0.00000353 ± 0.00000172	0.00000229 ± 0.0000014	0.00000196 ± 0.000000963	0.00000261 ± 0.00000118	0.00000545 ± 0.000000966	0.00000157 ± 0.000000715	0.00000127 ± 0.000000593	0.00000144 ± 0.000000987	0.000000707 ± 0.000000347	0.00000188 ± 0.000000921	0.00000309 ± 0.00000129
PWY0-41: allantoin degradation IV (anaerobic)	Degradation/Utilization/Assimilation → Amine and Polyamine Degradation → Allantoin Degradation	0.00000731 ± 0.00000186	0.0000115 ± 0.00000471	0.00000663 ± 0.00000341	0.0000193 ± 0.00000403	0.0000193 ± 0.00000631	0.0000139 ± 0.00000773	0.000000158 ± 0.000000158	0.0000189 ± 0.0000105	0.00000393 ± 0.00000209	ND	ND	0.00000483 ± 0.00000312	ND	ND	ND	ND	ND	ND	0.000000589 ± 0.000000589	ND	ND
PPGPPMET-PWY: ppGpp biosynthesis	Biosynthesis → Metabolic Regulator Biosynthesis	0.0000507 ± 0.00000934	0.0000473 ± 0.0000117	0.0000362 ± 0.00000708	0.0000439 ± 0.00000661	0.0000401 ± 0.00000945	0.0000447 ± 0.0000122	0.0000268 ± 0.00000357	0.0000359 ± 0.00000949	0.0000213 ± 0.00000515	0.0000148 ± 0.000000818	0.0000175 ± 0.00000408	0.0000367 ± 0.00000623	0.0000136 ± 0.0000018	0.0000174 ± 0.00000138	0.0000181 ± 0.00000384	0.0000139 ± 0.00000182	0.0000122 ± 0.00000199	0.000014 ± 0.00000237	0.0000177 ± 0.00000537	0.0000146 ± 0.00000233	0.0000139 ± 0.00000501
PWY-6785: hydrogen production VIII	Generation of Precursor Metabolites and Energy → Hydrogen Production	0.00000218 ± 0.00000111	0.00000273 ± 0.00000114	0.00000224 ± 0.00000082	0.00000169 ± 0.000000672	0.00000167 ± 0.000001	0.00000441 ± 0.0000015	ND	ND	0.00000358 ± 0.00000102	ND	ND	ND	ND	ND	ND	ND	ND	ND	0.000000172 ± 0.000000172	0.000000149 ± 0.000000149	ND
METH-ACETATE-PWY: methanogenesis from acetate	Generation of Precursor Metabolites and Energy → Respiration → Anaerobic Respiration → Methanogenesis	0.00000262 ± 0.0000016	0.000000985 ± 0.000000985	0.00000456 ± 0.00000264	0.00000242 ± 0.000000914	0.00000739 ± 0.00000584	0.00000487 ± 0.00000197	0.0000271 ± 0.00000555	0.00000584 ± 0.00000368	0.0000123 ± 0.00000277	0.0000377 ± 0.00000386	0.0000351 ± 0.00000732	0.0000124 ± 0.00000464	0.0000478 ± 0.00000472	0.0000554 ± 0.00000399	0.0000487 ± 0.00000822	0.0000248 ± 0.00000397	0.0000304 ± 0.00000555	0.0000306 ± 0.00000321	0.0000181 ± 0.000005	0.0000192 ± 0.00000436	0.0000282 ± 0.00000512
PWY-5028: L-histidine degradation II	Degradation/Utilization/Assimilation → Amino Acid Degradation → Proteinogenic Amino Acid Degradation → L-histidine Degradation	ND	ND	0.0000005 ± 0.0000005	ND	ND	ND	ND	ND	ND	ND	ND	ND	ND	ND	ND	0.000000213 ± 0.000000213	ND	ND	ND	ND	ND
PWY-6572: chondroitin sulfate degradation I (bacterial)	Degradation|Carbohydrates-Degradation|POLYSACCHARIDES-DEG|Glycosaminoglycan-Degradation	0.00000293 ± 0.00000244	0.00000845 ± 0.00000808	0.00000804 ± 0.00000451	0.000000885 ± 0.00000074	0.000000489 ± 0.000000489	0.00000196 ± 0.000000946	ND	ND	0.000000604 ± 0.000000421	ND	ND	ND	ND	ND	ND	ND	ND	ND	ND	ND	ND
PWY-5022: 4-aminobutanoate degradation V	Degradation/Utilization/Assimilation → Amine and Polyamine Degradation → 4-Aminobutanoate Degradation	0.0000747 ± 0.00000955	0.0000603 ± 0.00000435	0.0000682 ± 0.0000163	0.0000484 ± 0.00000803	0.0000784 ± 0.0000144	0.0000441 ± 0.00000896	0.00000939 ± 0.00000574	0.000052 ± 0.0000148	0.0000355 ± 0.00000648	0.00000268 ± 0.000000655	0.00000452 ± 0.00000151	0.0000362 ± 0.00000772	0.00000457 ± 0.000000761	0.00000456 ± 0.00000089	0.00000872 ± 0.000000979	0.00000467 ± 0.00000101	0.00000357 ± 0.000000706	0.0000029 ± 0.00000114	0.0000175 ± 0.0000128	0.00000411 ± 0.00000139	0.0000021 ± 0.000001
GLUDEG-II-PWY: L-glutamate degradation VII (to butanoate)	Generation of Precursor Metabolites and Energy → Fermentation → Fermentation to Short-Chain Fatty Acids → Fermentation to Butanoate	0.00000032 ± 0.00000032	ND	0.000000125 ± 0.000000125	ND	ND	ND	ND	ND	ND	ND	ND	ND	ND	ND	ND	ND	ND	ND	ND	ND	ND
PWY0-1338: polymyxin resistance	Detoxification → Antibiotic Resistance	0.0000165 ± 0.00000387	0.0000147 ± 0.00000617	0.0000102 ± 0.00000435	0.0000247 ± 0.00000461	0.0000229 ± 0.00000897	0.0000139 ± 0.00000662	0.0000012 ± 0.000000752	0.0000184 ± 0.0000101	0.00000615 ± 0.0000028	0.000000182 ± 0.000000182	0.000000304 ± 0.000000304	0.0000145 ± 0.000005	ND	ND	0.000000239 ± 0.000000239	0.000000263 ± 0.000000263	ND	0.000000169 ± 0.000000113	0.00000359 ± 0.00000272	ND	0.000000102 ± 0.0000000751
PWY-7312: dTDP-D-&beta;-fucofuranose biosynthesis	Biosynthesis → Carbohydrate Biosynthesis → Sugar Biosynthesis → Sugar Nucleotide Biosynthesis → dTDP-sugar Biosynthesis	0.00000427 ± 0.00000303	0.0000062 ± 0.00000299	0.0000109 ± 0.00000771	ND	ND	0.0000000878 ± 0.0000000878	0.00000024 ± 0.00000024	ND	ND	ND	ND	ND	ND	ND	ND	ND	ND	ND	0.0000000558 ± 0.0000000558	ND	ND
PWY-7254: TCA cycle VII (acetate-producers)	Generation of Precursor Metabolites and Energy → TCA cycle	0.0000376 ± 0.00000666	0.0000287 ± 0.0000027	0.0000313 ± 0.00000767	0.0000579 ± 0.0000135	0.0000448 ± 0.00000971	0.0000462 ± 0.0000108	0.00000936 ± 0.00000318	0.0000861 ± 0.0000285	0.0000363 ± 0.00000891	0.00000714 ± 0.00000216	0.00000467 ± 0.0000017	0.0000513 ± 0.0000117	0.00000285 ± 0.0000014	0.00000485 ± 0.00000176	0.00000613 ± 0.00000261	0.00000702 ± 0.00000389	0.00000848 ± 0.00000145	0.00000425 ± 0.00000168	0.0000227 ± 0.00000606	0.000015 ± 0.00000451	0.0000112 ± 0.00000316
PWY-7245: superpathway NAD/NADP - NADH/NADPH interconversion (yeast)	Biosynthesis → Cofactor, Carrier, and Vitamin Biosynthesis → Carrier Biosynthesis → Electron Carrier Biosynthesis → NAD Metabolism	ND	0.00000365 ± 0.0000026	0.000000329 ± 0.000000329	ND	ND	ND	ND	ND	ND	ND	ND	ND	ND	ND	0.000000176 ± 0.000000176	ND	ND	ND	ND	ND	ND
KDO-NAGLIPASYN-PWY: superpathway of (Kdo)2-lipid A biosynthesis	Biosynthesis → Cell Structure Biosynthesis → Lipopolysaccharide Biosynthesis	0.000021 ± 0.0000048	0.0000209 ± 0.00000618	0.0000131 ± 0.00000683	0.0000222 ± 0.00000389	0.0000228 ± 0.00000554	0.0000213 ± 0.00000934	0.0000011 ± 0.000000735	0.0000202 ± 0.0000108	0.00000775 ± 0.00000289	0.000000038 ± 0.000000038	ND	0.0000168 ± 0.00000601	0.000000118 ± 0.000000118	ND	0.000000108 ± 0.000000108	0.00000066 ± 0.00000066	ND	ND	0.00000235 ± 0.00000119	ND	0.000000281 ± 0.000000212
P101-PWY: ectoine biosynthesis	Biosynthesis → Amine and Polyamine Biosynthesis	ND	ND	ND	ND	ND	ND	ND	ND	ND	ND	ND	ND	ND	ND	ND	ND	ND	0.000000061 ± 0.000000061	0.000000787 ± 0.000000787	ND	ND
PWY-5532: adenosine nucleotides degradation IV	Degradation/Utilization/Assimilation → Nucleoside and Nucleotide Degradation	ND	ND	ND	ND	ND	ND	ND	ND	0.000000321 ± 0.000000214	ND	ND	ND	ND	ND	0.00000019 ± 0.00000019	ND	ND	ND	ND	ND	0.000000127 ± 0.000000127
PWY-5724: superpathway of atrazine degradation	Degradation/Utilization/Assimilation → Aromatic Compound Degradation → s-Triazine Degredation → Atrazine Degradation	ND	ND	0.0000000764 ± 0.0000000764	0.0000000952 ± 0.0000000952	ND	ND	ND	ND	ND	ND	ND	ND	ND	ND	ND	ND	ND	ND	ND	ND	ND
PWY-5747: 2-methylcitrate cycle II	Degradation/Utilization/Assimilation → Carboxylate Degradation → Propanoate Degradation → 2-Methylcitrate Cycle	0.0000428 ± 0.00000793	0.000031 ± 0.00000867	0.0000281 ± 0.00000866	0.0000629 ± 0.0000104	0.0000587 ± 0.0000157	0.0000405 ± 0.0000147	0.00000599 ± 0.00000104	0.0000646 ± 0.0000194	0.0000202 ± 0.00000502	0.00000987 ± 0.00000204	0.0000202 ± 0.0000148	0.0000544 ± 0.0000141	0.0000047 ± 0.000000794	0.00000567 ± 0.00000155	0.00000563 ± 0.00000242	0.00000739 ± 0.00000261	0.00000723 ± 0.00000184	0.00000302 ± 0.000000891	0.0000144 ± 0.00000436	0.0000109 ± 0.00000486	0.00000551 ± 0.00000182
PWY-7200: superpathway of pyrimidine deoxyribonucleoside salvage	Biosynthesis → Nucleoside and Nucleotide Biosynthesis → Pyrimidine Nucleotide Biosynthesis → Pyrimidine Nucleotide Salvage	0.00000019 ± 0.00000019	0.0000375 ± 0.0000375	0.00000703 ± 0.00000595	ND	ND	0.00000177 ± 0.0000012	0.000000682 ± 0.000000452	ND	0.00000527 ± 0.00000527	ND	ND	0.00000248 ± 0.00000248	ND	ND	ND	ND	ND	0.00000178 ± 0.00000178	0.00000154 ± 0.000000816	0.00000126 ± 0.000000837	0.00000115 ± 0.00000115
PWY-1861: formaldehyde assimilation II (RuMP Cycle)	Degradation/Utilization/Assimilation → C1 Compound Utilization and Assimilation → Formaldehyde Assimilation	0.0000147 ± 0.00000487	0.0000154 ± 0.00000803	0.0000147 ± 0.0000067	0.0000305 ± 0.0000154	0.0000241 ± 0.0000115	0.000024 ± 0.00001	0.0000215 ± 0.00000588	0.0000362 ± 0.0000205	0.000016 ± 0.00000374	0.0000217 ± 0.000004	0.0000139 ± 0.00000456	0.000057 ± 0.0000298	0.0000176 ± 0.00000336	0.0000162 ± 0.00000316	0.0000277 ± 0.0000059	0.0000174 ± 0.00000294	0.0000156 ± 0.00000266	0.0000151 ± 0.00000402	0.00000865 ± 0.00000249	0.00000972 ± 0.00000449	0.0000265 ± 0.0000052
PWY-181: photorespiration	Generation of Precursor Metabolites and Energy → Photosynthesis	0.00000122 ± 0.00000122	0.00000101 ± 0.00000101	0.00000236 ± 0.00000167	ND	ND	0.00000173 ± 0.00000131	ND	ND	0.00000126 ± 0.000000869	ND	ND	ND	ND	ND	ND	ND	ND	ND	ND	ND	ND
PWY-6467: Kdo transfer to lipid IVA III (Chlamydia)	Biosynthesis → Cell Structure Biosynthesis → Lipopolysaccharide Biosynthesis → Kdo Transfer to Lipid IVA	0.000011 ± 0.00000532	0.00001 ± 0.00000707	0.00000113 ± 0.000000833	0.00000646 ± 0.00000279	0.00000876 ± 0.0000053	0.00000129 ± 0.000000765	0.000000352 ± 0.000000352	0.00000276 ± 0.00000276	0.00000139 ± 0.00000114	0.000000028 ± 0.000000028	ND	0.00000136 ± 0.00000136	0.000000349 ± 0.000000276	ND	ND	ND	ND	ND	0.00000091 ± 0.000000815	ND	ND
PWY-7039: phosphatidate metabolism, as a signaling molecule	Biosynthesis → Fatty Acid and Lipid Biosynthesis → Phospholipid Biosynthesis	0.00000673 ± 0.0000028	0.0000056 ± 0.00000271	0.0000155 ± 0.00000848	0.0000105 ± 0.00000347	0.0000141 ± 0.00000677	0.0000133 ± 0.00000838	0.0000000962 ± 0.0000000962	0.0000133 ± 0.0000133	0.00000412 ± 0.0000035	ND	ND	0.00000675 ± 0.00000589	ND	ND	ND	0.000000191 ± 0.000000191	ND	ND	ND	ND	ND
PWY-5920: superpathway of heme biosynthesis from glycine	Biosynthesis → Cofactor, Carrier, and Vitamin Biosynthesis → Enzyme Cofactor Biosynthesis → Heme Biosynthesis → Heme b Biosynthesis	0.0000537 ± 0.00000932	0.0000442 ± 0.00000605	0.0000343 ± 0.0000115	0.0000391 ± 0.00000637	0.0000548 ± 0.0000114	0.0000202 ± 0.00000415	0.00000472 ± 0.00000231	0.0000151 ± 0.00000775	0.00002 ± 0.00000406	ND	0.00000219 ± 0.00000219	0.000025 ± 0.00000668	0.000000796 ± 0.00000057	0.00000029 ± 0.00000029	0.000000721 ± 0.000000532	0.00000284 ± 0.00000159	0.000000159 ± 0.000000159	0.0000019 ± 0.00000116	0.00000959 ± 0.00000552	0.00000279 ± 0.00000256	0.00000183 ± 0.00000126
PWY-7013: L-1,2-propanediol degradation	Degradation/Utilization/Assimilation → Alcohol Degradation	0.0000223 ± 0.00000772	0.0000332 ± 0.00000876	0.0000131 ± 0.0000037	0.0000284 ± 0.0000124	0.0000379 ± 0.0000226	0.0000243 ± 0.00000711	0.00000736 ± 0.00000145	0.0000108 ± 0.00000628	0.000019 ± 0.00000591	0.0000161 ± 0.00000251	0.0000118 ± 0.00000222	0.0000148 ± 0.00000646	0.000019 ± 0.00000297	0.0000218 ± 0.00000548	0.000018 ± 0.00000486	0.0000124 ± 0.00000244	0.0000282 ± 0.00000596	0.0000117 ± 0.00000134	0.0000077 ± 0.00000273	0.00000384 ± 0.00000157	0.00000932 ± 0.00000214
PWY-7560: methylerythritol phosphate pathway II	Biosynthesis → Secondary Metabolite Biosynthesis → Terpenoid Biosynthesis → Hemiterpene Biosynthesis → Isopentenyl Diphosphate Biosynthesis → Methylerythritol Phosphate Pathways	0.0000053 ± 0.00000348	0.0000199 ± 0.000004	0.0000203 ± 0.0000065	0.0000127 ± 0.0000051	0.00000307 ± 0.00000307	0.0000148 ± 0.00000374	0.0000258 ± 0.0000105	0.00000547 ± 0.00000547	0.00000846 ± 0.00000353	0.0000244 ± 0.00000684	0.0000142 ± 0.00000436	0.00000332 ± 0.00000196	0.0000257 ± 0.00000751	0.0000279 ± 0.00000702	0.00000762 ± 0.00000184	0.0000294 ± 0.00000228	0.0000159 ± 0.00000286	0.000026 ± 0.00000305	0.0000217 ± 0.00000381	0.0000186 ± 0.00000339	0.0000209 ± 0.00000231
PWY-5431: aromatic compounds degradation via &beta;-ketoadipate	Degradation/Utilization/Assimilation → Aromatic Compound Degradation → Catechol Degradation	ND	0.00000217 ± 0.00000181	0.000000106 ± 0.000000106	ND	ND	ND	ND	ND	ND	ND	ND	ND	ND	ND	0.000000187 ± 0.000000187	ND	ND	ND	0.000000168 ± 0.000000168	ND	ND
PWY-7007: methyl ketone biosynthesis	Generation of Precursor Metabolites and Energy	ND	ND	ND	ND	ND	ND	0.00000332 ± 0.000000977	ND	0.000000175 ± 0.000000175	0.00000148 ± 0.000000922	0.000000787 ± 0.000000583	ND	0.00000121 ± 0.000000791	0.000000359 ± 0.000000359	0.000000916 ± 0.000000785	0.00000444 ± 0.00000279	0.00000284 ± 0.00000141	0.00000148 ± 0.000000633	0.00000352 ± 0.000000966	0.00000178 ± 0.000000883	0.00000344 ± 0.000000803
PWY-5855: ubiquinol-7 biosynthesis (prokaryotic)	Biosynthesis → Cofactor, Carrier, and Vitamin Biosynthesis → Carrier Biosynthesis → Electron Carrier Biosynthesis → Quinol and Quinone Biosynthesis → Ubiquinol Biosynthesis	0.0000278 ± 0.00000504	0.0000254 ± 0.00000347	0.0000157 ± 0.00000421	0.0000306 ± 0.00000469	0.0000238 ± 0.00000609	0.0000218 ± 0.00000903	0.00000166 ± 0.000000795	0.0000133 ± 0.00000638	0.0000107 ± 0.00000379	0.000000199 ± 0.000000132	ND	0.0000216 ± 0.0000058	0.000000411 ± 0.000000206	ND	0.000000358 ± 0.000000241	0.00000117 ± 0.000000803	0.0000000724 ± 0.0000000724	0.000000195 ± 0.000000135	0.00000231 ± 0.0000012	0.000000605 ± 0.000000471	0.00000191 ± 0.00000109
PWY-5856: ubiquinol-9 biosynthesis (prokaryotic)	Biosynthesis → Cofactor, Carrier, and Vitamin Biosynthesis → Carrier Biosynthesis → Electron Carrier Biosynthesis → Quinol and Quinone Biosynthesis → Ubiquinol Biosynthesis	0.0000278 ± 0.00000504	0.0000254 ± 0.00000347	0.0000157 ± 0.00000421	0.0000306 ± 0.00000469	0.0000238 ± 0.00000609	0.0000218 ± 0.00000903	0.00000166 ± 0.000000795	0.0000133 ± 0.00000638	0.0000107 ± 0.00000379	0.000000199 ± 0.000000132	ND	0.0000216 ± 0.0000058	0.000000411 ± 0.000000206	ND	0.000000358 ± 0.000000241	0.00000117 ± 0.000000803	0.0000000724 ± 0.0000000724	0.000000195 ± 0.000000135	0.00000231 ± 0.0000012	0.000000605 ± 0.000000471	0.00000191 ± 0.00000109
PWY-7046: 4-coumarate degradation (anaerobic)	Degradation/Utilization/Assimilation → Aromatic Compound Degradation → Phenolic Compound Degradation → Phenylpropanoid Derivative Degradation	0.0000392 ± 0.00000766	0.0000315 ± 0.00000799	0.0000269 ± 0.00000959	0.0000656 ± 0.00000933	0.0000642 ± 0.0000183	0.0000324 ± 0.0000135	0.00000205 ± 0.000000961	0.0000633 ± 0.0000159	0.0000195 ± 0.00000945	0.00000252 ± 0.000000846	0.00000108 ± 0.000000659	0.0000455 ± 0.0000136	0.0000017 ± 0.000000593	0.00000112 ± 0.000000412	0.00000238 ± 0.00000177	0.0000019 ± 0.00000121	0.000000238 ± 0.000000238	0.00000103 ± 0.000000497	0.00000672 ± 0.00000503	0.00000139 ± 0.00000123	0.00000125 ± 0.000000379
PWY-7391: isoprene biosynthesis II (engineered)	Biosynthesis → Secondary Metabolite Biosynthesis → Terpenoid Biosynthesis → Hemiterpene Biosynthesis	0.00000156 ± 0.000000879	0.00000189 ± 0.00000127	0.000000659 ± 0.000000482	0.00000661 ± 0.00000207	0.00000612 ± 0.00000441	0.00000548 ± 0.00000255	0.00000454 ± 0.00000116	0.00000572 ± 0.00000336	0.00000699 ± 0.0000026	0.00000642 ± 0.00000111	0.00000588 ± 0.00000205	0.00000166 ± 0.000000953	0.00000919 ± 0.00000113	0.00000702 ± 0.00000209	0.00000799 ± 0.00000216	0.0000106 ± 0.00000312	0.0000191 ± 0.00000131	0.00000565 ± 0.00000145	0.00000553 ± 0.00000222	0.0000052 ± 0.00000224	0.00000423 ± 0.00000127
PWY-7371: 1,4-dihydroxy-6-naphthoate biosynthesis II	Biosynthesis → Cofactor, Carrier, and Vitamin Biosynthesis → Carrier Biosynthesis → Electron Carrier Biosynthesis → Quinol and Quinone Biosynthesis → 1,4-dihydroxy-6-naphthoate biosynthesis	0.0000202 ± 0.00000779	0.0000193 ± 0.0000109	0.00000946 ± 0.0000022	0.0000101 ± 0.00000247	0.0000129 ± 0.00000404	0.0000096 ± 0.00000278	0.00000718 ± 0.00000148	0.00000262 ± 0.00000164	0.00000843 ± 0.00000204	0.00000994 ± 0.00000175	0.0000296 ± 0.0000202	0.00000836 ± 0.0000035	0.00000731 ± 0.00000197	0.00000747 ± 0.00000142	0.0000121 ± 0.00000403	0.0000118 ± 0.00000196	0.00000764 ± 0.0000018	0.0000168 ± 0.00000306	0.0000128 ± 0.00000186	0.0000156 ± 0.00000378	0.0000208 ± 0.00000389
PWY-622: starch biosynthesis	Biosynthesis → Carbohydrate Biosynthesis → Glycan Biosynthesis → Polysaccharide Biosynthesis → Glycogen and Starch Biosynthesis	0.00000101 ± 0.00000101	ND	ND	0.00000302 ± 0.00000164	ND	ND	0.00000473 ± 0.0000016	0.00000719 ± 0.00000719	ND	0.00000111 ± 0.000000734	ND	0.00000245 ± 0.00000245	0.000000228 ± 0.000000228	ND	0.00000424 ± 0.00000287	0.00000276 ± 0.00000227	ND	0.00000204 ± 0.00000138	0.00000681 ± 0.00000285	0.000000743 ± 0.000000495	0.00000101 ± 0.000000454
PWY-5180: toluene degradation I (aerobic) (via o-cresol)	Degradation/Utilization/Assimilation → Aromatic Compound Degradation → Toluene Degradation	0.0000386 ± 0.0000116	0.0000367 ± 0.0000141	0.0000375 ± 0.0000156	0.0000646 ± 0.0000203	0.00004 ± 0.0000243	0.0000515 ± 0.000029	ND	0.0000135 ± 0.0000135	0.0000159 ± 0.000012	ND	ND	0.0000169 ± 0.0000119	ND	ND	ND	ND	ND	ND	0.00000398 ± 0.00000398	0.00000209 ± 0.00000153	0.000000256 ± 0.000000256
PWY-5181: toluene degradation III (aerobic) (via p-cresol)	Degradation/Utilization/Assimilation → Aromatic Compound Degradation → Toluene Degradation	ND	0.00000181 ± 0.00000181	0.0000000954 ± 0.0000000954	ND	ND	ND	ND	ND	ND	ND	ND	ND	ND	ND	0.000000163 ± 0.000000163	ND	ND	ND	ND	ND	ND
PWY-5178: toluene degradation IV (aerobic) (via catechol)	Degradation/Utilization/Assimilation → Aromatic Compound Degradation → Toluene Degradation	ND	0.000000972 ± 0.000000623	ND	ND	ND	ND	ND	ND	ND	ND	ND	ND	ND	ND	ND	ND	ND	ND	ND	ND	ND
CATECHOL-ORTHO-CLEAVAGE-PWY: catechol degradation to &beta;-ketoadipate	Degradation/Utilization/Assimilation → Aromatic Compound Degradation → Catechol Degradation	ND	0.00000176 ± 0.00000148	0.0000000979 ± 0.0000000979	ND	ND	ND	ND	ND	0.00000021 ± 0.00000021	ND	ND	ND	0.000000102 ± 0.000000102	ND	0.00000021 ± 0.00000021	ND	ND	ND	0.000000595 ± 0.000000299	ND	ND
PWY3O-1109: superpathway of 4-hydroxybenzoate biosynthesis (yeast)	Biosynthesis → Aromatic Compound Biosynthesis → 4-Hydroxybenzoate Biosynthesis	ND	ND	ND	0.000000496 ± 0.000000365	0.00000173 ± 0.00000173	0.000000834 ± 0.000000638	ND	0.0000000812 ± 0.0000000812	0.000000204 ± 0.000000204	ND	ND	0.000000208 ± 0.000000208	ND	ND	ND	ND	ND	ND	ND	ND	ND
PWY-7268: NAD/NADP-NADH/NADPH cytosolic interconversion (yeast)	Biosynthesis → Cofactor, Carrier, and Vitamin Biosynthesis → Carrier Biosynthesis → Electron Carrier Biosynthesis → NAD Metabolism	ND	0.00000371 ± 0.00000285	0.000000252 ± 0.000000252	ND	ND	ND	0.000000161 ± 0.000000161	ND	ND	ND	ND	ND	ND	ND	0.000000598 ± 0.000000598	ND	ND	ND	0.00000232 ± 0.00000232	ND	ND
PWY-7316: dTDP-N-acetylviosamine biosynthesis	Biosynthesis → Carbohydrate Biosynthesis → Sugar Biosynthesis → Sugar Nucleotide Biosynthesis → dTDP-sugar Biosynthesis	0.0000422 ± 0.0000181	0.0000275 ± 0.00000687	0.0000293 ± 0.0000102	0.0000369 ± 0.0000146	0.0000437 ± 0.0000257	0.0000183 ± 0.00000614	0.00000193 ± 0.00000193	0.0000011 ± 0.0000011	0.0000251 ± 0.0000102	ND	0.000000141 ± 0.000000141	0.0000181 ± 0.00000613	ND	ND	0.000000932 ± 0.00000071	ND	ND	ND	0.000019 ± 0.0000188	0.00000148 ± 0.00000136	ND
PWY-5004: superpathway of L-citrulline metabolism	Biosynthesis → Amino Acid Biosynthesis → Other Amino Acid Biosynthesis → L-citrulline Biosynthesis	0.00000669 ± 0.00000193	0.0000183 ± 0.00000243	0.0000139 ± 0.00000469	0.0000142 ± 0.00000266	0.0000206 ± 0.0000056	0.0000166 ± 0.00000472	0.00000261 ± 0.00000261	0.00000569 ± 0.00000335	0.0000162 ± 0.00000348	0.000000179 ± 0.000000179	0.00000121 ± 0.00000109	0.0000086 ± 0.00000523	ND	0.000000413 ± 0.000000413	0.000000345 ± 0.000000266	0.000000725 ± 0.000000725	0.000000112 ± 0.000000112	ND	0.000002 ± 0.000000998	0.000000646 ± 0.000000417	0.00000219 ± 0.000000951
PWY-6749: CMP-legionaminate biosynthesis I	Biosynthesis → Carbohydrate Biosynthesis → Sugar Biosynthesis → Sugar Nucleotide Biosynthesis → CMP-sugar Biosynthesis → CMP-legionaminate biosynthesis	0.0000536 ± 0.0000135	0.0000526 ± 0.0000151	0.0000248 ± 0.0000105	0.0000128 ± 0.00000478	0.0000413 ± 0.0000173	0.0000228 ± 0.0000122	0.00000275 ± 0.0000013	0.000000515 ± 0.000000301	0.0000058 ± 0.00000196	0.00000168 ± 0.000000854	0.00000149 ± 0.000000772	0.00000677 ± 0.0000042	0.00000426 ± 0.00000249	0.00000208 ± 0.00000154	0.00000213 ± 0.00000053	0.00000406 ± 0.00000202	0.000000598 ± 0.000000415	0.0000012 ± 0.000000679	0.00000181 ± 0.00000109	0.00000275 ± 0.000000742	0.00000531 ± 0.00000201
PWY66-391: fatty acid &beta;-oxidation VI (peroxisome)	Degradation/Utilization/Assimilation → Fatty Acid and Lipid Degradation → Fatty Acid Degradation	0.000027 ± 0.0000118	0.0000286 ± 0.00000494	0.000021 ± 0.00000568	0.000014 ± 0.00000401	0.0000101 ± 0.00000632	0.00000518 ± 0.00000178	0.00000131 ± 0.00000047	0.000014 ± 0.0000108	0.00000701 ± 0.00000279	0.00000202 ± 0.000000816	0.00000151 ± 0.000000729	0.0000239 ± 0.0000162	0.000000189 ± 0.000000189	0.00000206 ± 0.000000726	0.00000105 ± 0.000000413	ND	ND	0.000000327 ± 0.000000327	ND	ND	ND
LIPASYN-PWY: phospholipases	Degradation/Utilization/Assimilation → Fatty Acid and Lipid Degradation	0.000000877 ± 0.000000574	0.000000319 ± 0.000000196	0.000000755 ± 0.000000326	0.000000674 ± 0.000000368	ND	0.000000662 ± 0.000000348	0.000000106 ± 0.000000106	ND	0.000000668 ± 0.000000668	ND	ND	0.000000186 ± 0.000000186	ND	ND	ND	ND	ND	ND	ND	0.000000121 ± 0.000000121	ND
PWY-7003: glycerol degradation to butanol	Generation of Precursor Metabolites and Energy → Fermentation → Fermentation to Alcohols	0.0000309 ± 0.00000876	0.0000315 ± 0.0000101	0.0000197 ± 0.00000432	0.0000214 ± 0.0000055	0.00000711 ± 0.00000219	0.0000115 ± 0.00000281	0.00000338 ± 0.00000122	ND	0.00000878 ± 0.00000557	0.00000593 ± 0.00000151	0.00000378 ± 0.00000129	0.00000917 ± 0.00000384	0.00000523 ± 0.00000139	0.00000632 ± 0.00000176	0.0000062 ± 0.00000216	0.00000162 ± 0.000000835	0.00000467 ± 0.00000132	0.00000317 ± 0.00000142	0.00000988 ± 0.00000602	0.00000602 ± 0.0000043	0.00000182 ± 0.00000083
PWY-6748: nitrate reduction VII (denitrification)	Degradation/Utilization/Assimilation → Inorganic Nutrient Metabolism → Nitrogen Compound Metabolism → Denitrification	ND	ND	0.0000000987 ± 0.0000000987	ND	ND	ND	ND	ND	ND	ND	ND	ND	ND	ND	ND	ND	ND	ND	ND	0.0000000608 ± 0.0000000608	0.000000413 ± 0.000000413
PWY-7392: taxadiene biosynthesis (engineered)	Biosynthesis → Secondary Metabolite Biosynthesis → Terpenoid Biosynthesis → Diterpenoid Biosynthesis	0.00000385 ± 0.00000275	0.00000986 ± 0.00000259	0.0000122 ± 0.00000333	0.00000602 ± 0.00000244	0.00000133 ± 0.00000133	0.00000914 ± 0.00000269	0.00000937 ± 0.00000209	0.00000262 ± 0.00000262	0.0000053 ± 0.00000222	0.0000154 ± 0.00000447	0.0000134 ± 0.00000359	0.00000319 ± 0.00000205	0.0000192 ± 0.00000453	0.0000193 ± 0.00000453	0.00000721 ± 0.00000199	0.0000171 ± 0.00000226	0.0000148 ± 0.00000226	0.0000165 ± 0.00000325	0.00000791 ± 0.00000247	0.00000881 ± 0.00000228	0.00000997 ± 0.00000202
PWY-6992: 1,5-anhydrofructose degradation	Degradation/Utilization/Assimilation → Carbohydrate Degradation → Sugar Degradation	ND	ND	ND	ND	ND	ND	0.00000125 ± 0.000000461	ND	ND	0.00000281 ± 0.000000754	0.00000138 ± 0.000000381	ND	0.00000121 ± 0.000000434	0.00000197 ± 0.0000006	0.000000792 ± 0.000000334	0.00000181 ± 0.00000055	0.000000992 ± 0.000000479	0.00000222 ± 0.000000557	0.00000197 ± 0.000000525	0.000000772 ± 0.000000373	0.00000198 ± 0.000000558
ALLANTOINDEG-PWY: superpathway of allantoin degradation in yeast	Degradation/Utilization/Assimilation → Amine and Polyamine Degradation → Allantoin Degradation	ND	0.000000531 ± 0.000000531	0.0000000966 ± 0.0000000966	0.000000141 ± 0.000000141	0.000000246 ± 0.000000246	0.00000009 ± 0.00000009	0.00000135 ± 0.000000873	ND	0.000000335 ± 0.000000244	ND	ND	ND	0.000000135 ± 0.000000135	ND	ND	ND	ND	ND	ND	0.0000002 ± 0.0000002	ND
UBISYN-PWY: superpathway of ubiquinol-8 biosynthesis (prokaryotic)	Biosynthesis → Cofactor, Carrier, and Vitamin Biosynthesis → Carrier Biosynthesis → Electron Carrier Biosynthesis → Quinol and Quinone Biosynthesis → Ubiquinol Biosynthesis	0.0000295 ± 0.00000505	0.0000247 ± 0.00000357	0.0000159 ± 0.00000489	0.0000341 ± 0.0000052	0.0000267 ± 0.00000691	0.0000235 ± 0.0000099	0.00000155 ± 0.000000855	0.0000151 ± 0.00000718	0.0000117 ± 0.00000411	0.000000111 ± 0.000000111	ND	0.0000188 ± 0.00000642	0.000000202 ± 0.000000134	ND	0.00000036 ± 0.000000252	0.000000921 ± 0.000000818	ND	ND	0.00000237 ± 0.0000014	0.000000138 ± 0.000000138	0.00000155 ± 0.000000913
PWY66-389: phytol degradation	Degradation/Utilization/Assimilation → Alcohol Degradation	0.000000725 ± 0.000000447	0.0000043 ± 0.00000249	0.000000414 ± 0.00000032	0.00000206 ± 0.00000152	0.00000083 ± 0.000000792	0.00000114 ± 0.000000377	0.000000376 ± 0.000000182	0.000000459 ± 0.000000459	0.0000000445 ± 0.0000000246	0.000000176 ± 0.000000125	0.00000000923 ± 0.00000000923	0.00000484 ± 0.00000248	0.000000451 ± 0.000000229	0.000000654 ± 0.000000453	0.00000098 ± 0.000000354	0.00000696 ± 0.00000163	0.000000727 ± 0.000000322	0.0000000188 ± 0.0000000188	0.0000104 ± 0.00000227	0.00000837 ± 0.00000263	0.00000674 ± 0.00000175
TYRFUMCAT-PWY: L-tyrosine degradation I	Degradation/Utilization/Assimilation → Amino Acid Degradation → Proteinogenic Amino Acid Degradation → L-tyrosine Degradation	ND	0.000000114 ± 0.000000114	ND	ND	ND	ND	ND	ND	ND	ND	ND	ND	ND	ND	ND	ND	ND	ND	ND	ND	ND
PWY-6165: chorismate biosynthesis II (archaea)	Biosynthesis → Aromatic Compound Biosynthesis → Chorismate Biosynthesis	ND	ND	0.000000742 ± 0.000000491	0.0000016 ± 0.00000076	0.00000155 ± 0.00000155	0.0000043 ± 0.00000164	0.00000587 ± 0.00000198	0.00000394 ± 0.0000023	0.00000956 ± 0.0000025	0.00000255 ± 0.00000115	0.00000173 ± 0.000000998	0.00000326 ± 0.00000183	0.00000123 ± 0.000000631	0.00000188 ± 0.00000097	0.00000449 ± 0.00000158	0.00000455 ± 0.00000134	0.0000039 ± 0.00000132	0.00000397 ± 0.00000097	0.00000358 ± 0.00000127	0.00000184 ± 0.000000867	0.00000524 ± 0.00000162
PWY-6562: norspermidine biosynthesis	Biosynthesis → Amine and Polyamine Biosynthesis	0.0000104 ± 0.00000254	0.0000156 ± 0.0000074	0.00000798 ± 0.00000229	0.00000318 ± 0.000000734	0.00000982 ± 0.00000464	0.00000473 ± 0.0000017	0.00000588 ± 0.00000233	0.00000067 ± 0.00000067	0.0000039 ± 0.000000937	0.00000379 ± 0.000000509	0.00000126 ± 0.000000479	0.0000038 ± 0.00000259	0.00000264 ± 0.000000789	0.00000285 ± 0.00000096	0.00000392 ± 0.00000212	0.00000306 ± 0.00000221	0.0000028 ± 0.000000676	0.000000708 ± 0.000000495	0.0000019 ± 0.000000566	0.00000244 ± 0.000000778	0.00000258 ± 0.00000128
PWY-7286: 7-(3-amino-3-carboxypropyl)-wyosine biosynthesis	Macromolecule Modification → Nucleic Acid Processing	0.00000016 ± 0.00000016	ND	0.000000471 ± 0.000000388	0.000000731 ± 0.00000034	0.000000676 ± 0.00000039	0.00000189 ± 0.000000858	0.00000527 ± 0.00000166	0.00000131 ± 0.000000785	0.0000038 ± 0.000000833	0.00000414 ± 0.00000128	0.0000045 ± 0.00000219	0.00000242 ± 0.00000139	0.00000501 ± 0.00000149	0.00000523 ± 0.00000178	0.00000804 ± 0.00000243	0.00000386 ± 0.0000014	0.00000524 ± 0.000000726	0.00000487 ± 0.00000173	0.00000226 ± 0.000000581	0.00000415 ± 0.00000172	0.00000539 ± 0.00000189
3-HYDROXYPHENYLACETATE-DEGRADATION-PWY: 4-hydroxyphenylacetate degradation	Degradation/Utilization/Assimilation → Aromatic Compound Degradation	0.0000109 ± 0.00000649	0.0000137 ± 0.00000677	0.0000181 ± 0.00000892	0.0000306 ± 0.0000107	0.0000189 ± 0.0000129	0.0000345 ± 0.0000167	0.00000089 ± 0.000000684	0.000015 ± 0.0000142	0.00000957 ± 0.00000629	ND	ND	0.00000388 ± 0.00000343	ND	ND	0.0000000341 ± 0.0000000341	0.000000737 ± 0.000000576	0.000000118 ± 0.000000118	ND	ND	ND	ND
P185-PWY: formaldehyde assimilation III (dihydroxyacetone cycle)	Degradation/Utilization/Assimilation → C1 Compound Utilization and Assimilation → Formaldehyde Assimilation	0.000018 ± 0.00000581	0.0000137 ± 0.00000511	0.00000975 ± 0.00000211	0.00000919 ± 0.00000273	0.0000025 ± 0.00000079	0.00000602 ± 0.0000012	0.00000325 ± 0.00000149	0.000000364 ± 0.000000364	0.00000646 ± 0.00000316	0.00000577 ± 0.00000111	0.00000289 ± 0.000000949	0.00000739 ± 0.00000303	0.00000287 ± 0.00000063	0.00000292 ± 0.000000817	0.00000375 ± 0.00000137	0.0000124 ± 0.00000451	0.00000498 ± 0.000000775	0.00000905 ± 0.00000363	0.0000114 ± 0.00000608	0.0000129 ± 0.00000836	0.00000338 ± 0.000000753
PWY-4321: L-glutamate degradation IV	Degradation/Utilization/Assimilation → Amino Acid Degradation → Proteinogenic Amino Acid Degradation → L-glutamate Degradation	0.00000622 ± 0.00000176	0.0000108 ± 0.00000402	0.0000135 ± 0.0000057	0.0000109 ± 0.00000206	0.0000128 ± 0.0000073	0.0000204 ± 0.00000566	0.00000575 ± 0.00000371	0.00000192 ± 0.00000113	0.00000691 ± 0.0000017	0.00000312 ± 0.0000013	0.00000413 ± 0.00000153	0.00000505 ± 0.0000026	0.00000328 ± 0.000000932	0.00000988 ± 0.00000597	0.00000583 ± 0.00000157	0.00000445 ± 0.00000136	0.00000599 ± 0.00000191	0.00000484 ± 0.00000206	0.000000975 ± 0.000000548	0.00000291 ± 0.00000157	0.00000259 ± 0.00000106
PWY0-321: phenylacetate degradation I (aerobic)	Degradation/Utilization/Assimilation → Aromatic Compound Degradation → Phenolic Compound Degradation → Phenylacetate Degradation	0.00000583 ± 0.00000164	0.00000409 ± 0.00000131	0.00000363 ± 0.00000159	0.0000117 ± 0.00000291	0.00000704 ± 0.00000337	0.00000422 ± 0.00000177	ND	0.00000548 ± 0.0000025	0.00000302 ± 0.00000188	ND	ND	0.00000211 ± 0.00000162	ND	ND	ND	ND	ND	ND	0.000000643 ± 0.000000499	ND	ND
PWY-6823: molybdenum cofactor biosynthesis	Biosynthesis → Cofactor, Carrier, and Vitamin Biosynthesis → Enzyme Cofactor Biosynthesis → Molybdenum-Containing Cofactor Biosynthesis	0.00000936 ± 0.00000218	0.0000166 ± 0.00000667	0.0000112 ± 0.00000629	0.0000248 ± 0.00000592	0.0000172 ± 0.00000408	0.0000168 ± 0.00000874	0.00000222 ± 0.000000921	0.0000164 ± 0.0000122	0.0000074 ± 0.00000304	0.000000676 ± 0.000000676	0.000000704 ± 0.000000492	0.0000116 ± 0.00000457	ND	0.000000679 ± 0.000000457	0.00000142 ± 0.000000673	ND	0.000000519 ± 0.00000034	0.000000264 ± 0.000000264	0.00000103 ± 0.000000632	0.00000146 ± 0.000000973	0.000000584 ± 0.000000389
PWY-6834: spermidine biosynthesis III	Biosynthesis → Amine and Polyamine Biosynthesis → Spermidine Biosynthesis	ND	ND	ND	ND	ND	ND	ND	ND	ND	ND	ND	ND	ND	ND	ND	ND	ND	ND	0.000000351 ± 0.000000351	ND	ND
PWY-5392: reductive TCA cycle II	Degradation/Utilization/Assimilation → C1 Compound Utilization and Assimilation → CO2 Fixation → Autotrophic CO2 Fixation → Reductive TCA Cycles	0.0000133 ± 0.00000321	0.0000138 ± 0.00000591	0.00000764 ± 0.00000284	0.0000134 ± 0.00000228	0.0000226 ± 0.0000083	0.0000101 ± 0.00000484	0.00000059 ± 0.000000392	0.00000844 ± 0.0000042	0.00000539 ± 0.00000153	0.00000019 ± 0.00000019	0.00000029 ± 0.00000019	0.00000259 ± 0.0000016	0.000000477 ± 0.000000477	ND	0.00000122 ± 0.00000061	0.000000775 ± 0.000000609	0.000000871 ± 0.000000474	0.0000000383 ± 0.0000000383	0.00000196 ± 0.00000132	0.00000113 ± 0.000000729	0.000000847 ± 0.000000456
P162-PWY: L-glutamate degradation V (via hydroxyglutarate)	Degradation/Utilization/Assimilation → Amino Acid Degradation → Proteinogenic Amino Acid Degradation → L-glutamate Degradation	0.00000301 ± 0.00000227	0.000000902 ± 0.000000568	0.00000333 ± 0.0000011	0.00000194 ± 0.00000123	0.000000854 ± 0.000000854	0.00000276 ± 0.00000119	0.000002 ± 0.000000455	ND	0.00000576 ± 0.00000382	0.00000162 ± 0.000000384	0.00000236 ± 0.000000757	0.00000806 ± 0.00000248	0.00000229 ± 0.000000395	0.00000255 ± 0.000000461	0.00000431 ± 0.000000878	0.00000242 ± 0.000000694	0.00000198 ± 0.000000701	0.00000187 ± 0.000000696	0.00000476 ± 0.00000188	0.00000217 ± 0.000000818	0.00000162 ± 0.000000791
PWY-7090: UDP-2,3-diacetamido-2,3-dideoxy-&alpha;-D-mannuronate biosynthesis	Biosynthesis → Carbohydrate Biosynthesis → Sugar Biosynthesis → Sugar Nucleotide Biosynthesis → UDP-sugar Biosynthesis	0.000000597 ± 0.000000597	ND	ND	0.000000412 ± 0.00000021	ND	0.000000433 ± 0.000000433	ND	ND	0.000000411 ± 0.000000284	ND	ND	0.0000000931 ± 0.0000000931	ND	ND	0.000000229 ± 0.000000229	ND	ND	ND	ND	ND	ND
PWY-7031: protein N-glycosylation (bacterial)	Biosynthesis → Carbohydrate Biosynthesis → Glycan Biosynthesis → Protein Glycosylation	0.0000105 ± 0.00000565	0.00000818 ± 0.00000409	0.00000358 ± 0.00000132	0.00000243 ± 0.00000123	0.00000272 ± 0.00000161	0.00000292 ± 0.00000124	0.00000167 ± 0.000000879	0.000000251 ± 0.000000251	0.00000142 ± 0.000000728	0.000000541 ± 0.000000437	0.000000104 ± 0.000000104	0.000000748 ± 0.000000748	0.000000585 ± 0.000000585	ND	0.00000078 ± 0.000000543	ND	ND	ND	0.000000371 ± 0.000000371	ND	ND
PWY-7413: dTDP-6-deoxy-&alpha;-D-allose biosynthesis	Biosynthesis → Carbohydrate Biosynthesis → Sugar Biosynthesis → Sugar Nucleotide Biosynthesis → dTDP-sugar Biosynthesis	ND	ND	ND	ND	ND	0.000000216 ± 0.000000216	ND	ND	ND	ND	ND	0.000000333 ± 0.000000333	ND	ND	ND	ND	ND	ND	ND	ND	ND
PWY-7409: phospholipid remodeling (phosphatidylethanolamine, yeast)	Biosynthesis → Fatty Acid and Lipid Biosynthesis → Phospholipid Biosynthesis → Phosphatidylethanolamine Biosynthesis	0.00000767 ± 0.00000194	0.0000091 ± 0.00000516	0.00001 ± 0.00000415	0.0000163 ± 0.00000479	0.0000128 ± 0.00000495	0.0000125 ± 0.00000807	0.000000589 ± 0.000000486	0.0000319 ± 0.00000867	0.00000365 ± 0.00000111	ND	ND	0.0000177 ± 0.00000816	ND	ND	ND	0.00000014 ± 0.00000014	ND	ND	0.00000178 ± 0.00000178	ND	0.0000000507 ± 0.0000000507
PWY-6565: superpathway of polyamine biosynthesis III	Biosynthesis → Amine and Polyamine Biosynthesis	0.0000109 ± 0.00000268	0.0000149 ± 0.00000805	0.00000835 ± 0.00000252	0.00000326 ± 0.000000756	0.0000104 ± 0.00000511	0.00000482 ± 0.00000187	0.00000517 ± 0.00000238	0.00000071 ± 0.00000071	0.00000407 ± 0.000000991	0.00000266 ± 0.000000608	0.000000985 ± 0.000000496	0.00000422 ± 0.00000288	0.00000294 ± 0.000000935	0.00000271 ± 0.00000109	0.00000314 ± 0.00000135	0.00000233 ± 0.00000148	0.00000299 ± 0.00000075	0.000000749 ± 0.000000528	0.00000171 ± 0.000000525	0.00000252 ± 0.000000816	0.00000267 ± 0.00000134
PWY-7288: fatty acid &beta;-oxidation (peroxisome, yeast)	Degradation/Utilization/Assimilation → Fatty Acid and Lipid Degradation → Fatty Acid Degradation	0.00002 ± 0.00000889	0.0000185 ± 0.00000403	0.0000125 ± 0.0000035	0.00000746 ± 0.00000217	0.00000551 ± 0.00000338	0.00000275 ± 0.000000958	0.000000712 ± 0.000000262	0.00000912 ± 0.00000748	0.00000384 ± 0.00000156	0.0000012 ± 0.000000485	0.000000833 ± 0.000000401	0.0000161 ± 0.0000113	0.000000106 ± 0.000000106	0.00000113 ± 0.000000399	0.00000059 ± 0.000000243	ND	ND	0.00000019 ± 0.00000019	ND	ND	ND
7ALPHADEHYDROX-PWY: cholate degradation (bacteria, anaerobic)	Degradation/Utilization/Assimilatio	0.000000576 ± 0.000000336	0.00000313 ± 0.00000117	0.00000548 ± 0.00000388	0.000000407 ± 0.000000318	0.00000387 ± 0.00000387	0.00000125 ± 0.00000069	0.000000204 ± 0.000000204	0.000000197 ± 0.000000197	0.00000112 ± 0.00000112	ND	ND	ND	ND	ND	ND	ND	ND	ND	ND	ND	ND
AEROBACTINSYN-PWY: aerobactin biosynthesis	Biosynthesis → Secondary Metabolite Biosynthesis → Siderophore and Metallophore Biosynthesis	0.00000704 ± 0.00000218	0.00000734 ± 0.00000239	0.00000661 ± 0.0000033	0.0000153 ± 0.00000487	0.00000826 ± 0.00000523	0.00000971 ± 0.00000677	0.000000153 ± 0.000000153	0.0000211 ± 0.0000126	0.00000465 ± 0.00000329	ND	ND	0.00000428 ± 0.00000292	ND	ND	ND	ND	ND	ND	ND	ND	ND
PWY-6143: CMP-pseudaminate biosynthesis	Biosynthesis → Carbohydrate Biosynthesis → Sugar Biosynthesis → Sugar Nucleotide Biosynthesis → CMP-sugar Biosynthesis	0.0000168 ± 0.00000682	0.0000175 ± 0.0000103	0.0000073 ± 0.00000212	0.00000389 ± 0.00000165	0.00000921 ± 0.00000348	0.00000558 ± 0.00000221	0.00000117 ± 0.000000726	ND	0.00000177 ± 0.000000585	0.000000806 ± 0.000000373	0.0000000801 ± 0.0000000801	0.0000018 ± 0.0000018	0.00000117 ± 0.00000045	0.000000866 ± 0.000000575	0.000000907 ± 0.0000005	0.000000362 ± 0.000000237	0.000000127 ± 0.000000127	ND	0.00000123 ± 0.000000631	0.00000083 ± 0.000000572	0.00000132 ± 0.00000103
PWY66-367: ketogenesis	Generation of Precursor Metabolites and Energy → Other	0.00000121 ± 0.000000473	0.00000431 ± 0.00000162	0.00000279 ± 0.00000105	0.00000453 ± 0.00000108	0.00000415 ± 0.00000221	0.0000106 ± 0.00000747	0.000000711 ± 0.00000047	0.000000672 ± 0.000000672	0.0000018 ± 0.000000841	0.00000283 ± 0.00000067	0.00000305 ± 0.00000105	0.0000012 ± 0.000000648	0.00000478 ± 0.000000539	0.00000648 ± 0.00000107	0.00000466 ± 0.00000185	0.00000253 ± 0.000000252	0.00000474 ± 0.00000158	0.00000391 ± 0.000000777	0.000000694 ± 0.000000352	0.00000169 ± 0.000000602	0.0000018 ± 0.000000721
PWY-6174: mevalonate pathway II (archaea)	Biosynthesis → Secondary Metabolite Biosynthesis → Terpenoid Biosynthesis → Hemiterpene Biosynthesis → Isopentenyl Diphosphate Biosynthesis → Mevalonate Pathways	ND	ND	0.000000369 ± 0.000000369	0.000000778 ± 0.000000678	0.0000019 ± 0.00000121	0.00000304 ± 0.00000148	0.00000417 ± 0.0000013	0.00000352 ± 0.00000222	0.00000434 ± 0.00000127	0.0000045 ± 0.0000011	0.00000511 ± 0.00000179	0.00000127 ± 0.000000755	0.00000615 ± 0.00000109	0.00000421 ± 0.00000152	0.00000606 ± 0.00000174	0.00000337 ± 0.00000138	0.00000619 ± 0.00000138	0.00000102 ± 0.000000573	0.000000654 ± 0.000000494	0.00000497 ± 0.00000217	0.00000395 ± 0.00000118
PWY-6138: CMP-N-acetylneuraminate biosynthesis I (eukaryotes)	Biosynthesis → Carbohydrate Biosynthesis → Sugar Biosynthesis → Sugar Nucleotide Biosynthesis → CMP-sugar Biosynthesis → CMP-N-acetylneuraminate Biosynthesis	ND	ND	ND	ND	ND	ND	0.000000341 ± 0.000000188	ND	ND	0.000000215 ± 0.000000215	0.000000453 ± 0.000000453	ND	0.000000049 ± 0.000000049	ND	0.000000136 ± 0.0000000931	0.000000183 ± 0.000000183	0.000000242 ± 0.000000242	0.0000000999 ± 0.0000000999	ND	ND	ND
PWY-6863: pyruvate fermentation to hexanol	Generation of Precursor Metabolites and Energy → Fermentation → Fermentation of Pyruvate	ND	ND	0.00000013 ± 0.00000013	ND	ND	ND	ND	ND	ND	ND	ND	ND	ND	ND	ND	ND	ND	ND	ND	ND	ND
PWY-6876: isopropanol biosynthesis	Generation of Precursor Metabolites and Energy	0.00000349 ± 0.00000165	0.00000735 ± 0.00000171	0.00000675 ± 0.00000325	0.00000865 ± 0.00000353	0.00000577 ± 0.00000161	0.0000132 ± 0.00000589	0.00000305 ± 0.00000266	0.000000535 ± 0.000000535	0.00000223 ± 0.000000742	0.00000134 ± 0.000000457	0.000000355 ± 0.00000025	0.00000189 ± 0.00000095	0.00000158 ± 0.000000561	0.00000111 ± 0.000000385	0.00000238 ± 0.00000125	0.00000119 ± 0.000000414	0.000000423 ± 0.000000289	0.000000521 ± 0.000000414	0.000000241 ± 0.000000194	0.000000606 ± 0.00000031	0.00000149 ± 0.000000499
PWY-6396: superpathway of 2,3-butanediol biosynthesis	Biosynthesis → Other Biosynthesis → Butanediol Biosynthesis	0.00000379 ± 0.00000329	ND	0.000000976 ± 0.00000083	0.00000237 ± 0.00000105	0.00000403 ± 0.00000207	0.00000247 ± 0.00000176	0.000000322 ± 0.00000017	0.000000404 ± 0.000000404	0.000000463 ± 0.000000369	0.000000326 ± 0.000000175	ND	0.000000977 ± 0.000000533	ND	ND	0.000000746 ± 0.000000523	0.0000048 ± 0.0000023	0.00000924 ± 0.00000262	0.00000222 ± 0.000000853	0.00000588 ± 0.00000255	0.00000343 ± 0.00000079	0.000000898 ± 0.000000547
URDEGR-PWY: superpathway of allantoin degradation in plants	Degradation/Utilization/Assimilation → Amine and Polyamine Degradation → Allantoin Degradation	0.00000337 ± 0.00000102	0.0000082 ± 0.00000355	0.00000428 ± 0.00000233	0.0000132 ± 0.00000292	0.0000126 ± 0.00000472	0.0000106 ± 0.0000063	ND	0.0000155 ± 0.00000947	0.00000154 ± 0.000000887	ND	ND	0.000000178 ± 0.000000122	ND	ND	ND	ND	ND	ND	0.000000403 ± 0.000000403	ND	ND
PWY-6435: 4-hydroxybenzoate biosynthesis V	Biosynthesis → Aromatic Compound Biosynthesis → 4-Hydroxybenzoate Biosynthesis	ND	ND	0.000000283 ± 0.000000283	0.00000096 ± 0.000000591	0.00000207 ± 0.00000207	0.00000204 ± 0.0000018	0.00000136 ± 0.00000087	0.0000000817 ± 0.0000000817	0.000000295 ± 0.000000295	0.000000251 ± 0.00000015	0.000000492 ± 0.000000251	0.00000045 ± 0.00000045	0.000000643 ± 0.000000263	0.000000625 ± 0.000000306	0.00000122 ± 0.000000789	0.000000548 ± 0.000000288	0.00000142 ± 0.000000763	0.00000112 ± 0.000000472	0.000000255 ± 0.000000203	0.00000183 ± 0.000000691	0.000000894 ± 0.000000584
PWY5F9-12: biphenyl degradation	Degradation/Utilization/Assimilation → Aromatic Compound Degradation	0.00000119 ± 0.00000069	0.00000117 ± 0.000000808	0.00000147 ± 0.000000931	0.000000843 ± 0.000000325	0.000000847 ± 0.000000532	0.000000167 ± 0.000000167	ND	0.000000469 ± 0.000000469	0.00000108 ± 0.000000613	ND	ND	ND	ND	ND	ND	ND	ND	ND	ND	ND	ND
PWY66-388: fatty acid &alpha;-oxidation III	Degradation/Utilization/Assimilation → Fatty Acid and Lipid Degradation → Ceramide and Sphingolipid Recycling and Degradation	ND	ND	ND	ND	ND	ND	ND	ND	ND	ND	ND	ND	ND	ND	ND	ND	ND	ND	ND	0.000000124 ± 0.000000124	0.0000000678 ± 0.0000000678
PWY-6344: L-ornithine degradation II (Stickland reaction)	Degradation/Utilization/Assimilation → Amino Acid Degradation → Proteinogenic Amino Acid Degradation → L-arginine Degradation	0.00000671 ± 0.00000671	ND	ND	ND	ND	ND	ND	ND	ND	ND	ND	ND	ND	ND	ND	ND	ND	ND	ND	ND	ND
PWY-6349: CDP-archaeol biosynthesis	Biosynthesis → Fatty Acid and Lipid Biosynthesis → Phospholipid Biosynthesis	0.000000219 ± 0.000000219	ND	0.000000191 ± 0.000000191	0.000000499 ± 0.00000042	0.000000492 ± 0.000000492	0.00000145 ± 0.000000766	0.00000449 ± 0.00000108	0.00000148 ± 0.000000877	0.00000308 ± 0.00000101	0.0000016 ± 0.000000486	0.00000431 ± 0.00000204	0.00000227 ± 0.00000112	0.00000143 ± 0.000000603	0.00000198 ± 0.000000966	0.00000502 ± 0.0000015	0.00000132 ± 0.000000506	0.000000505 ± 0.000000331	0.00000111 ± 0.00000111	0.00000136 ± 0.000000447	0.00000282 ± 0.00000138	0.00000278 ± 0.00000111
PWY-6215: 4-chlorobenzoate degradation	Degradation|AROMATIC-COMPOUNDS-DEGRADATION|Chloroaromatic-Compounds-Degradation|Chlorobenzoate-Degradation	ND	0.00000159 ± 0.00000104	0.000000218 ± 0.000000218	0.000000398 ± 0.000000338	ND	0.000000114 ± 0.000000114	0.000000192 ± 0.000000107	0.000000263 ± 0.000000263	ND	0.000000099 ± 0.0000000676	0.0000000775 ± 0.0000000775	ND	0.000000196 ± 0.000000143	ND	ND	ND	ND	ND	ND	ND	ND
PWY-5415: catechol degradation I (meta-cleavage pathway)	Degradation/Utilization/Assimilation → Aromatic Compound Degradation → Catechol Degradation	0.00000371 ± 0.00000117	0.00000225 ± 0.000000976	0.00000226 ± 0.0000013	0.00000802 ± 0.00000326	0.00000659 ± 0.00000491	0.00000278 ± 0.00000181	ND	0.00000181 ± 0.00000181	0.00000323 ± 0.00000294	ND	ND	0.00000103 ± 0.000000728	ND	ND	ND	ND	ND	ND	0.000000382 ± 0.000000382	0.00000159 ± 0.00000111	0.000000225 ± 0.000000225
PWY-6318: L-phenylalanine degradation IV (mammalian, via side chain)	Degradation/Utilization/Assimilation → Amino Acid Degradation → Proteinogenic Amino Acid Degradation → L-phenylalanine Degradation	0.0000042 ± 0.00000225	0.00000576 ± 0.00000226	0.00000324 ± 0.00000115	0.000000749 ± 0.000000374	0.0000047 ± 0.00000326	0.00000025 ± 0.000000201	0.000000686 ± 0.000000271	ND	0.000000186 ± 0.000000107	0.000000138 ± 0.000000138	0.000000352 ± 0.000000256	0.00000217 ± 0.00000149	0.0000000834 ± 0.0000000834	0.0000000698 ± 0.0000000698	0.000000221 ± 0.000000113	0.000000609 ± 0.000000294	0.000000664 ± 0.000000364	0.000000629 ± 0.000000316	0.000000867 ± 0.00000037	0.000000531 ± 0.000000384	0.00000167 ± 0.0000006
PWY-7294: xylose degradation IV	Degradation/Utilization/Assimilation → Carbohydrate Degradation → Sugar Degradation → Xylose Degradation	0.000000242 ± 0.000000242	0.000000178 ± 0.000000178	0.00000256 ± 0.00000177	ND	ND	0.000000659 ± 0.000000659	ND	ND	ND	ND	ND	ND	ND	ND	ND	ND	ND	ND	ND	ND	ND
PWY-5994: palmitate biosynthesis I (animals and fungi)	Biosynthesis → Fatty Acid and Lipid Biosynthesis → Fatty Acid Biosynthesis → Palmitate Biosynthesis	ND	ND	ND	0.00000153 ± 0.00000153	ND	0.00000177 ± 0.00000177	ND	0.0000232 ± 0.0000232	ND	ND	ND	0.000000652 ± 0.000000652	ND	ND	ND	ND	ND	ND	ND	ND	ND
P562-PWY: myo-inositol degradation I	Degradation/Utilization/Assimilation → Secondary Metabolite Degradation → Sugar Derivative Degradation → Sugar Alcohol Degradation	0.00000249 ± 0.00000104	0.00000129 ± 0.000000801	0.00000233 ± 0.00000107	0.00000155 ± 0.000000528	0.00000367 ± 0.00000257	0.000000967 ± 0.000000553	ND	ND	0.000000133 ± 0.000000133	0.000000184 ± 0.000000184	ND	ND	ND	ND	ND	ND	ND	ND	ND	ND	ND
PROPFERM-PWY: L-alanine fermentation to propanoate and acetate	Generation of Precursor Metabolites and Energy → Fermentation → Fermentation to Short-Chain Fatty Acids → Fermentation to Acetate	0.000000302 ± 0.000000198	ND	0.000000504 ± 0.000000395	0.000000147 ± 0.000000147	0.000000682 ± 0.000000682	0.000000728 ± 0.000000442	0.000000597 ± 0.000000597	0.00000016 ± 0.00000016	0.00000124 ± 0.00000042	ND	0.00000128 ± 0.000000863	0.0000005 ± 0.0000005	ND	ND	0.00000101 ± 0.000000736	0.000000663 ± 0.000000663	ND	0.000000152 ± 0.000000152	ND	0.000000195 ± 0.000000195	ND
PWY-1622: formaldehyde assimilation I (serine pathway)	Degradation/Utilization/Assimilation → C1 Compound Utilization and Assimilation → Formaldehyde Assimilation	0.000000662 ± 0.000000662	0.000000608 ± 0.000000608	0.0000014 ± 0.000000981	ND	ND	0.00000033 ± 0.000000284	ND	ND	0.000000607 ± 0.00000042	ND	ND	ND	ND	ND	ND	ND	ND	ND	ND	ND	ND
PWY3DJ-35471: L-ascorbate biosynthesis IV	Biosynthesis → Cofactor, Carrier, and Vitamin Biosynthesis → Vitamin Biosynthesis → Ascorbate Biosynthesis	0.00000013 ± 0.00000013	0.00000525 ± 0.00000445	0.000000756 ± 0.000000412	0.00000018 ± 0.00000018	ND	0.000000164 ± 0.000000164	0.000000177 ± 0.000000177	0.00000149 ± 0.00000149	0.000000187 ± 0.000000187	ND	ND	0.00000062 ± 0.000000408	ND	ND	0.00000044 ± 0.00000044	0.000000257 ± 0.000000257	ND	0.000000237 ± 0.000000237	ND	ND	0.0000001 ± 0.0000001
PWY-4722: creatinine degradation II	Degradation/Utilization/Assimilation → Amine and Polyamine Degradation → Creatinine Degradation	ND	ND	ND	ND	ND	ND	ND	ND	0.000000077 ± 0.000000077	ND	ND	ND	ND	0.0000000762 ± 0.0000000762	ND	ND	ND	ND	ND	ND	ND
PWY-7290: Escherichia coli serotype O86 O-antigen biosynthesis	Biosynthesis → Cell Structure Biosynthesis → Lipopolysaccharide Biosynthesis → O-Antigen Biosynthesis	ND	0.000000325 ± 0.000000325	0.00000079 ± 0.00000079	0.000000106 ± 0.000000106	ND	0.000000171 ± 0.000000171	ND	ND	ND	ND	ND	ND	ND	ND	ND	ND	ND	ND	ND	ND	ND
P241-PWY: coenzyme B biosynthesis	Biosynthesis → Cofactor, Carrier, and Vitamin Biosynthesis → Carrier Biosynthesis → Electron Carrier Biosynthesis	ND	ND	ND	0.0000000862 ± 0.0000000862	0.000000428 ± 0.000000428	0.000000617 ± 0.000000316	ND	0.000000417 ± 0.000000417	0.000000551 ± 0.000000313	0.000000317 ± 0.000000291	0.000000238 ± 0.000000169	0.000000396 ± 0.000000396	0.000000199 ± 0.000000113	ND	ND	ND	ND	ND	0.000000198 ± 0.000000198	0.000000131 ± 0.000000131	0.0000000974 ± 0.0000000715
PWY-1541: superpathway of taurine degradation	Degradation/Utilization/Assimilation → Inorganic Nutrient Metabolism → Nitrogen Compound Metabolism → Taurine Degradation	ND	ND	ND	ND	ND	ND	ND	ND	ND	ND	ND	ND	ND	ND	ND	ND	ND	ND	0.00000013 ± 0.00000013	0.0000000822 ± 0.0000000822	ND
PWY-5509: adenosylcobalamin biosynthesis from cobyrinate a,c-diamide I	Biosynthesis → Cofactor, Carrier, and Vitamin Biosynthesis → Enzyme Cofactor Biosynthesis → Cobamide Biosynthesis → Cobamide de novo Biosynthesis → Adenosylcobamide Biosynthesis	0.00000286 ± 0.00000286	ND	ND	ND	ND	ND	ND	ND	ND	ND	ND	ND	ND	ND	ND	ND	ND	ND	ND	ND	ND
PWY-5417: catechol degradation III (ortho-cleavage pathway)	Degradation/Utilization/Assimilation → Aromatic Compound Degradation → Catechol Degradation	ND	0.00000217 ± 0.00000181	0.000000106 ± 0.000000106	ND	ND	ND	ND	ND	ND	ND	ND	ND	ND	ND	0.000000187 ± 0.000000187	ND	ND	ND	0.000000168 ± 0.000000168	ND	ND
PWY-5754: 4-hydroxybenzoate biosynthesis I (eukaryotes)	Biosynthesis → Aromatic Compound Biosynthesis → 4-Hydroxybenzoate Biosynthesis	ND	ND	ND	0.000000405 ± 0.000000299	0.00000141 ± 0.00000141	0.000000709 ± 0.00000055	ND	0.000000065 ± 0.000000065	0.000000167 ± 0.000000167	ND	ND	0.000000175 ± 0.000000175	ND	ND	ND	ND	ND	ND	ND	ND	ND
PWY-6182: superpathway of salicylate degradation	Degradation/Utilization/Assimilation → Aromatic Compound Degradation	ND	0.00000183 ± 0.00000157	ND	ND	ND	ND	ND	ND	ND	ND	ND	ND	ND	ND	0.0000000508 ± 0.0000000508	ND	ND	ND	0.000000145 ± 0.000000145	ND	ND
PWY-5751: phenylethanol biosynthesis	Biosynthesis → Aromatic Compound Biosynthesis	ND	ND	ND	ND	ND	ND	0.000000103 ± 0.000000103	ND	ND	ND	ND	ND	ND	ND	ND	ND	ND	ND	ND	ND	ND
URSIN-PWY: ureide biosynthesis	Biosynthesis → Amine and Polyamine Biosynthesis	ND	0.00000115 ± 0.00000115	ND	ND	ND	0.000000113 ± 0.000000113	ND	0.000000313 ± 0.000000313	ND	ND	ND	ND	ND	ND	ND	ND	ND	ND	ND	ND	ND
PWY-5514: UDP-N-acetyl-D-galactosamine biosynthesis II	Biosynthesis → Carbohydrate Biosynthesis → Sugar Biosynthesis → Sugar Nucleotide Biosynthesis → UDP-sugar Biosynthesis → UDP-N-acetyl-D-galactosamine Biosynthesis	ND	0.000000357 ± 0.000000357	ND	ND	ND	ND	0.000000604 ± 0.000000604	ND	ND	0.000000183 ± 0.000000183	ND	ND	ND	ND	ND	ND	ND	ND	ND	ND	ND
PWY-7527: L-methionine salvage cycle III	Biosynthesis → Amino Acid Biosynthesis → Proteinogenic Amino Acid Biosynthesis → L-methionine Biosynthesis → L-methionine Salvage	ND	ND	ND	ND	ND	ND	ND	ND	ND	ND	ND	ND	ND	ND	ND	ND	ND	ND	0.000000545 ± 0.000000545	ND	ND
